# Supplementary material for: Analysis of protein-protein interaction network based on transcriptome profiling of ovine granulosa cells identifies candidate genes in cyclic recruitment of ovarian follicles
Source: J Anim Sci Technol. 2018 Jun 11;60:11. doi: 10.1186/s40781-018-0171-y (PMC5994657; doi:10.1186/s40781-018-0171-y)
Supplement: Supplementary file 1 — The 646 genes of differentially expressed (DEGs) in luteal vs. follicular phase (P < 0.05 in corrected test of Benjamini-Hochberg) from the genes/protein symbols (Additional file 1) of the Ensembl annotation (Ovis_aries.Oar_v3.1.91). The 455 up-regulated genes in ovine granulosa cells of the small antral follicles in the follicular phase. The 191 up-regulated genes in ovine granulosa cells of the small antral follicles in the Luteal phase (Talebi et al. [20]). (XLS 108 kb) [file 40781_2018_171_MOESM1_ESM.xls]

## Sheet: Differentially expressed genes
Id	Gene symbole
ENSOARG00000005228	ABAT
ENSOARG00000020631	ABCC5
ENSOARG00000014707	ACO1
ENSOARG00000014814	ACTA2
ENSOARG00000003021	ACTB
ENSOARG00000012108	ACTG2
ENSOARG00000021179	ACTN1
ENSOARG00000001408	ACVR2B
ENSOARG00000012373	ADAM19
ENSOARG00000010026	ADAM28
ENSOARG00000010002	ADAMDEC1
ENSOARG00000006156	ADAMTS14
ENSOARG00000003830	ADAMTS2
ENSOARG00000013204	ADAMTS3
ENSOARG00000003129	ADAMTSL2
ENSOARG00000019182	ADCY6
ENSOARG00000017199	ADCY7
ENSOARG00000000915	ADGRB2
ENSOARG00000014926	ADGRD1
ENSOARG00000000473	ADGRG5
ENSOARG00000013529	ADGRL4
ENSOARG00000012807	ADIPOR2
ENSOARG00000011444	ADM
ENSOARG00000019630	ADORA3
ENSOARG00000019041	ADRBK2
ENSOARG00000009528	AFF2
ENSOARG00000003764	AGPAT2
ENSOARG00000008140	AHNAK2
ENSOARG00000017752	AMIGO2
ENSOARG00000014714	ANAPC5
ENSOARG00000003792	ANGPTL4
ENSOARG00000000537	ANK2
ENSOARG00000014173	ANO4
ENSOARG00000012672	ANXA1
ENSOARG00000009924	ANXA11
ENSOARG00000020821	ANXA2
ENSOARG00000018710	ANXA3
ENSOARG00000003703	AOAH
ENSOARG00000016486	APBB1IP
ENSOARG00000002586	APOA1
ENSOARG00000015056	APP
ENSOARG00000000838	ARF6
ENSOARG00000001185	ARFGEF1
ENSOARG00000021170	ARG2
ENSOARG00000019982	ARHGAP11A
ENSOARG00000003154	ARHGAP21
ENSOARG00000009399	ARHGAP30
ENSOARG00000001509	ARHGAP4
ENSOARG00000020698	ARHGDIB
ENSOARG00000005093	ARHGEF2
ENSOARG00000004819	ARHGEF28
ENSOARG00000013883	ARID5A
ENSOARG00000025194	ARL4C
ENSOARG00000018909	ARMC10
ENSOARG00000018731	ARPC1B
ENSOARG00000011342	ARRB1
ENSOARG00000008361	ARSD
ENSOARG00000010137	ASGR1
ENSOARG00000010000	ASGR2
ENSOARG00000008251	ATP1A3
ENSOARG00000002996	ATP6V0D1
ENSOARG00000007525	AXL
ENSOARG00000015646	B2M
ENSOARG00000003782	B2M
ENSOARG00000015019	B3GNT3
ENSOARG00000015167	BCL2A1
ENSOARG00000020888	BCL2L14
ENSOARG00000017344	BIN2
ENSOARG00000018738	BMP2
ENSOARG00000021069	BMP4
ENSOARG00000000651	BMPR1A
ENSOARG00000001620	BTK
ENSOARG00000014305	BUB1
ENSOARG00000020126	BUB1B
ENSOARG00000014804	C19orf66
ENSOARG00000004515	C1R
ENSOARG00000008636	C5orf34
ENSOARG00000020784	CA12
ENSOARG00000012954	CA2
ENSOARG00000009996	CACHD1
ENSOARG00000001539	CADM1
ENSOARG00000020511	CAPG
ENSOARG00000013465	CAPN1
ENSOARG00000020529	CAPN3
ENSOARG00000005281	CAPNS1
ENSOARG00000016922	CASP8
ENSOARG00000017709	CAST
ENSOARG00000013804	CBR3
ENSOARG00000007256	CCDC88B
ENSOARG00000014236	CCR2
ENSOARG00000012851	CD37
ENSOARG00000006301	CD4
ENSOARG00000018809	CD44
ENSOARG00000016138	CD5
ENSOARG00000019463	CD53
ENSOARG00000011313	CD63
ENSOARG00000007229	CD74
ENSOARG00000008878	CD84
ENSOARG00000020112	CD86
ENSOARG00000013750	CDC42EP1
ENSOARG00000017745	CDC45
ENSOARG00000015943	CDC7
ENSOARG00000009851	CDCA2
ENSOARG00000003455	CDH1
ENSOARG00000001829	CDH11
ENSOARG00000006907	CDH2
ENSOARG00000004775	cdk1
ENSOARG00000004318	CDK1
ENSOARG00000012849	CDK2AP2
ENSOARG00000005733	CDK5RAP2
ENSOARG00000018572	CDK6
ENSOARG00000015755	CDR2
ENSOARG00000014052	CELF2
ENSOARG00000015536	CEMIP
ENSOARG00000011059	CENPE
ENSOARG00000015903	CEP72
ENSOARG00000009779	CFD
ENSOARG00000018107	CFL1
ENSOARG00000008841	CHMP4B
ENSOARG00000010444	CHRDL2
ENSOARG00000009676	CHRNA2
ENSOARG00000014322	CHTF18
ENSOARG00000006106	CIITA
ENSOARG00000000627	CIT
ENSOARG00000004217	CKAP5
ENSOARG00000005800	ckba
ENSOARG00000011019	CLCF1
ENSOARG00000021026	CLEC12A
ENSOARG00000011122	CLEC3B
ENSOARG00000021015	CLEC7A
ENSOARG00000005464	CLIC1
ENSOARG00000006912	CLSTN2
ENSOARG00000004783	CMKLR1
ENSOARG00000004659	CNDP2
ENSOARG00000010489	CNN2
ENSOARG00000018154	CNP
ENSOARG00000019995	CNR1
ENSOARG00000004871	COL1A1
ENSOARG00000001508	COL1A2
ENSOARG00000020503	COL4A4
ENSOARG00000012810	COL6A1
ENSOARG00000017875	COL8A1
ENSOARG00000009301	COLEC12
ENSOARG00000002398	COLGALT2
ENSOARG00000015123	COLQ
ENSOARG00000003604	CORO1A
ENSOARG00000012083	CORO1B
ENSOARG00000016505	CPT1A
ENSOARG00000011764	CROCC
ENSOARG00000001548	CRYBB1
ENSOARG00000007541	CSF2RA
ENSOARG00000019095	CSF2RB
ENSOARG00000011405	CSTB
ENSOARG00000003754	CTIF
ENSOARG00000018321	CTLA4
ENSOARG00000007076	CTNNAL1
ENSOARG00000015263	CTSB
ENSOARG00000003994	CTSC
ENSOARG00000004979	ctsd
ENSOARG00000016127	CTSZ
ENSOARG00000007683	CXCL16
ENSOARG00000012901	CYBA
ENSOARG00000002042	CYBRD1
ENSOARG00000008195	CYP4V2
ENSOARG00000019218	CYTH4
ENSOARG00000011942	DDX51
ENSOARG00000015832	DEGS1
ENSOARG00000008354	Delta-like protein
ENSOARG00000005599	DENND1C
ENSOARG00000019512	DENND2D
ENSOARG00000003114	DENND3
ENSOARG00000005183	DLG2
ENSOARG00000009476	DLG5
ENSOARG00000018127	DNAJC27
ENSOARG00000013173	DOCK8
ENSOARG00000012838	DOK1
ENSOARG00000010631	DOK2
ENSOARG00000004300	DOK3
ENSOARG00000016257	DQA
ENSOARG00000015467	DRAM1
ENSOARG00000003665	DYNC2H1
ENSOARG00000011500	DYSF
ENSOARG00000008807	E2F8
ENSOARG00000015724	EDIL3
ENSOARG00000010074	EFHD2
ENSOARG00000015792	EHBP1L1
ENSOARG00000012360	ELK3
ENSOARG00000004328	ELOVL6
ENSOARG00000019087	EMILIN1
ENSOARG00000009973	EMILIN2
ENSOARG00000003285	EML5
ENSOARG00000011691	EMP3
ENSOARG00000011387	ENG
ENSOARG00000014188	ENPP1
ENSOARG00000013995	EPM2AIP1
ENSOARG00000014845	ESCO2
ENSOARG00000003975	EVI2A
ENSOARG00000003991	EVI2B
ENSOARG00000008976	FABP5
ENSOARG00000014011	FADS3
ENSOARG00000011876	FADS6
ENSOARG00000013008	FAM189A2
ENSOARG00000014970	FAM20A
ENSOARG00000008854	FAM73B
ENSOARG00000016093	FAN1
ENSOARG00000019404	FBLN1
ENSOARG00000021018	FBN1
ENSOARG00000010799	FBXL20
ENSOARG00000014847	FBXL21
ENSOARG00000002196	FCAR
ENSOARG00000020667	FCGR1A
ENSOARG00000010094	FCGR2B
ENSOARG00000010070	FCGR3A
ENSOARG00000002004	FCN2
ENSOARG00000011954	FDXR
ENSOARG00000004812	FERMT3
ENSOARG00000012648	FES
ENSOARG00000010669	FGF13
ENSOARG00000003365	FGR
ENSOARG00000019952	FHL3
ENSOARG00000017888	FILIP1L
ENSOARG00000017560	FLRT2
ENSOARG00000009972	FMNL1
ENSOARG00000018401	FMNL3
ENSOARG00000020524	FMO5
ENSOARG00000001637	FMOD
ENSOARG00000008209	FNBP1
ENSOARG00000020748	FNDC3B
ENSOARG00000003354	FNIP2
ENSOARG00000001783	FOS
ENSOARG00000017700	FRRS1
ENSOARG00000002959	FSCN1
ENSOARG00000004340	FSHR
ENSOARG00000008119	FST
ENSOARG00000019900	FSTL1
ENSOARG00000014339	FTH1
ENSOARG00000012450	FTL
ENSOARG00000008869	FUS
ENSOARG00000004719	FXYD5
ENSOARG00000009732	FYN
ENSOARG00000007786	GADD45G
ENSOARG00000017382	GAL3ST4
ENSOARG00000021004	GALK2
ENSOARG00000008588	GAS6
ENSOARG00000001226	GDF10
ENSOARG00000000474	GJA4
ENSOARG00000019976	GLB1L
ENSOARG00000005736	GLG1
ENSOARG00000008438	GM2A
ENSOARG00000010164	GNAI2
ENSOARG00000018493	GPC1
ENSOARG00000003605	GPR137B
ENSOARG00000017217	GPR183
ENSOARG00000020838	GPRC5A
ENSOARG00000002330	GPT
ENSOARG00000011501	GRIK2
ENSOARG00000008164	GRN
ENSOARG00000000576	GSDMD
ENSOARG00000007504	GSTO1
ENSOARG00000002854	GYLTL1B
ENSOARG00000018680	HADHB
ENSOARG00000002820	HCK
ENSOARG00000001374	HCRTR1
ENSOARG00000000791	HEBP2
ENSOARG00000003252	HK3
ENSOARG00000005406	HKDC1
ENSOARG00000007972	HLA-DMA
ENSOARG00000007458	HLA-DOB
ENSOARG00000016610	HLA-DRA
ENSOARG00000010834	HMHA1
ENSOARG00000010353	HNMT
ENSOARG00000009451	HS3ST5
ENSOARG00000001015	HSPA2
ENSOARG00000012127	htr5al
ENSOARG00000007785	HTRA1
ENSOARG00000012784	HTRA3
ENSOARG00000015656	ICAM-1
ENSOARG00000015922	ICAM3
ENSOARG00000008793	IER5L
ENSOARG00000013291	IFI30
ENSOARG00000013440	IFI44
ENSOARG00000013421	IFI44L
ENSOARG00000013877	IFT88
ENSOARG00000019421	IGFBP5
ENSOARG00000016699	IGFBP6
ENSOARG00000015971	IGSF6
ENSOARG00000012768	IL15RA
ENSOARG00000020866	IL1B
ENSOARG00000020828	IL1RN
ENSOARG00000016109	IL2RG
ENSOARG00000008998	INADL
ENSOARG00000007483	INF2
ENSOARG00000020243	INHA
ENSOARG00000019324	INPP5D
ENSOARG00000000285	INSR
ENSOARG00000006431	INSRR
ENSOARG00000002799	IRAK3
ENSOARG00000003908	IRF5
ENSOARG00000011513	IRF8
ENSOARG00000017513	ISLR
ENSOARG00000001187	ITGA6
ENSOARG00000006423	ITGAL
ENSOARG00000016607	ITGAV
ENSOARG00000016642	ITGB7
ENSOARG00000013535	ITIH5
ENSOARG00000019909	ITPR2
ENSOARG00000010180	ITPR3
ENSOARG00000006447	JPH1
ENSOARG00000010854	JUNB
ENSOARG00000017799	KANK2
ENSOARG00000006943	KBTBD6
ENSOARG00000009163	KCNMA1
ENSOARG00000004942	KCNT1
ENSOARG00000002785	KIAA1217
ENSOARG00000010698	KIAA1549
ENSOARG00000016116	KIF14
ENSOARG00000007169	KLF4
ENSOARG00000020649	KLHL6
ENSOARG00000020657	LAMP3
ENSOARG00000002094	LAPTM5
ENSOARG00000010065	LASP1
ENSOARG00000007864	LCP1
ENSOARG00000010394	LEPR
ENSOARG00000013956	LGALS1
ENSOARG00000021088	LGALS3
ENSOARG00000013162	LGMN
ENSOARG00000017839	LIMA1
ENSOARG00000025367	lincRNA
ENSOARG00000015082	LIPA
ENSOARG00000004007	LIPG
ENSOARG00000015818	LMO7
ENSOARG00000012494	LNX2
ENSOARG00000016186	LOC101102156
ENSOARG00000007615	LOC101103343
ENSOARG00000008981	LOC101103530
ENSOARG00000019163	LOC101105437
ENSOARG00000009639	LOC101106395
ENSOARG00000010051	LOC101106730
ENSOARG00000001361	LOC101107852
ENSOARG00000013856	LOC101107908
ENSOARG00000001310	LOC101108116
ENSOARG00000011087	LOC101109111
ENSOARG00000016510	LOC101109643
ENSOARG00000007906	LOC101109746
ENSOARG00000014790	LOC101113728
ENSOARG00000000912	LOC101114082
ENSOARG00000000244	LOC101115435
ENSOARG00000003815	LOC101115927
ENSOARG00000007446	LOC101116273
ENSOARG00000003068	LOC101117013
ENSOARG00000008904	LOC101117055
ENSOARG00000004982	LOC101120065
ENSOARG00000019357	LOC101122319
ENSOARG00000002708	LOC101122521
ENSOARG00000000625	LOC101122675
ENSOARG00000002513	LOC105601911
ENSOARG00000015354	LRP5
ENSOARG00000006261	LRP8
ENSOARG00000003926	LRRC16A
ENSOARG00000018875	LRRC17
ENSOARG00000012307	LRRC25
ENSOARG00000010354	LRRC8D
ENSOARG00000009485	LRRK1
ENSOARG00000002912	LRRN2
ENSOARG00000011117	LUC7L
ENSOARG00000014778	LYN
ENSOARG00000020515	LYZ
ENSOARG00000010733	MAGI1
ENSOARG00000008408	MAN1A1
ENSOARG00000003288	MAOB
ENSOARG00000018185	MAP2K1
ENSOARG00000005746	MAP4K1
ENSOARG00000016483	MAPK15
ENSOARG00000002525	MAPK8IP1
ENSOARG00000008564	MAPKAPK3
ENSOARG00000020498	MASP1
ENSOARG00000002260	MDFI
ENSOARG00000016099	MEF2C
ENSOARG00000017856	MEGF10
ENSOARG00000010010	MFHAS1
ENSOARG00000012366	MFSD12
ENSOARG00000013893	MGARP
ENSOARG00000014870	MILR1
ENSOARG00000009575	MIS18BP1
ENSOARG00000014562	MKI67
ENSOARG00000016067	MKX
ENSOARG00000018035	MMP2
ENSOARG00000011743	MPEG1
ENSOARG00000015349	MS4A8
ENSOARG00000016126	MSMO1
ENSOARG00000009626	MSR1
ENSOARG00000003750	MTR
ENSOARG00000012051	MTUS2
ENSOARG00000010362	MYL12A
ENSOARG00000004207	MYO1F
ENSOARG00000013610	MYO7A
ENSOARG00000007053	NAA16
ENSOARG00000011144	NANS
ENSOARG00000018937	NAV1
ENSOARG00000014996	NAV3
ENSOARG00000001695	NCF2
ENSOARG00000019050	NCF4
ENSOARG00000016133	NCKAP1L
ENSOARG00000016244	NCKIPSD
ENSOARG00000002417	NCOA4
ENSOARG00000014849	NEDD9
ENSOARG00000018955	NFAM1
ENSOARG00000004215	NFATC1
ENSOARG00000012718	NFKB1
ENSOARG00000004206	NOSTRIN
ENSOARG00000001076	NPC2
ENSOARG00000009750	NPNT
ENSOARG00000020351	NRROS
ENSOARG00000002682	NTN1
ENSOARG00000006460	NTRK1
ENSOARG00000009081	NUP205
ENSOARG00000020239	OBSL1
ENSOARG00000019942	OLFML3
ENSOARG00000002902	OSR2
ENSOARG00000012552	OSTF1
ENSOARG00000016098	OVAR-DRB3
ENSOARG00000008923	OXCT1
ENSOARG00000012408	PARP12
ENSOARG00000020812	PAX8
ENSOARG00000010984	PDE9A
ENSOARG00000019070	PDGFRA
ENSOARG00000014409	PFN1
ENSOARG00000009837	PGM2
ENSOARG00000007837	PGR
ENSOARG00000016361	PHEX
ENSOARG00000007102	PHF8
ENSOARG00000006899	PHIP
ENSOARG00000004654	PICALM
ENSOARG00000008526	PIK3AP1
ENSOARG00000002479	PIK3R5
ENSOARG00000008867	PLAUR
ENSOARG00000020162	PLCB2
ENSOARG00000006607	PLD3
ENSOARG00000007988	PLD4
ENSOARG00000020496	PLEKHA5
ENSOARG00000021168	PLEKHH1
ENSOARG00000014199	PLIN2
ENSOARG00000008629	PLIN3
ENSOARG00000008281	PLPP2
ENSOARG00000019806	PLXNB2
ENSOARG00000013617	PLXND1
ENSOARG00000016485	PMP22
ENSOARG00000004219	PPM1H
ENSOARG00000000405	PPP1R16B
ENSOARG00000002679	PPP1R9A
ENSOARG00000005179	PPP1R9B
ENSOARG00000010306	PPP3CC
ENSOARG00000010543	PREX1
ENSOARG00000019738	PRICKLE1
ENSOARG00000007501	PRIMPOL
ENSOARG00000007851	PRKAA2
ENSOARG00000004505	PRKAG2
ENSOARG00000004957	PRKAR2B
ENSOARG00000020818	PSD4
ENSOARG00000007429	PSMA6
ENSOARG00000007622	PSMB8
ENSOARG00000005604	PSMD8
ENSOARG00000001650	PSTPIP1
ENSOARG00000007453	PTDSS2
ENSOARG00000003783	PTHR18949
ENSOARG00000005032	PTPN6
ENSOARG00000015718	PTPRC
ENSOARG00000014124	PTPRE
ENSOARG00000011822	PTPRG
ENSOARG00000000549	PTPRM
ENSOARG00000008180	PTPRS
ENSOARG00000003072	PTPRT
ENSOARG00000008908	PYCARD
ENSOARG00000009260	QPCT
ENSOARG00000018066	QSOX1
ENSOARG00000004724	QSOX2
ENSOARG00000018516	RAB10
ENSOARG00000006807	RAB20
ENSOARG00000014206	RAB3IL1
ENSOARG00000018768	RAB5C
ENSOARG00000004002	RAB7A
ENSOARG00000002021	RAC1
ENSOARG00000012973	RALB
ENSOARG00000016626	RARG
ENSOARG00000002356	RARRES1
ENSOARG00000003099	RASAL3
ENSOARG00000018640	RASL11B
ENSOARG00000019454	RBKS
ENSOARG00000019398	RBM23
ENSOARG00000010366	RBPMS
ENSOARG00000001558	RENBP
ENSOARG00000004484	RGS14
ENSOARG00000008258	RGS19
ENSOARG00000009653	RGS2
ENSOARG00000006979	RHBDF2
ENSOARG00000004338	RHOBTB1
ENSOARG00000013073	RIN3
ENSOARG00000019090	RIPK3
ENSOARG00000020187	RLF
ENSOARG00000010690	RNA-directed DNA polymerase activity
ENSOARG00000012938	RNASE4
ENSOARG00000018913	RNF128
ENSOARG00000020539	RNF181
ENSOARG00000021079	S100A11
ENSOARG00000009963	SAA1
ENSOARG00000016807	SAMHD1
ENSOARG00000016184	SAMSN1
ENSOARG00000015006	SASH3
ENSOARG00000016798	SAT1
ENSOARG00000002761	SCAMP5
ENSOARG00000014674	SCD
ENSOARG00000007578	SCIN
ENSOARG00000013654	SCML2
ENSOARG00000004813	SDC2
ENSOARG00000005579	SEMA4A
ENSOARG00000006135	SEPT1
ENSOARG00000014882	SERPINA1
ENSOARG00000014917	SERPINA11
ENSOARG00000014971	SERPINA14
ENSOARG00000002311	SERPINB1
ENSOARG00000005110	SERPINB8
ENSOARG00000014232	SERPINF1
ENSOARG00000016031	SGOL2
ENSOARG00000001228	SH3BGRL
ENSOARG00000012890	SH3BGRL3
ENSOARG00000013931	SH3BP1
ENSOARG00000015058	SH3KBP1
ENSOARG00000014121	SHANK1
ENSOARG00000021048	SHF
ENSOARG00000014180	SHISA3
ENSOARG00000016557	SIMC1
ENSOARG00000017191	SIPA1
ENSOARG00000007425	SIRPA
ENSOARG00000005721	SLA
ENSOARG00000008967	SLAMF7
ENSOARG00000019535	SLC11A1
ENSOARG00000011782	SLC17A9
ENSOARG00000001630	SLC39A1
ENSOARG00000000248	SLC6A6
ENSOARG00000019424	SLC7A7
ENSOARG00000010293	SMAD9
ENSOARG00000002047	SMC4
ENSOARG00000010012	SNX10
ENSOARG00000018274	SORL1
ENSOARG00000019184	SORT1
ENSOARG00000015954	SPATS2L
ENSOARG00000010824	SPCS2
ENSOARG00000015148	spg-7
ENSOARG00000007374	SPHK1
ENSOARG00000006553	SPI1
ENSOARG00000019412	SPICE1
ENSOARG00000005724	SPN
ENSOARG00000015313	SPOCK1
ENSOARG00000007202	SPON1
ENSOARG00000002590	SPP1
ENSOARG00000021037	SQRDL
ENSOARG00000002983	SSU72
ENSOARG00000012855	ST3GAL4
ENSOARG00000020506	ST6GAL1
ENSOARG00000020248	STK11IP
ENSOARG00000003329	SULF1
ENSOARG00000000191	SULT1C4
ENSOARG00000005389	SUPV3L1
ENSOARG00000007814	SYK
ENSOARG00000003537	SYNE1
ENSOARG00000021147	SYNE2
ENSOARG00000004174	TAGLN
ENSOARG00000014581	TCIRG1
ENSOARG00000008456	TF
ENSOARG00000007468	TGFB1
ENSOARG00000009529	TGFB1I1
ENSOARG00000015081	TGFBI
ENSOARG00000005037	THBS2
ENSOARG00000013157	TIMP1
ENSOARG00000003264	TIMP2
ENSOARG00000001395	TINAGL1
ENSOARG00000007861	TLL2
ENSOARG00000015044	TLR2
ENSOARG00000011288	TLR7
ENSOARG00000014994	TMED3
ENSOARG00000019371	TMEM106C
ENSOARG00000016899	TMEM132C
ENSOARG00000001515	TMEM150B
ENSOARG00000010348	TMEM156
ENSOARG00000017265	TMEM173
ENSOARG00000017263	TMEM237
ENSOARG00000007057	TMEM245
ENSOARG00000008444	TMPRSS11E
ENSOARG00000000747	TNFRSF12A
ENSOARG00000017205	TNFRSF1B
ENSOARG00000010142	TNKS
ENSOARG00000014321	TOP2A
ENSOARG00000008734	TPCN1
ENSOARG00000005428	TPI1
ENSOARG00000011889	TPM2
ENSOARG00000000875	TPM4
ENSOARG00000019445	TRAC
ENSOARG00000009769	TRAF3IP2
ENSOARG00000019448	TRDC
ENSOARG00000001869	TREM1
ENSOARG00000001744	TREM2
ENSOARG00000014716	TRHDE
ENSOARG00000016168	TRIB2
ENSOARG00000014071	TRIOBP
ENSOARG00000011962	TRPM2
ENSOARG00000016897	TRPV2
ENSOARG00000000347	TRRAP
ENSOARG00000004125	TSHZ3
ENSOARG00000005596	TSPAN15
ENSOARG00000019140	TSPO
ENSOARG00000020020	TUBA4A
ENSOARG00000001739	TUBB6
ENSOARG00000005975	TWF2
ENSOARG00000006916	TXN
ENSOARG00000008561	UCP2
ENSOARG00000014140	UNC93B1
ENSOARG00000016081	UPP1
ENSOARG00000003142	USH1C
ENSOARG00000002158	VASH1
ENSOARG00000004544	VAT1
ENSOARG00000004983	VAV1
ENSOARG00000000068	VN1R4
ENSOARG00000012145	WAS
ENSOARG00000001659	WDFY4
ENSOARG00000010723	WDR19
ENSOARG00000015690	WHSC1
ENSOARG00000000276	WIPF1
ENSOARG00000019683	WNT2B
ENSOARG00000014463	WWC1
ENSOARG00000020174	XPO1
ENSOARG00000004487	YWHAB
ENSOARG00000004947	ZBED6
ENSOARG00000003681	ZBTB7C
ENSOARG00000001734	ZC2HC1B
ENSOARG00000005494	ZCCHC11
ENSOARG00000006068	ZFP36
ENSOARG00000021177	ZFP36L1
ENSOARG00000000770	ZNF202
ENSOARG00000000310	ZNF331
ENSOARG00000014998	ZNF432
ENSOARG00000004111	ZNF536
ENSOARG00000008345	ZNF605
ENSOARG00000018502	ZNF653
ENSOARG00000008472	ZNF84
ENSOARG00000002067	ZPR1
ENSOARG00000018034	ZYX

## Sheet: Up-regulated in Follicular
Id	Gene symbole
ENSOARG00000014707	ACO1
ENSOARG00000014814	ACTA2
ENSOARG00000003021	ACTB
ENSOARG00000012108	ACTG2
ENSOARG00000021179	ACTN1
ENSOARG00000012373	ADAM19
ENSOARG00000010026	ADAM28
ENSOARG00000010002	ADAMDEC1
ENSOARG00000006156	ADAMTS14
ENSOARG00000003830	ADAMTS2
ENSOARG00000017199	ADCY7
ENSOARG00000014926	ADGRD1
ENSOARG00000000473	ADGRG5
ENSOARG00000019630	ADORA3
ENSOARG00000019041	ADRBK2
ENSOARG00000003764	AGPAT2
ENSOARG00000008140	AHNAK2
ENSOARG00000003792	ANGPTL4
ENSOARG00000012672	ANXA1
ENSOARG00000009924	ANXA11
ENSOARG00000020821	ANXA2
ENSOARG00000018710	ANXA3
ENSOARG00000003703	AOAH
ENSOARG00000016486	APBB1IP
ENSOARG00000002586	APOA1
ENSOARG00000015056	APP
ENSOARG00000000838	ARF6
ENSOARG00000021170	ARG2
ENSOARG00000009399	ARHGAP30
ENSOARG00000001509	ARHGAP4
ENSOARG00000020698	ARHGDIB
ENSOARG00000005093	ARHGEF2
ENSOARG00000013883	ARID5A
ENSOARG00000025194	ARL4C
ENSOARG00000018731	ARPC1B
ENSOARG00000011342	ARRB1
ENSOARG00000008361	ARSD
ENSOARG00000010137	ASGR1
ENSOARG00000010000	ASGR2
ENSOARG00000002996	ATP6V0D1
ENSOARG00000007525	AXL
ENSOARG00000003782	B2M
ENSOARG00000015646	B2M
ENSOARG00000015167	BCL2A1
ENSOARG00000020888	BCL2L14
ENSOARG00000017344	BIN2
ENSOARG00000018738	BMP2
ENSOARG00000021069	BMP4
ENSOARG00000001620	BTK
ENSOARG00000014804	C19orf66
ENSOARG00000004515	C1R
ENSOARG00000020784	CA12
ENSOARG00000012954	CA2
ENSOARG00000001539	CADM1
ENSOARG00000020511	CAPG
ENSOARG00000013465	CAPN1
ENSOARG00000020529	CAPN3
ENSOARG00000005281	CAPNS1
ENSOARG00000016922	CASP8
ENSOARG00000017709	CAST
ENSOARG00000013804	CBR3
ENSOARG00000007256	CCDC88B
ENSOARG00000014236	CCR2
ENSOARG00000012851	CD37
ENSOARG00000006301	CD4
ENSOARG00000018809	CD44
ENSOARG00000016138	CD5
ENSOARG00000019463	CD53
ENSOARG00000011313	CD63
ENSOARG00000007229	CD74
ENSOARG00000008878	CD84
ENSOARG00000020112	CD86
ENSOARG00000013750	CDC42EP1
ENSOARG00000003455	CDH1
ENSOARG00000001829	CDH11
ENSOARG00000012849	CDK2AP2
ENSOARG00000014052	CELF2
ENSOARG00000015536	CEMIP
ENSOARG00000009779	CFD
ENSOARG00000018107	CFL1
ENSOARG00000008841	CHMP4B
ENSOARG00000010444	CHRDL2
ENSOARG00000006106	CIITA
ENSOARG00000005800	ckba
ENSOARG00000011019	CLCF1
ENSOARG00000021026	CLEC12A
ENSOARG00000011122	CLEC3B
ENSOARG00000021015	CLEC7A
ENSOARG00000005464	CLIC1
ENSOARG00000004783	CMKLR1
ENSOARG00000004659	CNDP2
ENSOARG00000010489	CNN2
ENSOARG00000018154	CNP
ENSOARG00000019995	CNR1
ENSOARG00000004871	COL1A1
ENSOARG00000001508	COL1A2
ENSOARG00000012810	COL6A1
ENSOARG00000017875	COL8A1
ENSOARG00000009301	COLEC12
ENSOARG00000003604	CORO1A
ENSOARG00000012083	CORO1B
ENSOARG00000016505	CPT1A
ENSOARG00000001548	CRYBB1
ENSOARG00000007541	CSF2RA
ENSOARG00000019095	CSF2RB
ENSOARG00000011405	CSTB
ENSOARG00000003754	CTIF
ENSOARG00000018321	CTLA4
ENSOARG00000015263	CTSB
ENSOARG00000003994	CTSC
ENSOARG00000004979	ctsd
ENSOARG00000016127	CTSZ
ENSOARG00000007683	CXCL16
ENSOARG00000012901	CYBA
ENSOARG00000002042	CYBRD1
ENSOARG00000008195	CYP4V2
ENSOARG00000019218	CYTH4
ENSOARG00000015832	DEGS1
ENSOARG00000005599	DENND1C
ENSOARG00000019512	DENND2D
ENSOARG00000003114	DENND3
ENSOARG00000013173	DOCK8
ENSOARG00000012838	DOK1
ENSOARG00000010631	DOK2
ENSOARG00000004300	DOK3
ENSOARG00000016257	DQA
ENSOARG00000015467	DRAM1
ENSOARG00000010074	EFHD2
ENSOARG00000015792	EHBP1L1
ENSOARG00000012360	ELK3
ENSOARG00000019087	EMILIN1
ENSOARG00000009973	EMILIN2
ENSOARG00000011691	EMP3
ENSOARG00000011387	ENG
ENSOARG00000014188	ENPP1
ENSOARG00000003975	EVI2A
ENSOARG00000003991	EVI2B
ENSOARG00000008976	FABP5
ENSOARG00000014011	FADS3
ENSOARG00000011876	FADS6
ENSOARG00000014970	FAM20A
ENSOARG00000019404	FBLN1
ENSOARG00000021018	FBN1
ENSOARG00000002196	FCAR
ENSOARG00000020667	FCGR1A
ENSOARG00000010094	FCGR2B
ENSOARG00000010070	FCGR3A
ENSOARG00000002004	FCN2
ENSOARG00000004812	FERMT3
ENSOARG00000012648	FES
ENSOARG00000003365	FGR
ENSOARG00000019952	FHL3
ENSOARG00000017888	FILIP1L
ENSOARG00000009972	FMNL1
ENSOARG00000018401	FMNL3
ENSOARG00000020524	FMO5
ENSOARG00000001637	FMOD
ENSOARG00000008209	FNBP1
ENSOARG00000003354	FNIP2
ENSOARG00000001783	FOS
ENSOARG00000017700	FRRS1
ENSOARG00000002959	FSCN1
ENSOARG00000014339	FTH1
ENSOARG00000012450	FTL
ENSOARG00000004719	FXYD5
ENSOARG00000009732	FYN
ENSOARG00000017382	GAL3ST4
ENSOARG00000021004	GALK2
ENSOARG00000008588	GAS6
ENSOARG00000001226	GDF10
ENSOARG00000000474	GJA4
ENSOARG00000008438	GM2A
ENSOARG00000010164	GNAI2
ENSOARG00000018493	GPC1
ENSOARG00000003605	GPR137B
ENSOARG00000017217	GPR183
ENSOARG00000020838	GPRC5A
ENSOARG00000008164	GRN
ENSOARG00000000576	GSDMD
ENSOARG00000007504	GSTO1
ENSOARG00000018680	HADHB
ENSOARG00000002820	HCK
ENSOARG00000001374	HCRTR1
ENSOARG00000000791	HEBP2
ENSOARG00000003252	HK3
ENSOARG00000007972	HLA-DMA
ENSOARG00000007458	HLA-DOB
ENSOARG00000016610	HLA-DRA
ENSOARG00000010834	HMHA1
ENSOARG00000010353	HNMT
ENSOARG00000001015	HSPA2
ENSOARG00000012127	htr5al
ENSOARG00000007785	HTRA1
ENSOARG00000012784	HTRA3
ENSOARG00000015656	ICAM-1
ENSOARG00000015922	ICAM3
ENSOARG00000008793	IER5L
ENSOARG00000013291	IFI30
ENSOARG00000013440	IFI44
ENSOARG00000013421	IFI44L
ENSOARG00000019421	IGFBP5
ENSOARG00000016699	IGFBP6
ENSOARG00000015971	IGSF6
ENSOARG00000012768	IL15RA
ENSOARG00000020866	IL1B
ENSOARG00000020828	IL1RN
ENSOARG00000016109	IL2RG
ENSOARG00000007483	INF2
ENSOARG00000019324	INPP5D
ENSOARG00000002799	IRAK3
ENSOARG00000003908	IRF5
ENSOARG00000011513	IRF8
ENSOARG00000017513	ISLR
ENSOARG00000006423	ITGAL
ENSOARG00000016607	ITGAV
ENSOARG00000016642	ITGB7
ENSOARG00000013535	ITIH5
ENSOARG00000010180	ITPR3
ENSOARG00000006447	JPH1
ENSOARG00000010854	JUNB
ENSOARG00000017799	KANK2
ENSOARG00000006943	KBTBD6
ENSOARG00000004942	KCNT1
ENSOARG00000002785	KIAA1217
ENSOARG00000007169	KLF4
ENSOARG00000020649	KLHL6
ENSOARG00000020657	LAMP3
ENSOARG00000002094	LAPTM5
ENSOARG00000010065	LASP1
ENSOARG00000007864	LCP1
ENSOARG00000010394	LEPR
ENSOARG00000013956	LGALS1
ENSOARG00000021088	LGALS3
ENSOARG00000013162	LGMN
ENSOARG00000017839	LIMA1
ENSOARG00000015082	LIPA
ENSOARG00000015818	LMO7
ENSOARG00000016186	LOC101102156
ENSOARG00000007615	LOC101103343
ENSOARG00000008981	LOC101103530
ENSOARG00000019163	LOC101105437
ENSOARG00000010051	LOC101106730
ENSOARG00000013856	LOC101107908
ENSOARG00000011087	LOC101109111
ENSOARG00000016510	LOC101109643
ENSOARG00000007906	LOC101109746
ENSOARG00000014790	LOC101113728
ENSOARG00000000912	LOC101114082
ENSOARG00000000244	LOC101115435
ENSOARG00000007446	LOC101116273
ENSOARG00000003068	LOC101117013
ENSOARG00000004982	LOC101120065
ENSOARG00000019357	LOC101122319
ENSOARG00000002708	LOC101122521
ENSOARG00000000625	LOC101122675
ENSOARG00000002513	LOC105601911
ENSOARG00000012307	LRRC25
ENSOARG00000014778	LYN
ENSOARG00000020515	LYZ
ENSOARG00000003288	MAOB
ENSOARG00000018185	MAP2K1
ENSOARG00000005746	MAP4K1
ENSOARG00000008564	MAPKAPK3
ENSOARG00000020498	MASP1
ENSOARG00000002260	MDFI
ENSOARG00000016099	MEF2C
ENSOARG00000017856	MEGF10
ENSOARG00000012366	MFSD12
ENSOARG00000014870	MILR1
ENSOARG00000018035	MMP2
ENSOARG00000011743	MPEG1
ENSOARG00000015349	MS4A8
ENSOARG00000009626	MSR1
ENSOARG00000010362	MYL12A
ENSOARG00000004207	MYO1F
ENSOARG00000011144	NANS
ENSOARG00000018937	NAV1
ENSOARG00000014996	NAV3
ENSOARG00000001695	NCF2
ENSOARG00000019050	NCF4
ENSOARG00000016133	NCKAP1L
ENSOARG00000016244	NCKIPSD
ENSOARG00000002417	NCOA4
ENSOARG00000018955	NFAM1
ENSOARG00000004215	NFATC1
ENSOARG00000012718	NFKB1
ENSOARG00000001076	NPC2
ENSOARG00000020351	NRROS
ENSOARG00000002682	NTN1
ENSOARG00000019942	OLFML3
ENSOARG00000002902	OSR2
ENSOARG00000012552	OSTF1
ENSOARG00000016098	OVAR-DRB3
ENSOARG00000008923	OXCT1
ENSOARG00000012408	PARP12
ENSOARG00000020812	PAX8
ENSOARG00000010984	PDE9A
ENSOARG00000019070	PDGFRA
ENSOARG00000014409	PFN1
ENSOARG00000004654	PICALM
ENSOARG00000008526	PIK3AP1
ENSOARG00000002479	PIK3R5
ENSOARG00000008867	PLAUR
ENSOARG00000020162	PLCB2
ENSOARG00000006607	PLD3
ENSOARG00000007988	PLD4
ENSOARG00000014199	PLIN2
ENSOARG00000008629	PLIN3
ENSOARG00000008281	PLPP2
ENSOARG00000013617	PLXND1
ENSOARG00000016485	PMP22
ENSOARG00000004219	PPM1H
ENSOARG00000000405	PPP1R16B
ENSOARG00000005179	PPP1R9B
ENSOARG00000010543	PREX1
ENSOARG00000019738	PRICKLE1
ENSOARG00000004505	PRKAG2
ENSOARG00000020818	PSD4
ENSOARG00000007429	PSMA6
ENSOARG00000007622	PSMB8
ENSOARG00000005604	PSMD8
ENSOARG00000001650	PSTPIP1
ENSOARG00000003783	PTHR18949
ENSOARG00000005032	PTPN6
ENSOARG00000015718	PTPRC
ENSOARG00000014124	PTPRE
ENSOARG00000008908	PYCARD
ENSOARG00000009260	QPCT
ENSOARG00000018066	QSOX1
ENSOARG00000018516	RAB10
ENSOARG00000006807	RAB20
ENSOARG00000014206	RAB3IL1
ENSOARG00000018768	RAB5C
ENSOARG00000004002	RAB7A
ENSOARG00000002021	RAC1
ENSOARG00000012973	RALB
ENSOARG00000016626	RARG
ENSOARG00000002356	RARRES1
ENSOARG00000003099	RASAL3
ENSOARG00000019454	RBKS
ENSOARG00000010366	RBPMS
ENSOARG00000001558	RENBP
ENSOARG00000004484	RGS14
ENSOARG00000008258	RGS19
ENSOARG00000009653	RGS2
ENSOARG00000006979	RHBDF2
ENSOARG00000013073	RIN3
ENSOARG00000019090	RIPK3
ENSOARG00000012938	RNASE4
ENSOARG00000020539	RNF181
ENSOARG00000021079	S100A11
ENSOARG00000009963	SAA1
ENSOARG00000016807	SAMHD1
ENSOARG00000016184	SAMSN1
ENSOARG00000015006	SASH3
ENSOARG00000016798	SAT1
ENSOARG00000002761	SCAMP5
ENSOARG00000007578	SCIN
ENSOARG00000004813	SDC2
ENSOARG00000005579	SEMA4A
ENSOARG00000006135	SEPT1
ENSOARG00000014882	SERPINA1
ENSOARG00000014917	SERPINA11
ENSOARG00000014971	SERPINA14
ENSOARG00000002311	SERPINB1
ENSOARG00000005110	SERPINB8
ENSOARG00000014232	SERPINF1
ENSOARG00000001228	SH3BGRL
ENSOARG00000012890	SH3BGRL3
ENSOARG00000013931	SH3BP1
ENSOARG00000015058	SH3KBP1
ENSOARG00000021048	SHF
ENSOARG00000014180	SHISA3
ENSOARG00000017191	SIPA1
ENSOARG00000007425	SIRPA
ENSOARG00000005721	SLA
ENSOARG00000008967	SLAMF7
ENSOARG00000019535	SLC11A1
ENSOARG00000011782	SLC17A9
ENSOARG00000001630	SLC39A1
ENSOARG00000000248	SLC6A6
ENSOARG00000019424	SLC7A7
ENSOARG00000010293	SMAD9
ENSOARG00000010012	SNX10
ENSOARG00000015954	SPATS2L
ENSOARG00000010824	SPCS2
ENSOARG00000007374	SPHK1
ENSOARG00000006553	SPI1
ENSOARG00000005724	SPN
ENSOARG00000007202	SPON1
ENSOARG00000002590	SPP1
ENSOARG00000021037	SQRDL
ENSOARG00000002983	SSU72
ENSOARG00000020506	ST6GAL1
ENSOARG00000003329	SULF1
ENSOARG00000000191	SULT1C4
ENSOARG00000007814	SYK
ENSOARG00000004174	TAGLN
ENSOARG00000014581	TCIRG1
ENSOARG00000008456	TF
ENSOARG00000007468	TGFB1
ENSOARG00000009529	TGFB1I1
ENSOARG00000015081	TGFBI
ENSOARG00000005037	THBS2
ENSOARG00000013157	TIMP1
ENSOARG00000003264	TIMP2
ENSOARG00000001395	TINAGL1
ENSOARG00000015044	TLR2
ENSOARG00000011288	TLR7
ENSOARG00000014994	TMED3
ENSOARG00000019371	TMEM106C
ENSOARG00000016899	TMEM132C
ENSOARG00000001515	TMEM150B
ENSOARG00000010348	TMEM156
ENSOARG00000017265	TMEM173
ENSOARG00000017263	TMEM237
ENSOARG00000000747	TNFRSF12A
ENSOARG00000017205	TNFRSF1B
ENSOARG00000008734	TPCN1
ENSOARG00000005428	TPI1
ENSOARG00000011889	TPM2
ENSOARG00000000875	TPM4
ENSOARG00000019445	TRAC
ENSOARG00000009769	TRAF3IP2
ENSOARG00000019448	TRDC
ENSOARG00000001869	TREM1
ENSOARG00000001744	TREM2
ENSOARG00000014071	TRIOBP
ENSOARG00000011962	TRPM2
ENSOARG00000016897	TRPV2
ENSOARG00000004125	TSHZ3
ENSOARG00000005596	TSPAN15
ENSOARG00000019140	TSPO
ENSOARG00000020020	TUBA4A
ENSOARG00000001739	TUBB6
ENSOARG00000005975	TWF2
ENSOARG00000006916	TXN
ENSOARG00000008561	UCP2
ENSOARG00000014140	UNC93B1
ENSOARG00000016081	UPP1
ENSOARG00000003142	USH1C
ENSOARG00000002158	VASH1
ENSOARG00000004544	VAT1
ENSOARG00000004983	VAV1
ENSOARG00000012145	WAS
ENSOARG00000001659	WDFY4
ENSOARG00000000276	WIPF1
ENSOARG00000019683	WNT2B
ENSOARG00000014463	WWC1
ENSOARG00000004487	YWHAB
ENSOARG00000003681	ZBTB7C
ENSOARG00000006068	ZFP36
ENSOARG00000021177	ZFP36L1
ENSOARG00000002067	ZPR1
ENSOARG00000018034	ZYX

## Sheet: Up-regulated in Luteal
Id	Gene symbole
ENSOARG00000005228	ABAT
ENSOARG00000020631	ABCC5
ENSOARG00000001408	ACVR2B
ENSOARG00000013204	ADAMTS3
ENSOARG00000003129	ADAMTSL2
ENSOARG00000019182	ADCY6
ENSOARG00000000915	ADGRB2
ENSOARG00000013529	ADGRL4
ENSOARG00000012807	ADIPOR2
ENSOARG00000011444	ADM
ENSOARG00000009528	AFF2
ENSOARG00000017752	AMIGO2
ENSOARG00000014714	ANAPC5
ENSOARG00000000537	ANK2
ENSOARG00000014173	ANO4
ENSOARG00000001185	ARFGEF1
ENSOARG00000019982	ARHGAP11A
ENSOARG00000003154	ARHGAP21
ENSOARG00000004819	ARHGEF28
ENSOARG00000018909	ARMC10
ENSOARG00000008251	ATP1A3
ENSOARG00000015019	B3GNT3
ENSOARG00000000651	BMPR1A
ENSOARG00000014305	BUB1
ENSOARG00000020126	BUB1B
ENSOARG00000008636	C5orf34
ENSOARG00000009996	CACHD1
ENSOARG00000017745	CDC45
ENSOARG00000015943	CDC7
ENSOARG00000009851	CDCA2
ENSOARG00000006907	CDH2
ENSOARG00000004318	CDK1
ENSOARG00000004775	cdk1
ENSOARG00000005733	CDK5RAP2
ENSOARG00000018572	CDK6
ENSOARG00000015755	CDR2
ENSOARG00000011059	CENPE
ENSOARG00000015903	CEP72
ENSOARG00000009676	CHRNA2
ENSOARG00000014322	CHTF18
ENSOARG00000000627	CIT
ENSOARG00000004217	CKAP5
ENSOARG00000006912	CLSTN2
ENSOARG00000020503	COL4A4
ENSOARG00000002398	COLGALT2
ENSOARG00000015123	COLQ
ENSOARG00000011764	CROCC
ENSOARG00000007076	CTNNAL1
ENSOARG00000011942	DDX51
ENSOARG00000008354	Delta-like protein
ENSOARG00000005183	DLG2
ENSOARG00000009476	DLG5
ENSOARG00000018127	DNAJC27
ENSOARG00000003665	DYNC2H1
ENSOARG00000011500	DYSF
ENSOARG00000008807	E2F8
ENSOARG00000015724	EDIL3
ENSOARG00000004328	ELOVL6
ENSOARG00000003285	EML5
ENSOARG00000013995	EPM2AIP1
ENSOARG00000014845	ESCO2
ENSOARG00000013008	FAM189A2
ENSOARG00000008854	FAM73B
ENSOARG00000016093	FAN1
ENSOARG00000010799	FBXL20
ENSOARG00000014847	FBXL21
ENSOARG00000011954	FDXR
ENSOARG00000010669	FGF13
ENSOARG00000017560	FLRT2
ENSOARG00000020748	FNDC3B
ENSOARG00000004340	FSHR
ENSOARG00000008119	FST
ENSOARG00000019900	FSTL1
ENSOARG00000008869	FUS
ENSOARG00000007786	GADD45G
ENSOARG00000019976	GLB1L
ENSOARG00000005736	GLG1
ENSOARG00000002330	GPT
ENSOARG00000011501	GRIK2
ENSOARG00000002854	GYLTL1B
ENSOARG00000005406	HKDC1
ENSOARG00000009451	HS3ST5
ENSOARG00000013877	IFT88
ENSOARG00000008998	INADL
ENSOARG00000020243	INHA
ENSOARG00000000285	INSR
ENSOARG00000006431	INSRR
ENSOARG00000001187	ITGA6
ENSOARG00000019909	ITPR2
ENSOARG00000009163	KCNMA1
ENSOARG00000010698	KIAA1549
ENSOARG00000016116	KIF14
ENSOARG00000025367	lincRNA
ENSOARG00000004007	LIPG
ENSOARG00000012494	LNX2
ENSOARG00000009639	LOC101106395
ENSOARG00000001361	LOC101107852
ENSOARG00000001310	LOC101108116
ENSOARG00000003815	LOC101115927
ENSOARG00000008904	LOC101117055
ENSOARG00000015354	LRP5
ENSOARG00000006261	LRP8
ENSOARG00000003926	LRRC16A
ENSOARG00000018875	LRRC17
ENSOARG00000010354	LRRC8D
ENSOARG00000009485	LRRK1
ENSOARG00000002912	LRRN2
ENSOARG00000011117	LUC7L
ENSOARG00000010733	MAGI1
ENSOARG00000008408	MAN1A1
ENSOARG00000016483	MAPK15
ENSOARG00000002525	MAPK8IP1
ENSOARG00000010010	MFHAS1
ENSOARG00000013893	MGARP
ENSOARG00000009575	MIS18BP1
ENSOARG00000014562	MKI67
ENSOARG00000016067	MKX
ENSOARG00000016126	MSMO1
ENSOARG00000003750	MTR
ENSOARG00000012051	MTUS2
ENSOARG00000013610	MYO7A
ENSOARG00000007053	NAA16
ENSOARG00000014849	NEDD9
ENSOARG00000004206	NOSTRIN
ENSOARG00000009750	NPNT
ENSOARG00000006460	NTRK1
ENSOARG00000009081	NUP205
ENSOARG00000020239	OBSL1
ENSOARG00000009837	PGM2
ENSOARG00000007837	PGR
ENSOARG00000016361	PHEX
ENSOARG00000007102	PHF8
ENSOARG00000006899	PHIP
ENSOARG00000020496	PLEKHA5
ENSOARG00000021168	PLEKHH1
ENSOARG00000019806	PLXNB2
ENSOARG00000002679	PPP1R9A
ENSOARG00000010306	PPP3CC
ENSOARG00000007501	PRIMPOL
ENSOARG00000007851	PRKAA2
ENSOARG00000004957	PRKAR2B
ENSOARG00000007453	PTDSS2
ENSOARG00000011822	PTPRG
ENSOARG00000000549	PTPRM
ENSOARG00000008180	PTPRS
ENSOARG00000003072	PTPRT
ENSOARG00000004724	QSOX2
ENSOARG00000018640	RASL11B
ENSOARG00000019398	RBM23
ENSOARG00000004338	RHOBTB1
ENSOARG00000020187	RLF
ENSOARG00000010690	RNA-directed DNA polymerase activity
ENSOARG00000018913	RNF128
ENSOARG00000014674	SCD
ENSOARG00000013654	SCML2
ENSOARG00000016031	SGOL2
ENSOARG00000014121	SHANK1
ENSOARG00000016557	SIMC1
ENSOARG00000002047	SMC4
ENSOARG00000018274	SORL1
ENSOARG00000019184	SORT1
ENSOARG00000015148	spg-7
ENSOARG00000019412	SPICE1
ENSOARG00000015313	SPOCK1
ENSOARG00000012855	ST3GAL4
ENSOARG00000020248	STK11IP
ENSOARG00000005389	SUPV3L1
ENSOARG00000003537	SYNE1
ENSOARG00000021147	SYNE2
ENSOARG00000007861	TLL2
ENSOARG00000007057	TMEM245
ENSOARG00000008444	TMPRSS11E
ENSOARG00000010142	TNKS
ENSOARG00000014321	TOP2A
ENSOARG00000014716	TRHDE
ENSOARG00000016168	TRIB2
ENSOARG00000000347	TRRAP
ENSOARG00000000068	VN1R4
ENSOARG00000010723	WDR19
ENSOARG00000015690	WHSC1
ENSOARG00000020174	XPO1
ENSOARG00000004947	ZBED6
ENSOARG00000001734	ZC2HC1B
ENSOARG00000005494	ZCCHC11
ENSOARG00000000770	ZNF202
ENSOARG00000000310	ZNF331
ENSOARG00000014998	ZNF432
ENSOARG00000004111	ZNF536
ENSOARG00000008345	ZNF605
ENSOARG00000018502	ZNF653
ENSOARG00000008472	ZNF84
