# Supplementary material for: Analysis of protein-protein interaction network based on transcriptome profiling of ovine granulosa cells identifies candidate genes in cyclic recruitment of ovarian follicles
Source: J Anim Sci Technol. 2018 Jun 11;60:11. doi: 10.1186/s40781-018-0171-y (PMC5994657; doi:10.1186/s40781-018-0171-y)
Supplement: Supplementary file 3 — The list of 498 proteins as nodes was annotated on the Total PPI network. Edges containing neighborhoods, gene fusion, co-occurrence, homology, coexpression, experiments, databases and text mining, were interacted between such genes/proteins (XLS 839 kb) [file 40781_2018_171_MOESM3_ESM.xls]

## Sheet: NODE
SUID	AverageShortestPathLength	BetweennessCentrality	ClosenessCentrality	ClusteringCoefficient	Degree	Eccentricity	IsSingleNode	name	NeighborhoodConnectivity	NumberOfDirectedEdges	NumberOfUndirectedEdges	PartnerOfMultiEdgedNodePairs	Radiality	selected	SelfLoops	shared name	Stress	TopologicalCoefficient
98	3.12474	0.00081167	0.320027	0.551282	13	6	FALSE	CENPE	17.9231	13	0	0	0.763918	FALSE	0	CENPE	1378	0.189853
99	3.03805	0.00219673	0.329158	0.398693	18	6	FALSE	BUB1B	16.0556	18	0	0	0.773549	FALSE	0	BUB1B	4362	0.151468
101	2.3129	0.0458648	0.432358	0.187029	52	5	FALSE	MMP2	24.0577	52	0	0	0.854123	FALSE	0	MMP2	97390	0.078047
102	2.78013	0.00131776	0.359696	0.371795	13	6	FALSE	TIMP2	31.2308	13	0	0	0.802208	FALSE	0	TIMP2	4466	0.179487
104	3.05708	0.00501937	0.327109	0.397059	17	6	FALSE	BUB1	15.8824	17	0	0	0.771435	FALSE	0	BUB1	10162	0.153626
106	2.83087	0.00098234	0.353249	0.621212	12	6	FALSE	CD86	37.75	12	0	0	0.79657	FALSE	0	CD86	2942	0.220273
107	2.91332	0.00060495	0.343251	0.527778	9	6	FALSE	CTLA4	38.7778	9	0	0	0.787409	FALSE	0	CTLA4	2678	0.26929
109	2.87315	0.00043081	0.34805	0.321429	8	6	FALSE	NCF2	31.5	8	0	0	0.791872	FALSE	0	NCF2	1324	0.21057
110	3.00423	0	0.332864	1	4	6	FALSE	CYBA	38.25	4	0	0	0.777308	FALSE	0	CYBA	0	0.329741
112	3.12262	5.973e-05	0.320244	0.333333	4	6	FALSE	ARPC1B	34.5	4	0	0	0.764153	FALSE	0	ARPC1B	246	0.393678
113	2.93658	0.00292027	0.340533	0.362637	14	6	FALSE	ARPC2	20.6429	14	0	0	0.784825	FALSE	0	ARPC2	6352	0.158242
116	2.33192	0.0932032	0.42883	0.109498	58	5	FALSE	CDK1	18.6379	58	0	0	0.852008	FALSE	0	CDK1	158948	0.0631011
118	2.62791	0.0221848	0.380531	0.123188	24	5	FALSE	JUNB	20.7083	24	0	0	0.819121	FALSE	0	JUNB	40412	0.0984848
119	2.34249	0.028597	0.426895	0.218162	43	5	FALSE	FOS	28.093	43	0	0	0.850834	FALSE	0	FOS	66186	0.0907654
121	2.78013	0.0030058	0.359696	0.296703	14	6	FALSE	NCF4	25.9286	14	0	0	0.802208	FALSE	0	NCF4	7436	0.150748
123	2.56448	0.0229828	0.389942	0.191597	35	6	FALSE	BMP2	19.6	35	0	0	0.826169	FALSE	0	BMP2	59092	0.0837607
124	3.00846	0.00659261	0.332396	0.320513	13	6	FALSE	BMPR1A	18.3846	13	0	0	0.776838	FALSE	0	BMPR1A	14570	0.164934
126	2.85412	0.00548853	0.35037	0.294372	22	5	FALSE	COL1A2	20.5	22	0	0	0.793986	FALSE	0	COL1A2	16168	0.138514
127	2.66808	0.0162026	0.374802	0.214286	29	5	FALSE	COL1A1	19.8621	29	0	0	0.814658	FALSE	0	COL1A1	35672	0.103089
129	3.06554	0.00366055	0.326207	0.345455	11	6	FALSE	PSMA6	16.1818	11	0	0	0.770496	FALSE	0	PSMA6	9040	0.147623
130	3.03594	0.011852	0.329387	0.327273	11	6	FALSE	PSMB8	16.2727	11	0	0	0.773784	FALSE	0	PSMB8	24108	0.144963
132	2.537	0.0231267	0.394167	0.17479	35	6	FALSE	BMP4	20.2	35	0	0	0.829222	FALSE	0	BMP4	60658	0.0834711
134	2.14376	0.105858	0.466469	0.120021	87	5	FALSE	FYN	19.3678	87	0	0	0.872915	FALSE	0	FYN	193598	0.0563989
135	2.44609	0.0355572	0.408816	0.215686	34	6	FALSE	PTPRC	27.1176	34	0	0	0.839323	FALSE	0	PTPRC	73928	0.1007
137	3.20085	0.00022507	0.312417	0.619048	7	6	FALSE	CDC7	21	7	0	0	0.755462	FALSE	0	CDC7	894	0.272727
138	3.1797	0.00020603	0.314495	0.714286	8	6	FALSE	CDC45	21	8	0	0	0.757811	FALSE	0	CDC45	770	0.259259
141	3.16279	0.00494389	0.316176	0.4	10	6	FALSE	PSMD8	14.3	10	0	0	0.75969	FALSE	0	PSMD8	9850	0.169048
143	3.12685	0.00045235	0.319811	0.533333	6	6	FALSE	CSF2RA	26.3333	6	0	0	0.763683	FALSE	0	CSF2RA	1040	0.292593
144	3.12051	0.00480116	0.320461	0.333333	7	6	FALSE	CSF2RB	23.4286	7	0	0	0.764388	FALSE	0	CSF2RB	8530	0.251553
146	2.21776	0.0928239	0.450906	0.110354	79	5	FALSE	RAC1	19.7848	79	0	0	0.864693	FALSE	0	RAC1	172380	0.061942
147	2.58351	0.0118304	0.38707	0.278075	34	6	FALSE	VAV1	27.0294	34	0	0	0.824055	FALSE	0	VAV1	31590	0.11855
149	2.4186	0.0215908	0.413462	0.22093	44	5	FALSE	LYN	23.2273	44	0	0	0.842377	FALSE	0	LYN	46392	0.0832519
151	2.64905	0.00469292	0.377494	0.338624	28	6	FALSE	BTK	26.9643	28	0	0	0.816772	FALSE	0	BTK	13232	0.12719
153	2.74419	0.0189146	0.364407	0.333333	13	5	FALSE	CASP8	31.2308	13	0	0	0.806202	FALSE	0	CASP8	30116	0.175022
154	2.57505	0.0106453	0.388342	0.267974	18	5	FALSE	CASP3	28.5556	18	0	0	0.824994	FALSE	0	CASP3	18218	0.120019
157	2.74419	0.0125465	0.364407	0.25641	13	6	FALSE	ARF6	31	13	0	0	0.806202	FALSE	0	ARF6	20354	0.163666
159	3.49683	0.00116725	0.285973	0.1	5	7	FALSE	PRKAA2	10.8	5	0	0	0.722575	FALSE	0	PRKAA2	1442	0.217021
160	3.20085	0.00243742	0.312417	0.2	5	6	FALSE	PRKAG2	19.4	5	0	0	0.755462	FALSE	0	PRKAG2	3312	0.228916
162	3.12685	0.00273762	0.319811	0.406593	14	6	FALSE	SMC4	16.6429	14	0	0	0.763683	FALSE	0	SMC4	5042	0.180901
164	2.59831	0.00402617	0.384866	0.409524	21	5	FALSE	ICAM1	32.8095	21	0	0	0.82241	FALSE	0	ICAM1	13822	0.139023
165	3.03383	0.00139426	0.329617	0.227273	12	6	FALSE	ITGAL	20.3333	12	0	0	0.774019	FALSE	0	ITGAL	2910	0.180931
167	3.14165	0.00372951	0.318304	0.444444	10	6	FALSE	HLA-DRB3	14.9	10	0	0	0.762039	FALSE	0	HLA-DRB3	11848	0.171264
168	3.12896	0.00449703	0.319595	0.363636	11	6	FALSE	HLA-DRA	13.9091	11	0	0	0.763448	FALSE	0	HLA-DRA	12816	0.15883
172	4.29387	0	0.23289	1	2	7	FALSE	ATP6V0D1	5.5	2	0	0	0.634015	FALSE	0	ATP6V0D1	0	0.611111
173	3.66808	0.00148387	0.272622	0.166667	4	6	FALSE	TCIRG1	6.25	4	0	0	0.703547	FALSE	0	TCIRG1	2998	0.302632
175	2.47569	0.0384681	0.403928	0.175758	45	6	FALSE	SYK	22.0889	45	0	0	0.836035	FALSE	0	SYK	79790	0.0881778
177	2.38689	0.0196697	0.418955	0.272727	34	5	FALSE	NFKB1	30.9118	34	0	0	0.845901	FALSE	0	NFKB1	49756	0.104786
178	2.65116	0.0278595	0.377193	0.157635	29	6	FALSE	IL1B	19.069	29	0	0	0.816537	FALSE	0	IL1B	51292	0.0985991
180	3.03805	0.00219321	0.329158	0.392857	8	5	FALSE	ANAPC5	20.25	8	0	0	0.773549	FALSE	0	ANAPC5	3498	0.2
183	2.74419	0.00179388	0.364407	0.457143	15	6	FALSE	ICAM3	33.0667	15	0	0	0.806202	FALSE	0	ICAM3	6800	0.176827
185	3.67442	0.00103861	0.272152	0.428571	7	6	FALSE	CD74	8	7	0	0	0.702842	FALSE	0	CD74	1772	0.302198
188	3.38478	0.00135011	0.29544	0.472222	9	7	FALSE	ACVR2B	14.3333	9	0	0	0.735025	FALSE	0	ACVR2B	3818	0.255952
190	2.40381	0.0375329	0.416007	0.188153	42	5	FALSE	CDH1	25.5	42	0	0	0.844022	FALSE	0	CDH1	73672	0.0906463
192	3.00846	0.00141222	0.332396	0.423077	13	5	FALSE	COL6A1	18.9231	13	0	0	0.776838	FALSE	0	COL6A1	4758	0.183719
195	2.40381	0.0310324	0.416007	0.214866	42	5	FALSE	ITGB7	25.619	42	0	0	0.844022	FALSE	0	ITGB7	65672	0.0931602
196	2.83298	0.00126557	0.352985	0.287879	12	5	FALSE	ITGA6	25.9167	12	0	0	0.796335	FALSE	0	ITGA6	4220	0.172222
199	3.03171	0.00046917	0.329847	0.75	8	6	FALSE	GAS6	22.5	8	0	0	0.774254	FALSE	0	GAS6	572	0.205275
200	3.18393	0.00030606	0.314077	0.166667	4	6	FALSE	AXL	21.5	4	0	0	0.757341	FALSE	0	AXL	534	0.304348
203	2.92812	0.0121774	0.341516	0.22807	19	6	FALSE	CD4	16.8947	19	0	0	0.785765	FALSE	0	CD4	28744	0.11493
205	3.11839	0.00306554	0.320678	0.178571	8	6	FALSE	TWF2	21.25	8	0	0	0.764623	FALSE	0	TWF2	5904	0.238636
206	3.84355	5.936e-05	0.260176	0.333333	3	7	FALSE	SSU72	9.33333	3	0	0	0.68405	FALSE	0	SSU72	72	0.375
208	2.88584	0.0142812	0.34652	0.188034	27	6	FALSE	PRKAR2B	14.1481	27	0	0	0.790463	FALSE	0	PRKAR2B	22698	0.0991132
210	2.85412	0.00112928	0.35037	0.464286	8	6	FALSE	NTN1	41.25	8	0	0	0.793986	FALSE	0	NTN1	2632	0.267974
212	2.7463	0.00931301	0.364126	0.286765	17	6	FALSE	CD44	29.3529	17	0	0	0.805967	FALSE	0	CD44	22608	0.160957
213	2.93446	0.00549626	0.340778	0.285714	15	6	FALSE	SPP1	23.1333	15	0	0	0.78506	FALSE	0	SPP1	11842	0.184
215	3.23044	0.00146355	0.309555	0.0952381	7	6	FALSE	TLR7	13	7	0	0	0.752173	FALSE	0	TLR7	3004	0.196429
216	3.54545	0.00025237	0.282051	0	3	6	FALSE	UNC93B1	11.3333	3	0	0	0.717172	FALSE	0	UNC93B1	560	0.382716
218	2.76956	0.00544758	0.361069	0.305263	20	6	FALSE	TUBA4A	24.25	20	0	0	0.803383	FALSE	0	TUBA4A	13990	0.131793
219	2.89641	0.00192399	0.345255	0.391667	16	6	FALSE	TUBB6	24.125	16	0	0	0.789288	FALSE	0	TUBB6	5606	0.167535
221	2.64271	0.0155255	0.3784	0.14795	34	5	FALSE	ACTB	17.6176	34	0	0	0.817477	FALSE	0	ACTB	35446	0.0873573
222	2.90275	0.0006513	0.344501	0.538462	13	6	FALSE	PFN1	27.5385	13	0	0	0.788584	FALSE	0	PFN1	2194	0.18862
224	3.16279	0.0006624	0.316176	0.238095	7	6	FALSE	WNT2B	19	7	0	0	0.75969	FALSE	0	WNT2B	1392	0.238095
225	3.02537	0.00658385	0.330538	0.109091	11	6	FALSE	LRP5	18.3636	11	0	0	0.774959	FALSE	0	LRP5	12018	0.159091
228	2.49049	0.0367062	0.401528	0.140642	43	5	FALSE	TGFB1	18.8837	43	0	0	0.83439	FALSE	0	TGFB1	69618	0.0754646
229	2.67865	0.0112343	0.373323	0.243386	28	5	FALSE	TIMP1	22.5714	28	0	0	0.813484	FALSE	0	TIMP1	22974	0.117188
231	2.89641	0.0015895	0.345255	0.441667	16	6	FALSE	CFL1	24.1875	16	0	0	0.789288	FALSE	0	CFL1	5598	0.163429
233	2.83721	0.00367623	0.352459	0.428571	14	5	FALSE	CKAP5	26.5714	14	0	0	0.795866	FALSE	0	CKAP5	8680	0.164021
236	2.68288	0.0152045	0.372734	0.192029	24	5	FALSE	XPO1	20.75	24	0	0	0.813014	FALSE	0	XPO1	29236	0.105769
238	2.46723	0.0518602	0.405313	0.153846	39	5	FALSE	APP	19.0256	39	0	0	0.836974	FALSE	0	APP	74448	0.0749898
244	2.91332	0.0007861	0.343251	0.2	6	5	FALSE	MAPK8IP1	37.3333	6	0	0	0.787409	FALSE	0	MAPK8IP1	1746	0.27904
247	2.7759	0.00835047	0.360244	0.205128	27	6	FALSE	RHOBTB1	17.5926	27	0	0	0.802678	FALSE	0	RHOBTB1	19624	0.103268
248	2.87315	0.00736853	0.34805	0.35	16	6	FALSE	ARHGDIB	30.4375	16	0	0	0.791872	FALSE	0	ARHGDIB	17378	0.194311
250	2.80338	0.00947091	0.356712	0.206154	26	6	FALSE	RHOJ	17.3077	26	0	0	0.799624	FALSE	0	RHOJ	22734	0.107023
252	3.41438	0.00440337	0.292879	0	3	6	FALSE	SEMA4A	14	3	0	0	0.731736	FALSE	0	SEMA4A	4586	0.333333
253	4.41226	0	0.226641	0	1	7	FALSE	PLXND1	3	1	0	0	0.62086	FALSE	0	PLXND1	0	0
255	1	0	1	0	1	1	FALSE	EIF3I	1	1	0	0	1	FALSE	0	EIF3I	0	0
256	1	0	1	0	1	1	FALSE	EIF2S2	1	1	0	0	1	FALSE	0	EIF2S2	0	0
259	2.74841	0.0393597	0.363846	0.121693	28	6	FALSE	TOP2A	14.2143	28	0	0	0.805732	FALSE	0	TOP2A	63254	0.0852322
261	2.91332	0.00266445	0.343251	0.266667	10	6	FALSE	IL2RG	31.9	10	0	0	0.787409	FALSE	0	IL2RG	5760	0.234074
262	3.45877	6.531e-05	0.28912	0.666667	3	7	FALSE	IL15RA	19.6667	3	0	0	0.726803	FALSE	0	IL15RA	192	0.409722
264	2.4926	0.0315855	0.401187	0.17608	43	6	FALSE	PTPN6	21.7907	43	0	0	0.834156	FALSE	0	PTPN6	69416	0.0877719
265	2.92812	0.00032563	0.341516	0.490909	11	6	FALSE	INPP5D	28.7273	11	0	0	0.785765	FALSE	0	INPP5D	904	0.217631
267	2.84989	0.00720892	0.35089	0.32967	14	5	FALSE	CLU	21.6429	14	0	0	0.794456	FALSE	0	CLU	13190	0.142857
269	3.15222	1.387e-05	0.317237	0.5	4	7	FALSE	SIRPA	37	4	0	0	0.760864	FALSE	0	SIRPA	74	0.406593
274	2.98732	0.00334718	0.334749	0.0714286	8	6	FALSE	IRAK3	19	8	0	0	0.779187	FALSE	0	IRAK3	4720	0.170139
277	2.51797	0.00704373	0.397145	0.293333	25	5	FALSE	MAP2K1	32.08	25	0	0	0.831337	FALSE	0	MAP2K1	22288	0.124341
278	2.6723	0.0138236	0.374209	0.163743	19	5	FALSE	YWHAB	24.2632	19	0	0	0.814188	FALSE	0	YWHAB	25876	0.118745
280	2.92812	0.00182852	0.341516	0.327273	11	6	FALSE	WIPF1	25.2727	11	0	0	0.785765	FALSE	0	WIPF1	4534	0.196733
282	3.32981	0.00993945	0.300317	0.142857	7	6	FALSE	FCN2	10.2857	7	0	0	0.741132	FALSE	0	FCN2	13228	0.167488
283	4.3277	0	0.23107	0	1	7	FALSE	MASP1	7	1	0	0	0.630256	FALSE	0	MASP1	0	0
291	2.62156	0.0132448	0.381452	0.229249	23	5	FALSE	TLR2	27.087	23	0	0	0.819826	FALSE	0	TLR2	27084	0.12755
297	2.98097	0.00032378	0.335461	0.3	5	6	FALSE	MAP4K1	39	5	0	0	0.779892	FALSE	0	MAP4K1	852	0.296923
300	3.1649	0.00042603	0.315965	0.238095	7	6	FALSE	FSTL1	21.1429	7	0	0	0.759455	FALSE	0	FSTL1	1170	0.257496
302	3.32981	0	0.300317	0	1	6	FALSE	GADD45G	58	1	0	0	0.741132	FALSE	0	GADD45G	0	0
305	2.7019	0.0180329	0.37011	0.205263	20	6	FALSE	MEF2C	22.65	20	0	0	0.8109	FALSE	0	MEF2C	32288	0.111634
306	2.60465	0.00734284	0.383929	0.227941	17	6	FALSE	NFATC1	31.3529	17	0	0	0.821705	FALSE	0	NFATC1	17250	0.136997
308	2.76533	0.00474494	0.361621	0.230769	13	6	FALSE	SDC2	30.2308	13	0	0	0.803852	FALSE	0	SDC2	10680	0.171766
310	3.32347	0.00089021	0.300891	0.205128	13	6	FALSE	PDE9A	11	13	0	0	0.741837	FALSE	0	PDE9A	2536	0.164179
311	3.04651	0.00175042	0.328244	0.505495	14	6	FALSE	ADCY6	17.5714	14	0	0	0.77261	FALSE	0	ADCY6	3348	0.167347
314	3.04651	0.00175042	0.328244	0.505495	14	6	FALSE	ADCY7	17.5714	14	0	0	0.77261	FALSE	0	ADCY7	3348	0.167347
318	2.8351	0.00075903	0.352722	0.4	11	6	FALSE	PLCB2	34.6364	11	0	0	0.796101	FALSE	0	PLCB2	2250	0.204411
319	2.76744	0.002823	0.361345	0.410256	13	6	FALSE	ITPR2	29.8462	13	0	0	0.803618	FALSE	0	ITPR2	6758	0.160463
321	2.76744	0.002823	0.361345	0.410256	13	6	FALSE	ITPR3	29.8462	13	0	0	0.803618	FALSE	0	ITPR3	6758	0.160463
323	2.81818	0.00072952	0.354839	0.392857	8	6	FALSE	NCKAP1L	45.5	8	0	0	0.79798	FALSE	0	NCKAP1L	1986	0.277439
325	2.5074	0.0271992	0.39882	0.196697	37	5	FALSE	ACTN1	23.6757	37	0	0	0.832511	FALSE	0	ACTN1	58382	0.0952485
326	2.67442	0.00777347	0.373913	0.380952	15	6	FALSE	ZYX	35.8667	15	0	0	0.813953	FALSE	0	ZYX	15592	0.169182
328	2.91755	0.0051276	0.342754	0.321053	20	5	FALSE	ANXA1	14.2	20	0	0	0.786939	FALSE	0	ANXA1	7632	0.114634
329	3.30233	0.00028173	0.302817	0.5	5	6	FALSE	S100A11	14.8	5	0	0	0.744186	FALSE	0	S100A11	674	0.242623
332	2.63848	0.00866519	0.379006	0.256917	23	5	FALSE	ITGAV	25.5652	23	0	0	0.817947	FALSE	0	ITGAV	21318	0.123293
333	3.16702	0.00505936	0.315754	0.4	10	6	FALSE	COL4A4	15.5	10	0	0	0.75922	FALSE	0	COL4A4	9992	0.202632
335	3.46723	0	0.288415	1	5	6	FALSE	LOC532412	17.2	5	0	0	0.725863	FALSE	0	LOC532412	0	0.390909
337	2.62368	0.0245853	0.381144	0.194805	22	5	FALSE	SPI1	26.0909	22	0	0	0.819591	FALSE	0	SPI1	43304	0.120507
338	3.12262	0.00181284	0.320244	0.266667	6	6	FALSE	IRF8	19.3333	6	0	0	0.764153	FALSE	0	IRF8	3534	0.217803
340	3.10359	0.00011814	0.322207	0.666667	7	6	FALSE	FBN1	27	7	0	0	0.766267	FALSE	0	FBN1	316	0.296703
343	3.10148	0.00157682	0.322427	0.388889	9	6	FALSE	CNN2	19.2222	9	0	0	0.766502	FALSE	0	CNN2	3984	0.212346
344	3.62579	0.0022195	0.275802	0.333333	3	7	FALSE	FSCN1	8.66667	3	0	0	0.708245	FALSE	0	FSCN1	3170	0.396825
347	2.71247	0.0107021	0.368667	0.272059	17	5	FALSE	B2M	28	17	0	0	0.809725	FALSE	0	B2M	20898	0.147059
348	3.69345	0.00198158	0.27075	0	2	6	FALSE	BOLA	9.5	2	0	0	0.700728	FALSE	0	BOLA	4306	0.5
351	2.61945	0.0241784	0.381759	0.169748	35	5	FALSE	GNAI2	19.9714	35	0	0	0.820061	FALSE	0	GNAI2	48036	0.0911937
352	3.07611	0.0007425	0.325086	0.622222	10	6	FALSE	RGS14	18.7	10	0	0	0.769321	FALSE	0	RGS14	1558	0.192708
356	3.47146	0.00099037	0.288063	0.4	6	7	FALSE	SMAD9	12.3333	6	0	0	0.725393	FALSE	0	SMAD9	2654	0.272727
358	3.04863	0.00358428	0.328017	0.490909	11	6	FALSE	ARHGAP4	20.6364	11	0	0	0.772375	FALSE	0	ARHGAP4	6282	0.187656
362	2.92812	0.00225793	0.341516	0.333333	7	6	FALSE	RAB10	31.5714	7	0	0	0.785765	FALSE	0	RAB10	3120	0.232804
365	2.51797	0.0196841	0.397145	0.235366	41	6	FALSE	HCK	23.6341	41	0	0	0.831337	FALSE	0	HCK	44932	0.0978646
367	2.93869	0.00427373	0.340288	0.171429	15	6	FALSE	PPP3CC	16.4	15	0	0	0.78459	FALSE	0	PPP3CC	8188	0.131165
370	2.99366	0.00500515	0.33404	0.333333	7	6	FALSE	FCGR2B	30	7	0	0	0.778482	FALSE	0	FCGR2B	7168	0.24881
372	3.20296	0.00019937	0.312211	0.333333	4	6	FALSE	ZFP36	22.75	4	0	0	0.755227	FALSE	0	ZFP36	460	0.334559
374	3.12262	0.00049154	0.320244	0.666667	10	6	FALSE	RGS19	18	10	0	0	0.764153	FALSE	0	RGS19	1036	0.203409
379	3.4926	4.38e-06	0.28632	0.666667	4	6	FALSE	CAST	13.25	4	0	0	0.723044	FALSE	0	CAST	10	0.441667
380	2.74207	0.00484135	0.364688	0.466667	10	5	FALSE	CAPN1	35.5	10	0	0	0.806436	FALSE	0	CAPN1	9324	0.191848
382	3.1945	0	0.313038	1	2	6	FALSE	PREX1	47.5	2	0	0	0.756166	FALSE	0	PREX1	0	0.572289
387	2.71036	0.00539638	0.368955	0.285714	14	5	FALSE	GPC1	34.4286	14	0	0	0.80996	FALSE	0	GPC1	13974	0.172143
389	2.78647	0.0046993	0.358877	0.346154	13	6	FALSE	ARRB1	33.6154	13	0	0	0.801503	FALSE	0	ARRB1	11118	0.188418
390	3.4482	0.00080099	0.290006	0.333333	4	6	FALSE	ADRBK2	12.75	4	0	0	0.727977	FALSE	0	ADRBK2	1470	0.277778
393	2.90486	0.00694625	0.34425	0.238095	7	6	FALSE	SPHK1	34.8571	7	0	0	0.788349	FALSE	0	SPHK1	9404	0.253151
394	3.73996	0.00354512	0.267383	0.2	5	7	FALSE	PPAP2C	3.8	5	0	0	0.69556	FALSE	0	PPAP2C	4654	0.261538
400	3.18605	0.00247967	0.313869	0.466667	10	6	FALSE	CORO1B	20.7	10	0	0	0.757106	FALSE	0	CORO1B	7674	0.268831
402	2.53911	0.00525522	0.393838	0.375385	26	5	FALSE	NEDD9	33.7692	26	0	0	0.828988	FALSE	0	NEDD9	14828	0.136718
406	2.93658	0.00078689	0.340533	0.642857	8	6	FALSE	ARHGAP11A	32.375	8	0	0	0.784825	FALSE	0	ARHGAP11A	2366	0.226399
410	3.13319	0.00321323	0.319163	0.333333	9	6	FALSE	FST	18.3333	9	0	0	0.762979	FALSE	0	FST	6208	0.213072
413	2.86681	0.0078508	0.34882	0.156863	18	6	FALSE	FGF13	20	18	0	0	0.792577	FALSE	0	FGF13	18368	0.138306
414	2.55391	0.0100145	0.391556	0.261905	28	6	FALSE	PDGFRA	28.0357	28	0	0	0.827343	FALSE	0	PDGFRA	22774	0.12069
418	3.20507	0	0.312005	1	2	6	FALSE	DOCK8	43.5	2	0	0	0.754992	FALSE	0	DOCK8	0	0.537037
420	3.62579	0	0.275802	1	4	6	FALSE	COL8A1	18.5	4	0	0	0.708245	FALSE	0	COL8A1	0	0.560606
423	3.07188	0.00035313	0.325533	0.538462	14	6	FALSE	TPM2	20.5	14	0	0	0.769791	FALSE	0	TPM2	916	0.209184
424	2.26638	0.0905732	0.441231	0.124802	62	5	FALSE	ACTG2	20.6774	62	0	0	0.859291	FALSE	0	ACTG2	167244	0.0643654
426	3.00211	0.00564043	0.333099	0.145455	11	6	FALSE	LYZ	14	11	0	0	0.777543	FALSE	0	LYZ	7498	0.132392
428	3.08245	0.00642626	0.324417	0.181818	11	5	FALSE	APOA1	12	11	0	0	0.768616	FALSE	0	APOA1	9306	0.138528
431	2.90909	0.00045268	0.34375	0.4	6	6	FALSE	CALD1	32.8333	6	0	0	0.787879	FALSE	0	CALD1	1174	0.226852
433	3.06554	0.00013665	0.326207	0.5	4	6	FALSE	TRRAP	36	4	0	0	0.770496	FALSE	0	TRRAP	594	0.367347
437	3.21987	0	0.310571	1	5	6	FALSE	CEP72	24.8	5	0	0	0.753347	FALSE	0	CEP72	0	0.291765
440	2.90698	0.0119436	0.344	0.151515	12	6	FALSE	FMOD	22.5	12	0	0	0.788114	FALSE	0	FMOD	20378	0.157864
443	3.4482	7.47e-06	0.290006	0.9	5	6	FALSE	WAS	15.8	5	0	0	0.727977	FALSE	0	WAS	8	0.351111
446	2.85201	0.00170842	0.35063	0.514286	15	6	FALSE	TPM4	24.9333	15	0	0	0.794221	FALSE	0	TPM4	3596	0.159402
448	3.22833	3.32e-06	0.309758	0.666667	3	6	FALSE	FCGR3A	35.3333	3	0	0	0.752408	FALSE	0	FCGR3A	14	0.519608
453	2.98943	0.00514818	0.334512	0.333333	7	6	FALSE	NCKIPSD	31.2857	7	0	0	0.778952	FALSE	0	NCKIPSD	8276	0.255269
455	2.85835	0.00422958	0.349852	0.30303	12	6	FALSE	HSPA2	25.5	12	0	0	0.793517	FALSE	0	HSPA2	10326	0.171734
457	3.26004	0.00422833	0.306744	0	2	6	FALSE	SYNE2	31.5	2	0	0	0.748884	FALSE	0	SYNE2	4334	0.5
458	4.25793	0	0.234856	0	1	7	FALSE	SYNE1	2	1	0	0	0.638008	FALSE	0	SYNE1	0	0
461	3.03805	0.00198394	0.329158	0.5	5	6	FALSE	SPN	35.8	5	0	0	0.773549	FALSE	0	SPN	4752	0.347573
464	2.96617	0.00797111	0.337135	0.315789	19	5	FALSE	CCR2	14.7895	19	0	0	0.781536	FALSE	0	CCR2	13624	0.127042
469	3.36575	0.00430184	0.297111	0.0952381	7	6	FALSE	TF	10.4286	7	0	0	0.737139	FALSE	0	TF	8002	0.192308
474	2.7315	0.00628191	0.366099	0.272059	17	6	FALSE	THBS2	24.9412	17	0	0	0.807611	FALSE	0	THBS2	12128	0.141176
478	3.02537	0.00027445	0.330538	0.785714	8	6	FALSE	SERPINA1	23.375	8	0	0	0.774959	FALSE	0	SERPINA1	590	0.206858
481	3.23044	0.00078005	0.309555	0.142857	7	6	FALSE	CDH11	16.2857	7	0	0	0.752173	FALSE	0	CDH11	1452	0.228571
482	2.66173	0.00566675	0.375695	0.272059	17	6	FALSE	CDH2	33.4118	17	0	0	0.815363	FALSE	0	CDH2	14714	0.15513
485	3.05497	0.0102879	0.327336	0.0714286	8	6	FALSE	HKDC1	16.75	8	0	0	0.77167	FALSE	0	HKDC1	14710	0.154762
486	3.43975	0.00247851	0.290719	0.133333	6	7	FALSE	PGM2	9.83333	6	0	0	0.728917	FALSE	0	PGM2	3506	0.194444
488	2.81184	8.112e-05	0.355639	0.75	8	6	FALSE	FES	45.625	8	0	0	0.798685	FALSE	0	FES	334	0.271577
491	4.79915	0	0.20837	0	1	7	FALSE	RENBP	4	1	0	0	0.577872	FALSE	0	RENBP	0	0
492	3.80127	0.00481515	0.26307	0	4	6	FALSE	NANS	4.25	4	0	0	0.688748	FALSE	0	NANS	6246	0.25
494	3.95137	0.00053158	0.253077	0.5	4	7	FALSE	TNKS	9	4	0	0	0.67207	FALSE	0	TNKS	550	0.514706
498	3.19662	0.00449669	0.312831	0.0666667	6	6	FALSE	RIPK3	13.5	6	0	0	0.755931	FALSE	0	RIPK3	7296	0.210383
501	3.21987	0	0.310571	1	5	6	FALSE	CDK5RAP2	24.8	5	0	0	0.753347	FALSE	0	CDK5RAP2	0	0.291765
505	3.94715	0.00114954	0.253348	0	3	7	FALSE	RBKS	6.33333	3	0	0	0.672539	FALSE	0	RBKS	1060	0.333333
510	3.80761	7.923e-05	0.262632	0.866667	6	6	FALSE	HLA-DMA	10	6	0	0	0.688043	FALSE	0	HLA-DMA	210	0.37037
512	2.83721	0.00251593	0.352459	0.348485	12	6	FALSE	TGFBI	29.6667	12	0	0	0.795866	FALSE	0	TGFBI	6622	0.192641
514	3.20719	0.00097263	0.3118	0.428571	7	7	FALSE	PIK3AP1	23.4286	7	0	0	0.754757	FALSE	0	PIK3AP1	2010	0.251553
516	3.63002	5.012e-05	0.27548	0	2	6	FALSE	ZFP36L1	12	2	0	0	0.707775	FALSE	0	ZFP36L1	120	0.52381
518	3.21142	0.00876156	0.311389	0.1	5	6	FALSE	SAT1	14.8	5	0	0	0.754287	FALSE	0	SAT1	12170	0.232787
519	4.20507	0.00422833	0.237808	0	2	7	FALSE	MAOB	3	2	0	0	0.643881	FALSE	0	MAOB	5774	0.5
521	2.79704	0.00574168	0.357521	0.279412	17	6	FALSE	SH3KBP1	24.4706	17	0	0	0.800329	FALSE	0	SH3KBP1	10644	0.152793
524	3.05708	0	0.327109	1	7	6	FALSE	CFD	25.2857	7	0	0	0.771435	FALSE	0	CFD	0	0.234127
528	3.59408	0	0.278235	1	2	6	FALSE	HS3ST5	13.5	2	0	0	0.711769	FALSE	0	HS3ST5	0	0.675
532	2.83721	0.00634962	0.352459	0.419118	17	6	FALSE	CNR1	20.8824	17	0	0	0.795866	FALSE	0	CNR1	9878	0.136101
538	2.49049	0.0236843	0.401528	0.155556	36	6	FALSE	INSRR	22.9167	36	0	0	0.83439	FALSE	0	INSRR	49284	0.0910801
542	4.32347	0.00038264	0.231296	0	3	7	FALSE	CNDP2	3.33333	3	0	0	0.630726	FALSE	0	CNDP2	286	0.333333
543	3.84355	0.00085313	0.260176	0	2	7	FALSE	ABAT	6.5	2	0	0	0.68405	FALSE	0	ABAT	1688	0.5
545	3.52854	0.00722004	0.283403	0.2	5	7	FALSE	AGPAT2	9.2	5	0	0	0.719051	FALSE	0	AGPAT2	7504	0.22
555	3.13108	0.00233505	0.319379	0.5	8	6	FALSE	ARHGEF2	21.375	8	0	0	0.763214	FALSE	0	ARHGEF2	5638	0.223684
559	3.13108	7.242e-05	0.319379	0.833333	4	6	FALSE	LRP8	26.25	4	0	0	0.763214	FALSE	0	LRP8	338	0.316265
569	3.20085	0.00165612	0.312417	0.190476	7	6	FALSE	FSHR	15.2857	7	0	0	0.755462	FALSE	0	FSHR	3430	0.2
571	2.7463	0.00189606	0.364126	0.4	16	6	FALSE	PIK3R5	33.4375	16	0	0	0.805967	FALSE	0	PIK3R5	5052	0.175987
575	3.06554	0.00101271	0.326207	0.5	4	6	FALSE	PSTPIP1	46	4	0	0	0.770496	FALSE	0	PSTPIP1	1956	0.466837
576	3.54334	0.00038087	0.28222	0	3	7	FALSE	PYCARD	12	3	0	0	0.717407	FALSE	0	PYCARD	422	0.333333
583	5.20296	0	0.192198	0	1	8	FALSE	HNMT	2	1	0	0	0.533004	FALSE	0	HNMT	0	0
587	3.15645	0.00105614	0.316812	0.285714	8	6	FALSE	RGS2	17.5	8	0	0	0.760395	FALSE	0	RGS2	1674	0.207831
591	2.87315	0.00061585	0.34805	0.454545	11	6	FALSE	DOK1	36.0909	11	0	0	0.791872	FALSE	0	DOK1	2120	0.255319
595	3.13953	0.00102969	0.318519	0.757576	12	6	FALSE	CXCL16	17.25	12	0	0	0.762274	FALSE	0	CXCL16	1700	0.190741
599	2.93869	0.00238547	0.340288	0.6	5	6	FALSE	TREM2	48.2	5	0	0	0.78459	FALSE	0	TREM2	2772	0.340426
602	3.34038	2.049e-05	0.299367	0.866667	6	6	FALSE	ARHGAP30	20.3333	6	0	0	0.739958	FALSE	0	ARHGAP30	70	0.333333
607	3.15645	2.176e-05	0.316812	0.909091	11	6	FALSE	HTR5A	18.2727	11	0	0	0.760395	FALSE	0	HTR5A	92	0.210031
622	3.03383	0.00403114	0.329617	0.0952381	7	6	FALSE	CTSB	17.8571	7	0	0	0.774019	FALSE	0	CTSB	6556	0.172857
630	2.21776	0.0627894	0.450906	0.148801	67	5	FALSE	FGR	21.8955	67	0	0	0.864693	FALSE	0	FGR	137276	0.0657523
633	3.73573	0.00422833	0.267685	0.333333	3	7	FALSE	GLG1	7.66667	3	0	0	0.69603	FALSE	0	GLG1	8908	0.407407
635	2.70825	0.00287554	0.369243	0.418182	11	5	FALSE	PGR	37.5455	11	0	0	0.810195	FALSE	0	PGR	6316	0.191558
636	3.17759	5.6e-06	0.314704	0.666667	3	6	FALSE	RARG	33	3	0	0	0.758046	FALSE	0	RARG	24	0.445946
638	3.23256	0.00042737	0.309353	0.52381	7	6	FALSE	ENG	22.5714	7	0	0	0.751938	FALSE	0	ENG	1090	0.295113
644	3.74419	0.00014307	0.267081	0.5	5	6	FALSE	LGMN	8.4	5	0	0	0.69509	FALSE	0	LGMN	304	0.381818
648	3.15645	2.176e-05	0.316812	0.909091	11	6	FALSE	ADORA3	18.2727	11	0	0	0.760395	FALSE	0	ADORA3	92	0.210031
650	3.05285	0.00384998	0.327562	0.145455	11	6	FALSE	RAB7A	15.1818	11	0	0	0.771905	FALSE	0	RAB7A	7402	0.145631
653	3.13319	0.0001628	0.319163	0.5	5	6	FALSE	HCRTR1	24	5	0	0	0.762979	FALSE	0	HCRTR1	386	0.290244
657	3.34038	2.049e-05	0.299367	0.866667	6	6	FALSE	HMHA1	20.3333	6	0	0	0.739958	FALSE	0	HMHA1	70	0.333333
680	2.86681	0.00493286	0.34882	0.111111	10	6	FALSE	NTRK1	25.6	10	0	0	0.792577	FALSE	0	NTRK1	8112	0.168
682	3.23256	0.00128035	0.309353	0.1	5	7	FALSE	ENPP1	20.6	5	0	0	0.751938	FALSE	0	ENPP1	2636	0.294118
687	4.38055	0	0.228282	1	2	7	FALSE	PLD3	5	2	0	0	0.624383	FALSE	0	PLD3	0	0.714286
691	3.31924	0	0.301274	1	2	6	FALSE	PHF8	36	2	0	0	0.742307	FALSE	0	PHF8	0	0.590164
710	3.02114	0.00333752	0.331001	0.194444	9	6	FALSE	PRICKLE1	21.4444	9	0	0	0.775429	FALSE	0	PRICKLE1	6768	0.194699
723	3.1649	0.00065145	0.315965	0.333333	6	6	FALSE	ADM	19.1667	6	0	0	0.759455	FALSE	0	ADM	1354	0.252193
737	3.88795	0	0.257205	1	2	7	FALSE	B3GNT3	8.5	2	0	0	0.679117	FALSE	0	B3GNT3	0	0.566667
743	4.38055	0	0.228282	1	2	7	FALSE	PLD4	5	2	0	0	0.624383	FALSE	0	PLD4	0	0.714286
757	3.79704	0.00049801	0.263363	0	3	6	FALSE	DEGS1	6.33333	3	0	0	0.689218	FALSE	0	DEGS1	702	0.333333
769	3.67019	0	0.272465	0	1	6	FALSE	SIPA1	19	1	0	0	0.703312	FALSE	0	SIPA1	0	0
776	3.59197	0.00129635	0.278399	0.142857	7	6	FALSE	MSR1	7.71429	7	0	0	0.712004	FALSE	0	MSR1	1316	0.18797
780	3.47357	0	0.287888	0	1	7	FALSE	APBB1IP	45	1	0	0	0.725159	FALSE	0	APBB1IP	0	0
809	3.69767	0.00498166	0.27044	0.1	5	7	FALSE	ST3GAL4	4.6	5	0	0	0.700258	FALSE	0	ST3GAL4	6586	0.235294
811	2.77167	0.0113177	0.360793	0.346154	13	6	FALSE	KLF4	28.2308	13	0	0	0.803148	FALSE	0	KLF4	19006	0.159528
812	3.75899	1.77e-05	0.266029	0	2	7	FALSE	SPCS2	8.5	2	0	0	0.693446	FALSE	0	SPCS2	34	0.576923
819	4.05285	0	0.24674	0	1	7	FALSE	AMDHD2	8	1	0	0	0.660794	FALSE	0	AMDHD2	0	0
824	4.41649	3.765e-05	0.226424	0	2	8	FALSE	ANXA3	3.5	2	0	0	0.62039	FALSE	0	ANXA3	30	0.5
825	3.65116	0.00245188	0.273885	0	4	7	FALSE	ANXA11	7	4	0	0	0.705426	FALSE	0	ANXA11	3362	0.26087
827	3.84567	0	0.260033	1	5	7	FALSE	HLA-DOB	10.8	5	0	0	0.683815	FALSE	0	HLA-DOB	0	0.432
828	3.67019	0.00275206	0.272465	0.464286	8	6	FALSE	HLA-DQA1	8.5	8	0	0	0.703312	FALSE	0	HLA-DQA1	6480	0.25
837	2.93023	0.00144205	0.34127	0.285714	7	6	FALSE	CD63	35.1429	7	0	0	0.78553	FALSE	0	CD63	3466	0.277778
838	3.38689	0.00018186	0.295256	0.333333	4	6	FALSE	CD37	13.25	4	0	0	0.73479	FALSE	0	CD37	214	0.317073
840	3.12896	0.00582349	0.319595	0.333333	12	6	FALSE	CORO1A	18.3333	12	0	0	0.763448	FALSE	0	CORO1A	12440	0.213178
842	3.32981	0	0.300317	0	1	6	FALSE	SAMHD1	58	1	0	0	0.741132	FALSE	0	SAMHD1	0	0
848	3.48203	0.010092	0.287189	0.133333	6	6	FALSE	SLC11A1	7	6	0	0	0.724219	FALSE	0	SLC11A1	14886	0.196078
856	3.39535	0.00072465	0.294521	0	4	7	FALSE	LEPR	15.75	4	0	0	0.73385	FALSE	0	LEPR	1098	0.295
864	3.08245	0.00026235	0.324417	0.166667	4	6	FALSE	MAGI1	32.5	4	0	0	0.768616	FALSE	0	MAGI1	774	0.329897
869	3.07822	0.0008809	0.324863	0.538462	14	6	FALSE	LCP1	19.7857	14	0	0	0.769086	FALSE	0	LCP1	2590	0.206101
874	2.86892	0.0134755	0.348563	0.0454546	12	6	FALSE	FTH1	16.25	12	0	0	0.792342	FALSE	0	FTH1	17276	0.118687
879	2.51586	0.00737064	0.397479	0.344729	27	5	FALSE	TGFB1I1	33.5185	27	0	0	0.831572	FALSE	0	TGFB1I1	22084	0.13301
881	2.94503	0.00905991	0.339555	0.252747	14	6	FALSE	MYL12A	19.7857	14	0	0	0.783885	FALSE	0	MYL12A	14688	0.15227
885	3.42283	0.00071726	0.292156	0.2	5	6	FALSE	LAPTM5	12	5	0	0	0.730796	FALSE	0	LAPTM5	770	0.246809
886	3.22622	0.0133216	0.309961	0.178571	8	6	FALSE	CD53	11.375	8	0	0	0.752643	FALSE	0	CD53	19972	0.16791
894	2.61522	0.0109891	0.382377	0.177536	24	6	FALSE	INSR	24.625	24	0	0	0.820531	FALSE	0	INSR	25980	0.115219
896	3.16702	0.0161347	0.315754	0.0277778	9	6	FALSE	SCD	11.3333	9	0	0	0.75922	FALSE	0	SCD	20242	0.125661
897	4.1649	0	0.240102	0	1	7	FALSE	ELOVL6	9	1	0	0	0.648344	FALSE	0	ELOVL6	0	0
911	3.2389	0.00149096	0.308747	0.333333	3	6	FALSE	LASP1	26.3333	3	0	0	0.751233	FALSE	0	LASP1	1992	0.382353
914	2.81607	0.00891521	0.355105	0.238095	15	6	FALSE	TSPO	24.0667	15	0	0	0.798215	FALSE	0	TSPO	18580	0.149686
917	3.49894	0.00030794	0.285801	0.5	4	7	FALSE	CHRDL2	21.25	4	0	0	0.72234	FALSE	0	CHRDL2	736	0.525
922	4.67019	0	0.214124	0	1	8	FALSE	DHDH	4	1	0	0	0.592201	FALSE	0	DHDH	0	0
923	3.6723	0.00437769	0.272309	0	4	7	FALSE	GALK2	10.5	4	0	0	0.703077	FALSE	0	GALK2	8872	0.316667
928	3.19873	0.00096511	0.312624	0	2	6	FALSE	PLXNB2	41	2	0	0	0.755696	FALSE	0	PLXNB2	1028	0.5
938	3.20085	0.00071283	0.312417	0.333333	4	6	FALSE	FCGR1A	28.25	4	0	0	0.755462	FALSE	0	FCGR1A	1772	0.388889
942	3.25159	0.00101815	0.307542	0.3	5	6	FALSE	SORL1	17.6	5	0	0	0.749824	FALSE	0	SORL1	1904	0.270769
943	2.84144	0.0119885	0.351935	0.444444	10	6	FALSE	PLAUR	34.9	10	0	0	0.795396	FALSE	0	PLAUR	18808	0.233557
949	2.85201	0.00356246	0.35063	0.190476	7	6	FALSE	SC1N	35.7143	7	0	0	0.794221	FALSE	0	SC1N	7800	0.238417
951	3.03171	0.00241453	0.329847	0.178571	8	6	FALSE	LGALS1	19.125	8	0	0	0.774254	FALSE	0	LGALS1	4336	0.173165
953	2.99366	0.00079972	0.33404	0.571429	7	6	FALSE	MKI67	26.7143	7	0	0	0.778482	FALSE	0	MKI67	2028	0.232298
958	3.41649	0.00042147	0.292698	0.444444	9	6	FALSE	CHTF18	13.4444	9	0	0	0.731501	FALSE	0	CHTF18	568	0.238095
959	3.31078	6.36e-05	0.302043	0.7	5	6	FALSE	ESCO2	19.2	5	0	0	0.743246	FALSE	0	ESCO2	314	0.309677
961	3.76744	0.00662543	0.265432	0	4	7	FALSE	OXCT1	4.25	4	0	0	0.692506	FALSE	0	OXCT1	9260	0.25
968	2.70402	0.00559952	0.36982	0.262108	27	6	FALSE	ACTA2	20.2593	27	0	0	0.810665	FALSE	0	ACTA2	16980	0.106069
972	3.08668	8.041e-05	0.323973	0.5	5	6	FALSE	LMO7	36.6	5	0	0	0.768147	FALSE	0	LMO7	382	0.342056
983	3.36152	0.00011751	0.297484	0	3	6	FALSE	ARG2	18	3	0	0	0.737609	FALSE	0	ARG2	140	0.377778
988	4.21564	0.00077171	0.237212	0	3	7	FALSE	HADHB	4	3	0	0	0.642706	FALSE	0	HADHB	514	0.333333
991	3.26427	0.00081752	0.306347	0	4	6	FALSE	CLEC7A	19.75	4	0	0	0.748414	FALSE	0	CLEC7A	1676	0.297619
998	2.98097	0.00132205	0.335461	0.266667	6	6	FALSE	IRF5	28	6	0	0	0.779892	FALSE	0	IRF5	2362	0.244152
1001	2.88372	0.00702681	0.346774	0.2	10	6	FALSE	PTPRE	29.7	10	0	0	0.790698	FALSE	0	PTPRE	12944	0.221053
1003	3.14376	0.00120175	0.31809	0.2	5	6	FALSE	PPP1R16B	20.8	5	0	0	0.761804	FALSE	0	PPP1R16B	1706	0.226667
1014	3.46723	0.00053314	0.288415	0.133333	6	6	FALSE	CLCF1	9.5	6	0	0	0.725863	FALSE	0	CLCF1	614	0.208333
1018	3.60888	0.00166556	0.277094	0.133333	6	7	FALSE	TPI1	8.83333	6	0	0	0.710125	FALSE	0	TPI1	2212	0.225225
1036	2.7167	0.0034673	0.368093	0.181818	12	5	FALSE	GJA4	28.25	12	0	0	0.809255	FALSE	0	GJA4	6670	0.14433
1038	2.97463	0.00024422	0.336176	0.5	5	6	FALSE	CD5	37.2	5	0	0	0.780597	FALSE	0	CD5	1120	0.317949
1040	1.5	0	0.666667	0	1	2	FALSE	SH3BGRL3	2	1	0	0	0.75	FALSE	0	SH3BGRL3	0	0
1041	1	1	1	0	2	1	FALSE	RHBDF2	1	2	0	0	1	FALSE	0	RHBDF2	2	0
1045	2.59408	0.0236469	0.385493	0.143333	25	5	FALSE	DLG2	24.56	25	0	0	0.82288	FALSE	0	DLG2	43796	0.110727
1051	2.81395	0.00049378	0.355372	0.761905	7	6	FALSE	CAPNS1	41.1429	7	0	0	0.79845	FALSE	0	CAPNS1	1568	0.243449
1054	3.49683	0.00639952	0.285973	0	4	6	FALSE	ARFGEF1	8.25	4	0	0	0.722575	FALSE	0	ARFGEF1	9358	0.25
1058	3.02114	0.00380475	0.331001	0.222222	9	6	FALSE	CIITA	21.4444	9	0	0	0.775429	FALSE	0	CIITA	8590	0.20406
1065	2.78013	0.0128177	0.359696	0.166667	24	6	FALSE	LRRK1	18.7917	24	0	0	0.802208	FALSE	0	LRRK1	27974	0.109804
1082	2.90275	0.0114418	0.344501	0.111111	9	5	FALSE	TXN	21.3333	9	0	0	0.788584	FALSE	0	TXN	18058	0.166667
1093	2.95137	0.0017705	0.338825	0.487179	13	6	FALSE	MYO1F	23.0769	13	0	0	0.783181	FALSE	0	MYO1F	4462	0.181102
1098	3.40381	0.00068769	0.293789	0.166667	4	6	FALSE	TMEM173	11.25	4	0	0	0.732911	FALSE	0	TMEM173	826	0.282895
1102	3.64905	0	0.274044	0	1	7	FALSE	IL1RN	29	1	0	0	0.705661	FALSE	0	IL1RN	0	0
1104	2.7315	0.0292946	0.366099	0.116959	19	6	FALSE	LGALS3	19.7368	19	0	0	0.807611	FALSE	0	LGALS3	47264	0.111313
1106	2.47992	0.0184357	0.40324	0.206154	26	5	FALSE	CDK6	27.5769	26	0	0	0.835565	FALSE	0	CDK6	44532	0.102516
1108	3.35729	0.00019099	0.297859	0.2	5	6	FALSE	GRIK2	12.2	5	0	0	0.738078	FALSE	0	GRIK2	494	0.287805
1112	2.87526	0.00258367	0.347794	0.327273	11	6	FALSE	TAGLN	26.8182	11	0	0	0.791637	FALSE	0	TAGLN	5686	0.189555
1116	2.99789	0.00243984	0.333568	0.305556	9	6	FALSE	BCL2A1	20.6667	9	0	0	0.778013	FALSE	0	BCL2A1	3838	0.194709
1129	2.91755	8.82e-06	0.342754	0.952381	7	6	FALSE	DOK2	55.5714	7	0	0	0.786939	FALSE	0	DOK2	62	0.370476
1135	3.62156	7.332e-05	0.276124	0	2	7	FALSE	RAB3IL1	9.5	2	0	0	0.708715	FALSE	0	RAB3IL1	94	0.5
1140	2.75476	0.017358	0.363008	0.0988142	23	6	FALSE	RALB	17.5217	23	0	0	0.805027	FALSE	0	RALB	36362	0.0988142
1143	3.35729	0.00257768	0.297859	0.1	5	7	FALSE	IGFBP5	18.6	5	0	0	0.738078	FALSE	0	IGFBP5	6032	0.367347
1155	4.47992	0.0084477	0.223218	0	3	8	FALSE	IFI44	1.66667	3	0	0	0.613343	FALSE	0	IFI44	12722	0.333333
1156	3.49049	0.0126908	0.286493	0	3	7	FALSE	LGALS9	13	3	0	0	0.723279	FALSE	0	LGALS9	19136	0.333333
1161	3.08245	0.00159701	0.324417	0.166667	9	6	FALSE	SERPINF1	17.5556	9	0	0	0.768616	FALSE	0	SERPINF1	3142	0.204819
1167	1.66667	0	0.6	0	1	2	FALSE	WDR19	3	1	0	0	0.666667	FALSE	0	WDR19	0	0
1168	1	1	1	0	3	1	FALSE	IFT88	1	3	0	0	1	FALSE	0	IFT88	6	0
1174	5.63848	0	0.177353	0	1	9	FALSE	ASGR2	2	1	0	0	0.484614	FALSE	0	ASGR2	0	0
1175	4.64059	0.00422833	0.21549	0	2	8	FALSE	CLEC3B	2	2	0	0	0.59549	FALSE	0	CLEC3B	6306	0.5
1179	3.05285	5.46e-06	0.327562	0.8	5	6	FALSE	DOK3	47.4	5	0	0	0.771905	FALSE	0	DOK3	24	0.469307
1184	3.73573	2.62e-06	0.267685	0	2	6	FALSE	CHMP4B	9.5	2	0	0	0.69603	FALSE	0	CHMP4B	6	0.944444
1187	2.76533	0.00264855	0.361621	0.583333	9	5	FALSE	CAPN3	38.5556	9	0	0	0.803852	FALSE	0	CAPN3	6110	0.214773
1191	1.66667	0	0.6	0	1	2	FALSE	DYNC2H1	3	1	0	0	0.666667	FALSE	0	DYNC2H1	0	0
1195	1	0	1	0	1	1	FALSE	DNAJC27	1	1	0	0	1	FALSE	0	DNAJC27	0	0
1196	1	0	1	0	1	1	FALSE	GPR137B	1	1	0	0	1	FALSE	0	GPR137B	0	0
1205	3.32981	0	0.300317	0	1	6	FALSE	Septin 1	58	1	0	0	0.741132	FALSE	0	Septin 1	0	0
1209	4.47357	5.927e-05	0.223535	0	2	7	FALSE	ADAMDEC1	5	2	0	0	0.614047	FALSE	0	ADAMDEC1	40	0.5
1223	2.8055	0.00498415	0.356443	0.272727	11	5	FALSE	RAB5C	32.0909	11	0	0	0.799389	FALSE	0	RAB5C	10320	0.188811
1230	3.39958	0.00104136	0.294154	0	4	7	FALSE	UCP2	11.75	4	0	0	0.73338	FALSE	0	UCP2	1466	0.262195
1232	3.27061	0	0.305753	1	2	6	FALSE	WWC1	42	2	0	0	0.74771	FALSE	0	WWC1	0	0.666667
1235	2.97463	0.00319114	0.336176	0.127273	11	6	FALSE	CIT	21	11	0	0	0.780597	FALSE	0	CIT	6400	0.162086
1240	3.09302	0.0030874	0.323308	0	7	6	FALSE	DLG5	16.1429	7	0	0	0.767442	FALSE	0	DLG5	5496	0.178151
1254	3.03383	0.00069901	0.329617	0.5	5	6	FALSE	PHEX	36.8	5	0	0	0.774019	FALSE	0	PHEX	2248	0.338889
1256	3.51797	0	0.284255	1	2	7	FALSE	CTSC	35	2	0	0	0.720226	FALSE	0	CTSC	0	0.945946
1266	3.81184	0.00012517	0.262341	0.5	4	7	FALSE	INHA	9.5	4	0	0	0.687573	FALSE	0	INHA	200	0.420455
1273	3.68288	0.0047152	0.271527	0	3	7	FALSE	GLB1L	7.66667	3	0	0	0.701903	FALSE	0	GLB1L	7318	0.333333
1274	4.00211	0.00020709	0.249868	0	2	7	FALSE	TMED3	10	2	0	0	0.666432	FALSE	0	TMED3	176	0.5
1278	3.87104	9.832e-05	0.258329	0	2	7	FALSE	FNDC3B	7.5	2	0	0	0.680996	FALSE	0	FNDC3B	138	0.5
1281	5.4778	0	0.182555	0	1	9	FALSE	IFI44L	3	1	0	0	0.502467	FALSE	0	IFI44L	0	0
1287	3.13108	0.00311223	0.319379	0.107143	8	6	FALSE	Bt.110063	13.5	8	0	0	0.763214	FALSE	0	Bt.110063	5404	0.1625
1291	3.10782	0	0.321769	1	2	6	FALSE	LY9	77	2	0	0	0.765798	FALSE	0	LY9	0	0.846154
1294	3.69556	1.427e-05	0.270595	0	2	7	FALSE	TREM1	6.5	2	0	0	0.700493	FALSE	0	TREM1	28	0.5
1296	3.10359	0.00422833	0.322207	0.333333	3	6	FALSE	CDCP1	51.6667	3	0	0	0.766267	FALSE	0	CDCP1	5934	0.564103
1301	3.35095	0	0.298423	1	2	6	FALSE	ADAMTS3	36	2	0	0	0.738783	FALSE	0	ADAMTS3	0	0.6
1304	2.8055	0.0152292	0.356443	0.155556	10	6	FALSE	ANXA2	30.3	10	0	0	0.799389	FALSE	0	ANXA2	23936	0.170056
1307	3.45666	6.321e-05	0.289297	0.333333	3	6	FALSE	CA2	15	3	0	0	0.727038	FALSE	0	CA2	82	0.431373
1314	1.5	0	0.666667	0	1	2	FALSE	BIN2	2	1	0	0	0.75	FALSE	0	BIN2	0	0
1315	1	1	1	0	2	1	FALSE	RIN3	1	2	0	0	1	FALSE	0	RIN3	2	0
1321	3.17336	0.00102228	0.315123	0.1	5	6	FALSE	DLL4	19.4	5	0	0	0.758515	FALSE	0	DLL4	2290	0.257534
1325	3.58562	0.00427456	0.278892	0	3	6	FALSE	GRN	10.3333	3	0	0	0.712708	FALSE	0	GRN	5942	0.345679
1327	3.86469	0	0.258753	0	1	7	FALSE	SPON1	18	1	0	0	0.681701	FALSE	0	SPON1	0	0
1331	3.49683	0.00090331	0.285973	0	4	6	FALSE	TNFRSF1B	13	4	0	0	0.722575	FALSE	0	TNFRSF1B	1222	0.255319
1336	3.48837	0	0.286667	0	1	6	FALSE	MPEG1	43	1	0	0	0.723514	FALSE	0	MPEG1	0	0
1341	2.56025	0.00938762	0.390586	0.268116	24	6	FALSE	MAPK15	29.9167	24	0	0	0.826638	FALSE	0	MAPK15	26446	0.122609
1355	2.93446	0.00152167	0.340778	0.222222	9	6	FALSE	PTPRG	23.5556	9	0	0	0.78506	FALSE	0	PTPRG	3740	0.194444
1362	3.37844	6.688e-05	0.295995	0.4	5	6	FALSE	LRRN2	23.6	5	0	0	0.735729	FALSE	0	LRRN2	596	0.393333
1364	3.37844	6.688e-05	0.295995	0.4	5	6	FALSE	MFHAS1	23.6	5	0	0	0.735729	FALSE	0	MFHAS1	596	0.393333
1366	3.34461	0.00018391	0.298989	0.266667	6	6	FALSE	ISLR	21.8333	6	0	0	0.739488	FALSE	0	ISLR	1014	0.333333
1369	3.37844	6.688e-05	0.295995	0.4	5	6	FALSE	LRRC8D	23.6	5	0	0	0.735729	FALSE	0	LRRC8D	596	0.393333
1371	3.52643	9.545e-05	0.283573	0	3	7	FALSE	CYTH4	15.3333	3	0	0	0.719286	FALSE	0	CYTH4	174	0.349594
1373	3.37844	6.688e-05	0.295995	0.4	5	6	FALSE	LRRC17	23.6	5	0	0	0.735729	FALSE	0	LRRC17	596	0.393333
1375	3.17336	0.00043036	0.315123	0.266667	6	6	FALSE	MXRA5	24.5	6	0	0	0.758515	FALSE	0	MXRA5	1922	0.282946
1378	3.37844	6.688e-05	0.295995	0.4	5	6	FALSE	LRRC33	23.6	5	0	0	0.735729	FALSE	0	LRRC33	596	0.393333
1382	3.17125	0.00023661	0.315333	0.644444	10	6	FALSE	KIF14	19.6	10	0	0	0.75875	FALSE	0	KIF14	522	0.225287
1394	3.43975	0.00099486	0.290719	0.4	6	6	FALSE	COLEC12	13.3333	6	0	0	0.728917	FALSE	0	COLEC12	2112	0.292593
1397	3.13108	0.00436498	0.319379	0.3	5	6	FALSE	MAPKAPK3	22	5	0	0	0.763214	FALSE	0	MAPKAPK3	5482	0.262651
1398	4.12896	0	0.242192	0	1	7	FALSE	LSP1	5	1	0	0	0.652337	FALSE	0	LSP1	0	0
1405	3.54334	0.00517399	0.28222	0	5	6	FALSE	CPT1A	7	5	0	0	0.717407	FALSE	0	CPT1A	5714	0.2
1407	3.28118	0	0.304768	1	3	7	FALSE	PTPRS	31.3333	3	0	0	0.746535	FALSE	0	PTPRS	0	0.497354
1411	3.17125	0.00045272	0.315333	0.238095	7	6	FALSE	CTNNAL1	19.1429	7	0	0	0.75875	FALSE	0	CTNNAL1	792	0.252896
1414	3.99577	0	0.250265	1	2	7	FALSE	GDF10	11	2	0	0	0.667136	FALSE	0	GDF10	0	0.785714
1428	2.98732	0.00381415	0.334749	0.166667	4	6	FALSE	ASGR1	36.5	4	0	0	0.779187	FALSE	0	ASGR1	5460	0.302521
1430	3.44397	0.00012647	0.290362	0.333333	4	6	FALSE	PPP1R9A	11.75	4	0	0	0.728447	FALSE	0	PPP1R9A	216	0.302632
1432	3.0592	0.0008807	0.326883	0.5	4	6	FALSE	ATP1A3	43.5	4	0	0	0.7712	FALSE	0	ATP1A3	1690	0.4325
1434	3.75264	0.00130464	0.266479	0.166667	4	7	FALSE	TINAGL1	4.5	4	0	0	0.694151	FALSE	0	TINAGL1	1448	0.285714
1435	3.11205	0.00925801	0.321332	0.333333	3	6	FALSE	PLIN2	31.3333	3	0	0	0.765328	FALSE	0	PLIN2	8448	0.340659
1437	3.51797	0	0.284255	1	2	7	FALSE	TLL2	35	2	0	0	0.720226	FALSE	0	TLL2	0	0.945946
1443	2.92389	0.0047653	0.34201	0.444444	9	6	FALSE	FNBP1	41.6667	9	0	0	0.786234	FALSE	0	FNBP1	10794	0.287809
1449	4.11839	0	0.242813	0	1	7	FALSE	AOAH	7	1	0	0	0.653512	FALSE	0	AOAH	0	0
1458	2.89218	0.00099819	0.34576	0.416667	9	6	FALSE	KCNMA1	41.4444	9	0	0	0.789758	FALSE	0	KCNMA1	3000	0.277778
1462	3.13953	0.00108888	0.318519	0.178571	8	6	FALSE	PAX8	18.25	8	0	0	0.762274	FALSE	0	PAX8	1790	0.230769
1475	3.30655	1.891e-05	0.30243	0	2	6	FALSE	CHRNA2	26	2	0	0	0.743716	FALSE	0	CHRNA2	64	0.520833
1484	4.05708	0.00422833	0.246483	0.333333	3	7	FALSE	NPNT	2.66667	3	0	0	0.660324	FALSE	0	NPNT	3688	0.466667
1489	3.86681	0	0.258611	0	1	7	FALSE	MTR	12	1	0	0	0.681466	FALSE	0	MTR	0	0
1497	3.44609	0.00424508	0.290184	0	3	6	FALSE	EFHD2	17.3333	3	0	0	0.728212	FALSE	0	EFHD2	7400	0.362963
1500	4.69556	0	0.212967	0	1	8	FALSE	GAL3ST4	5	1	0	0	0.589382	FALSE	0	GAL3ST4	0	0
1502	3.25581	1.786e-05	0.307143	0.333333	3	6	FALSE	EDIL3	25.6667	3	0	0	0.749354	FALSE	0	EDIL3	46	0.460606
1506	3.36998	5.789e-05	0.296738	0	2	6	FALSE	LIMA1	24.5	2	0	0	0.736669	FALSE	0	LIMA1	130	0.51087
1509	3	5.46e-06	0.333333	0.666667	3	6	FALSE	SHF	53.3333	3	0	0	0.777778	FALSE	0	SHF	34	0.47619
1511	5.21564	0	0.191731	0	1	8	FALSE	EVI2A	3	1	0	0	0.531595	FALSE	0	EVI2A	0	0
1512	4.21776	0.00422833	0.237093	0.333333	3	7	FALSE	EVI2B	3.66667	3	0	0	0.642471	FALSE	0	EVI2B	6250	0.416667
1515	3.07611	0.00030336	0.325086	0.3	5	6	FALSE	TRPV2	27.4	5	0	0	0.769321	FALSE	0	TRPV2	944	0.274747
1531	3.09091	0.00224607	0.323529	0.1	5	6	FALSE	HK3	24.6	5	0	0	0.767677	FALSE	0	HK3	5378	0.244898
1535	3.04228	0	0.3287	1	4	6	FALSE	SLA	59.75	4	0	0	0.77308	FALSE	0	SLA	0	0.563679
1537	3.24736	0	0.307943	1	3	6	FALSE	CDCA2	34.3333	3	0	0	0.750294	FALSE	0	CDCA2	0	0.457778
1545	4.28964	0.00016783	0.23312	0	2	7	FALSE	ANGPTL4	4	2	0	0	0.634484	FALSE	0	ANGPTL4	82	0.5
1561	3.27907	4.466e-05	0.304965	0.333333	3	6	FALSE	ANK2	22.6667	3	0	0	0.74677	FALSE	0	ANK2	132	0.437908
1587	2.93235	0.00694638	0.341024	0.126316	20	6	FALSE	RASL11B	15.65	20	0	0	0.785295	FALSE	0	RASL11B	18816	0.114815
1596	3.42918	0.00016486	0.291615	0.1	5	6	FALSE	TRPM2	13	5	0	0	0.730092	FALSE	0	TRPM2	266	0.302439
1603	3.01691	0.00206834	0.331465	0.166667	9	6	FALSE	SHANK1	21.6667	9	0	0	0.775899	FALSE	0	SHANK1	4458	0.182674
1628	3.68076	0	0.271683	0	1	6	FALSE	KLHL6	24	1	0	0	0.702138	FALSE	0	KLHL6	0	0
1651	3.62156	0.00422833	0.276124	0	2	6	FALSE	ELK3	12.5	2	0	0	0.708715	FALSE	0	ELK3	7000	0.5
1659	2.95137	0.00031764	0.338825	0.333333	4	6	FALSE	CADM1	49.5	4	0	0	0.783181	FALSE	0	CADM1	980	0.356884
1679	3.15645	0.00010294	0.316812	0	2	6	FALSE	42614	46	2	0	0	0.760395	FALSE	0	42614	304	0.511364
1690	3.82241	5.488e-05	0.261615	0	2	7	FALSE	RBPMS	5.5	2	0	0	0.686399	FALSE	0	RBPMS	30	0.5
1691	2.95349	0.0032108	0.338583	0.2	5	6	FALSE	CELF2	29.4	5	0	0	0.782946	FALSE	0	CELF2	3588	0.239669
1699	3.86047	0.00042395	0.259036	0.333333	3	6	FALSE	CMKLR1	9	3	0	0	0.682171	FALSE	0	CMKLR1	438	0.376812
1723	2.86047	0.00776096	0.349594	0.35	16	6	FALSE	MYO18B	23.625	16	0	0	0.793282	FALSE	0	MYO18B	16716	0.157718
1741	3.65116	0.00460305	0.273885	0.333333	6	7	FALSE	MYO7A	9.66667	6	0	0	0.705426	FALSE	0	MYO7A	9786	0.306452
1749	3.65751	2.386e-05	0.27341	0.333333	4	7	FALSE	EHBP1L1	12.5	4	0	0	0.704722	FALSE	0	EHBP1L1	56	0.4375
1758	3.07822	0.00013193	0.324863	0.4	5	6	FALSE	FHL3	34	5	0	0	0.769086	FALSE	0	FHL3	578	0.328155
1762	3.30233	1.957e-05	0.302817	0.666667	3	6	FALSE	ADAMTS2	31.3333	3	0	0	0.744186	FALSE	0	ADAMTS2	74	0.447619
1768	3.41015	0.00015709	0.293242	0	2	6	FALSE	AQP1	22.5	2	0	0	0.732206	FALSE	0	AQP1	296	0.5
1776	3.5518	8.703e-05	0.281548	0	2	6	FALSE	PSD4	12	2	0	0	0.716467	FALSE	0	PSD4	94	0.5
1786	3.64693	0.00858947	0.274203	0	3	7	FALSE	ITIH5	9	3	0	0	0.705896	FALSE	0	ITIH5	12708	0.333333
1792	3.75476	0.0045861	0.266329	0.2	5	7	FALSE	MEGF10	8	5	0	0	0.693916	FALSE	0	MEGF10	9896	0.304
1837	3.32981	0	0.300317	0	1	6	FALSE	CDK2AP2	58	1	0	0	0.741132	FALSE	0	CDK2AP2	0	0
1907	3.17336	0.00358748	0.315123	0	5	6	FALSE	FTL	19.8	5	0	0	0.758515	FALSE	0	FTL	5510	0.268571
1926	3.68922	0	0.27106	1	2	7	FALSE	GFM1	20	2	0	0	0.701198	FALSE	0	GFM1	0	0.588235
1942	3.38266	0.00220068	0.295625	0	5	6	FALSE	TRIB2	11.6	5	0	0	0.73526	FALSE	0	TRIB2	4100	0.240909
1946	3.5814	0.00431714	0.279221	0	3	6	FALSE	FABP5	8.33333	3	0	0	0.713178	FALSE	0	FABP5	5848	0.333333
1956	3.49683	5.892e-05	0.285973	0	2	6	FALSE	OLFML3	24.5	2	0	0	0.722575	FALSE	0	OLFML3	248	0.522222
1959	4.6871	0	0.213351	0	1	8	FALSE	CYP4F2	5	1	0	0	0.590322	FALSE	0	CYP4F2	0	0
1960	3.68922	0.0127398	0.27106	0	5	7	FALSE	MSMO1	4.4	5	0	0	0.701198	FALSE	0	MSMO1	18056	0.2
1963	4.6871	0	0.213351	0	1	8	FALSE	CYP4V2	5	1	0	0	0.590322	FALSE	0	CYP4V2	0	0
1965	3.48837	0	0.286667	0	1	6	FALSE	FCAR	43	1	0	0	0.723514	FALSE	0	FCAR	0	0
1970	3.25581	0.00018714	0.307143	0.166667	4	7	FALSE	RASAL3	24.75	4	0	0	0.749354	FALSE	0	RASAL3	548	0.332192
1973	5.4778	0	0.182555	0	1	9	FALSE	PARP12	3	1	0	0	0.502467	FALSE	0	PARP12	0	0
1991	3.20719	0	0.3118	1	2	6	FALSE	SH3BP1	44	2	0	0	0.754757	FALSE	0	SH3BP1	0	0.54321
2001	3.30867	0	0.302236	1	2	6	FALSE	SAMSN1	31	2	0	0	0.743481	FALSE	0	SAMSN1	0	0.596154
2015	3.12896	0.00032045	0.319595	0.266667	6	6	FALSE	BCL2L14	19.1667	6	0	0	0.763448	FALSE	0	BCL2L14	724	0.246753
2036	3.93235	0	0.254301	0	1	7	FALSE	FAM20A	15	1	0	0	0.674184	FALSE	0	FAM20A	0	0
2039	3.53911	6.77e-06	0.282557	0	2	7	FALSE	RNF128	16.5	2	0	0	0.717876	FALSE	0	RNF128	42	0.596154
2041	3.32981	0	0.300317	0	1	6	FALSE	E2F8	58	1	0	0	0.741132	FALSE	0	E2F8	0	0
2057	3.22833	0.00591904	0.309758	0.0357143	8	6	FALSE	CSTB	9.5	8	0	0	0.752408	FALSE	0	CSTB	7730	0.143443
2082	4.06765	0.00017211	0.245842	0	3	7	FALSE	STK11IP	5.33333	3	0	0	0.65915	FALSE	0	STK11IP	192	0.361111
2099	3.72939	0.0126312	0.268141	0.333333	3	6	FALSE	SERPINB8	6	3	0	0	0.696735	FALSE	0	SERPINB8	18384	0.377778
2103	3.46512	6.585e-05	0.288591	0	2	7	FALSE	ADAM19	24	2	0	0	0.726098	FALSE	0	ADAM19	120	0.5
2106	4.22622	0	0.236618	0	1	7	FALSE	CTSZ	8	1	0	0	0.641532	FALSE	0	CTSZ	0	0
2110	4.26216	0.00431772	0.234623	0	3	7	FALSE	ARL4C	3.33333	3	0	0	0.637538	FALSE	0	ARL4C	6662	0.333333
2111	5.26004	0	0.190113	0	1	8	FALSE	ARHGAP21	3	1	0	0	0.526662	FALSE	0	ARHGAP21	0	0
2123	4.21987	0	0.236974	1	2	7	FALSE	TMEM156	5.5	2	0	0	0.642236	FALSE	0	TMEM156	0	0.611111
2155	3.97252	3.93e-06	0.25173	0	2	7	FALSE	FBLN1	7.5	2	0	0	0.66972	FALSE	0	FBLN1	10	0.8125
2162	3.40169	0	0.293971	0	1	6	FALSE	PLEKHA5	42	1	0	0	0.733145	FALSE	0	PLEKHA5	0	0
2171	4.44397	0	0.225024	0	1	7	FALSE	SLC7A7	3	1	0	0	0.617336	FALSE	0	SLC7A7	0	0
2178	3.45243	0.00525253	0.289651	0.2	5	7	FALSE	RAB20	13	5	0	0	0.727508	FALSE	0	RAB20	8402	0.257143
2206	4.4778	0	0.223324	1	2	7	FALSE	CYBRD1	4	2	0	0	0.613578	FALSE	0	CYBRD1	0	0.666667
2221	3.87526	0.00861412	0.258047	0	3	7	FALSE	C1R	6.66667	3	0	0	0.680526	FALSE	0	C1R	14402	0.333333
2222	4.86892	0.00422833	0.205384	0	2	8	FALSE	SERPINA14	2	2	0	0	0.57012	FALSE	0	SERPINA14	7136	0.5
2225	3.40169	0	0.293971	0	1	6	FALSE	SUCP1	42	1	0	0	0.733145	FALSE	0	SUCP1	0	0
2232	4.58351	0	0.218173	0	1	7	FALSE	SORT1	3	1	0	0	0.601832	FALSE	0	SORT1	0	0
2246	3.7463	0	0.26693	0	1	7	FALSE	SQRDL	28	1	0	0	0.694856	FALSE	0	SQRDL	0	0
2248	4.6871	0	0.213351	0	1	8	FALSE	FBXL20	5	1	0	0	0.590322	FALSE	0	FBXL20	0	0
2250	3.88795	2.377e-05	0.257205	0	2	7	FALSE	K1AA1217	7	2	0	0	0.679117	FALSE	0	K1AA1217	28	0.5
2254	3.41226	0.00148307	0.293061	0	2	7	FALSE	ST6GAL1	19	2	0	0	0.731971	FALSE	0	ST6GAL1	2096	0.5
2256	3.98732	0	0.250795	0	1	7	FALSE	NAV3	7	1	0	0	0.668076	FALSE	0	NAV3	0	0
2261	4.73362	0	0.211255	0	1	8	FALSE	FILIP1L	3	1	0	0	0.585154	FALSE	0	FILIP1L	0	0
2275	3.65116	0.00019207	0.273885	0.333333	3	6	FALSE	IFI30	8.66667	3	0	0	0.705426	FALSE	0	IFI30	170	0.362319
2302	3.35729	0	0.297859	1	2	7	FALSE	CEACAM6	43	2	0	0	0.738078	FALSE	0	CEACAM6	0	0.651515
2305	3.62579	0	0.275802	0	1	6	FALSE	ARID5A	24	1	0	0	0.708245	FALSE	0	ARID5A	0	0
2318	4.75264	0	0.210409	0	1	8	FALSE	EMILIN1	5	1	0	0	0.58304	FALSE	0	EMILIN1	0	0
2331	3.81184	0	0.262341	1	2	6	FALSE	PICALM	9.5	2	0	0	0.687573	FALSE	0	PICALM	0	0.59375
2333	3.51586	0	0.284426	0	1	7	FALSE	ADAM28	41	1	0	0	0.72046	FALSE	0	ADAM28	0	0
2340	1	0	1	0	1	1	FALSE	IER5L	1	1	0	0	1	FALSE	0	IER5L	0	0
2341	1	0	1	0	1	1	FALSE	SASH3	1	1	0	0	1	FALSE	0	SASH3	0	0
2360	3.36152	3.022e-05	0.297484	0	2	6	FALSE	HTRA1	20	2	0	0	0.737609	FALSE	0	HTRA1	52	0.527778
2367	1.5	0	0.666667	0	1	2	FALSE	LUC7L	2	1	0	0	0.75	FALSE	0	LUC7L	0	0
2384	3.79493	0	0.26351	0	1	7	FALSE	LRRC16A	17	1	0	0	0.689453	FALSE	0	LRRC16A	0	0
2387	4.76533	0	0.209849	0	1	8	FALSE	LIPA	4	1	0	0	0.58163	FALSE	0	LIPA	0	0
2393	5.86681	0	0.17045	0	1	9	FALSE	SERPINA11	2	1	0	0	0.459244	FALSE	0	SERPINA11	0	0
2409	1.66667	0	0.6	0	1	2	FALSE	ZPR1	3	1	0	0	0.666667	FALSE	0	ZPR1	0	0
2416	4.68076	0	0.21364	0	1	8	FALSE	NOSTRIN	3	1	0	0	0.591027	FALSE	0	NOSTRIN	0	0
2429	3.69979	0	0.270286	0	1	7	FALSE	OBSL1	20	1	0	0	0.700023	FALSE	0	OBSL1	0	0
2438	3.75264	0	0.266479	0	1	7	FALSE	UPP1	23	1	0	0	0.694151	FALSE	0	UPP1	0	0
2452	4.10148	0	0.243814	0	1	7	FALSE	CBR3	3	1	0	0	0.655391	FALSE	0	CBR3	0	0
2454	1	0	1	0	1	1	FALSE	WDFY4	1	1	0	0	1	FALSE	0	WDFY4	0	0
2455	1	0	1	0	1	1	FALSE	ADAMTS14	1	1	0	0	1	FALSE	0	ADAMTS14	0	0
2469	3.67442	0.00233157	0.272152	0	3	7	FALSE	QPCT	8.33333	3	0	0	0.702842	FALSE	0	QPCT	4604	0.366667
2471	1.5	0	0.666667	0	1	2	FALSE	NUP205	2	1	0	0	0.75	FALSE	0	NUP205	0	0
2476	3.94926	0.00062898	0.253212	0	3	7	FALSE	ACO1	5.66667	3	0	0	0.672304	FALSE	0	ACO1	632	0.358974
2479	3.57294	0	0.279882	0	1	6	FALSE	HTRA3	18	1	0	0	0.714118	FALSE	0	HTRA3	0	0
2506	4.72304	0	0.211728	1	2	7	FALSE	DENND2D	3	2	0	0	0.586328	FALSE	0	DENND2D	0	0.75
2507	4.72093	0.00422833	0.211823	0.333333	3	7	FALSE	SNX10	2	3	0	0	0.586563	FALSE	0	SNX10	6132	0.555556
2513	3.7463	0	0.26693	0	1	7	FALSE	GPT	28	1	0	0	0.694856	FALSE	0	GPT	0	0
2534	5.05497	0	0.197825	0	1	8	FALSE	FMNL3	3	1	0	0	0.549448	FALSE	0	FMNL3	0	0
2539	3.92178	0	0.254987	0	1	7	FALSE	INF2	9	1	0	0	0.675358	FALSE	0	INF2	0	0
2546	4.64905	0	0.215098	0	1	8	FALSE	USH1C	6	1	0	0	0.59455	FALSE	0	USH1C	0	0
2548	1	0	1	0	1	1	FALSE	NPC2	1	1	0	0	1	FALSE	0	NPC2	0	0
2549	1	0	1	0	1	1	FALSE	GM2A	1	1	0	0	1	FALSE	0	GM2A	0	0
2551	4.1649	0	0.240102	0	1	7	FALSE	FADS3	9	1	0	0	0.648344	FALSE	0	FADS3	0	0
2627	3.59197	0	0.278399	0	1	6	FALSE	FMNL1	25	1	0	0	0.712004	FALSE	0	FMNL1	0	0
2638	4.57928	0	0.218375	0	1	7	FALSE	TMEM132C	3	1	0	0	0.602302	FALSE	0	TMEM132C	0	0
2651	1	0	1	0	1	1	FALSE	ZBED6	1	1	0	0	1	FALSE	0	ZBED6	0	0
2652	1	0	1	0	1	1	FALSE	VASH1	1	1	0	0	1	FALSE	0	VASH1	0	0
2654	5.71882	0	0.174861	0	1	8	FALSE	COLQ	3	1	0	0	0.475687	FALSE	0	COLQ	0	0
2658	3.51797	0	0.284255	1	2	7	FALSE	WHSC1	35	2	0	0	0.720226	FALSE	0	WHSC1	0	0.945946
2687	3.24524	3.67e-06	0.308143	0.333333	3	6	FALSE	CAPG	41	3	0	0	0.750529	FALSE	0	CAPG	42	0.616162
2724	4.61945	0	0.216476	0	1	7	FALSE	FNIP2	2	1	0	0	0.597839	FALSE	0	FNIP2	0	0
2745	3.14165	0	0.318304	0	1	6	FALSE	PLIN3	87	1	0	0	0.762039	FALSE	0	PLIN3	0	0
2757	3.80127	0	0.26307	0	1	7	FALSE	CDC42EP1	26	1	0	0	0.688748	FALSE	0	CDC42EP1	0	0
2761	3.81395	0	0.262195	0	1	7	FALSE	LOC509420	15	1	0	0	0.687338	FALSE	0	LOC509420	0	0
2767	4.4778	0	0.223324	1	2	7	FALSE	SLC39A1	4	2	0	0	0.613578	FALSE	0	SLC39A1	0	0.666667
2780	1	0	1	0	1	1	FALSE	SULF1	1	1	0	0	1	FALSE	0	SULF1	0	0
2781	1	0	1	0	1	1	FALSE	SH3BGRL	1	1	0	0	1	FALSE	0	SH3BGRL	0	0

## Sheet: EDGE
SUID	automated_textmining	coexpression	combined_score	database_annotated	EdgeBetweenness	experimentally_determined_interaction	gene_fusion	homology	interaction	name	neighborhood_on_chromosome	node1_external_id	node1_string_internal_id	node2_external_id	node2_string_internal_id	phylogenetic_cooccurrence	selected	shared interaction	shared name
100	0.893	0.853	0.999	0.9	26.4717	0.711	0	0	pp	CENPE (pp) BUB1B	0	9913.ENSBTAP00000011898	2043260	9913.ENSBTAP00000009521	2042280	0	FALSE	pp	CENPE (pp) BUB1B
103	0.971	0.15	0.999	0.9	112.848	0.947	0	0	pp	MMP2 (pp) TIMP2	0	9913.ENSBTAP00000025657	2048918	9913.ENSBTAP00000014476	2044271	0	FALSE	pp	MMP2 (pp) TIMP2
105	0.952	0.854	0.999	0.9	20.9053	0.263	0	0	pp	BUB1 (pp) CENPE	0	9913.ENSBTAP00000028226	2049996	9913.ENSBTAP00000011898	2043260	0	FALSE	pp	BUB1 (pp) CENPE
108	0.863	0	0.999	0.965	24.4366	0.934	0	0	pp	CD86 (pp) CTLA4	0	9913.ENSBTAP00000032224	2050894	9913.ENSBTAP00000017527	2045515	0	FALSE	pp	CD86 (pp) CTLA4
111	0.937	0.07	0.999	0.953	28.9219	0.684	0	0	pp	NCF2 (pp) CYBA	0	9913.ENSBTAP00000010525	2042694	9913.ENSBTAP00000005080	2040443	0	FALSE	pp	NCF2 (pp) CYBA
114	0.819	0.145	0.999	0.665	45.1969	0.991	0	0	pp	ARPC1B (pp) ARPC2	0	9913.ENSBTAP00000056302	2057953	9913.ENSBTAP00000013707	2043997	0	FALSE	pp	ARPC1B (pp) ARPC2
115	0.921	0.859	0.999	0.9	39.9071	0.934	0	0.619	pp	BUB1 (pp) BUB1B	0	9913.ENSBTAP00000028226	2049996	9913.ENSBTAP00000009521	2042280	0	FALSE	pp	BUB1 (pp) BUB1B
117	0.778	0.888	0.998	0.953	322.378	0.169	0	0	pp	CDK1 (pp) BUB1B	0	9913.ENSBTAP00000013337	2043840	9913.ENSBTAP00000009521	2042280	0	FALSE	pp	CDK1 (pp) BUB1B
120	0.836	0.671	0.997	0.558	304.256	0.899	0	0	pp	JUNB (pp) FOS	0	9913.ENSBTAP00000015987	2044894	9913.ENSBTAP00000005660	2040679	0	FALSE	pp	JUNB (pp) FOS
122	0.937	0.174	0.997	0.9	72.602	0.954	0	0.632	pp	NCF2 (pp) NCF4	0	9913.ENSBTAP00000010525	2042694	9913.ENSBTAP00000009911	2042449	0	FALSE	pp	NCF2 (pp) NCF4
125	0.838	0	0.997	0.957	168.31	0.658	0	0	pp	BMP2 (pp) BMPR1A	0	9913.ENSBTAP00000006739	2041128	9913.ENSBTAP00000000282	2038361	0	FALSE	pp	BMP2 (pp) BMPR1A
128	0.901	0.929	0.997	0.953	32.2271	0.164	0	0.692	pp	COL1A2 (pp) COL1A1	0	9913.ENSBTAP00000033771	2051135	9913.ENSBTAP00000017420	2045473	0	FALSE	pp	COL1A2 (pp) COL1A1
131	0.569	0.551	0.997	0.949	53.3377	0.808	0	0	pp	PSMA6 (pp) PSMB8	0	9913.ENSBTAP00000012773	2043618	9913.ENSBTAP00000003955	2039954	0	FALSE	pp	PSMA6 (pp) PSMB8
133	0.935	0	0.997	0.914	216.412	0.583	0	0	pp	BMP4 (pp) BMPR1A	0	9913.ENSBTAP00000004992	2040412	9913.ENSBTAP00000000282	2038361	0	FALSE	pp	BMP4 (pp) BMPR1A
136	0.946	0	0.996	0.914	638.281	0.277	0	0	pp	FYN (pp) PTPRC	0	9913.ENSBTAP00000015730	2044776	9913.ENSBTAP00000013320	2043835	0	FALSE	pp	FYN (pp) PTPRC
139	0.932	0.165	0.996	0.9	12.7932	0.492	0	0	pp	CDC7 (pp) CDC45	0	9913.ENSBTAP00000021696	2047287	9913.ENSBTAP00000005623	2040662	0	FALSE	pp	CDC7 (pp) CDC45
140	0.849	0.921	0.996	0.558	587.859	0.472	0	0	pp	BUB1 (pp) CDK1	0	9913.ENSBTAP00000028226	2049996	9913.ENSBTAP00000013337	2043840	0	FALSE	pp	BUB1 (pp) CDK1
142	0.439	0.57	0.996	0.9	38.5277	0.89	0	0	pp	PSMD8 (pp) PSMA6	0	9913.ENSBTAP00000042312	2052729	9913.ENSBTAP00000012773	2043618	0	FALSE	pp	PSMD8 (pp) PSMA6
145	0.484	0	0.995	0.953	21.3228	0.818	0	0	pp	CSF2RA (pp) CSF2RB	0	9913.ENSBTAP00000054349	2056405	9913.ENSBTAP00000011947	2043274	0	FALSE	pp	CSF2RA (pp) CSF2RB
148	0.848	0.107	0.995	0.955	210.667	0.332	0	0	pp	RAC1 (pp) VAV1	0	9913.ENSBTAP00000012170	2043376	9913.ENSBTAP00000005560	2040635	0	FALSE	pp	RAC1 (pp) VAV1
150	0.831	0	0.994	0.965	107.332	0.108	0	0	pp	LYN (pp) VAV1	0	9913.ENSBTAP00000026686	2049366	9913.ENSBTAP00000005560	2040635	0	FALSE	pp	LYN (pp) VAV1
152	0.863	0.085	0.994	0.945	44.7055	0.265	0	0	pp	BTK (pp) VAV1	0	9913.ENSBTAP00000030121	2050578	9913.ENSBTAP00000005560	2040635	0	FALSE	pp	BTK (pp) VAV1
155	0.971	0	0.993	0.93	221.729	0.899	0	0.858	pp	CASP8 (pp) CASP3	0	9913.ENSBTAP00000038128	2051840	9913.ENSBTAP00000021099	2047037	0	FALSE	pp	CASP8 (pp) CASP3
156	0.85	0	0.992	0.948	661.112	0.134	0	0	pp	FYN (pp) RAC1	0	9913.ENSBTAP00000015730	2044776	9913.ENSBTAP00000012170	2043376	0	FALSE	pp	FYN (pp) RAC1
158	0.918	0.083	0.992	0.896	661.444	0.119	0	0	pp	ARF6 (pp) RAC1	0	9913.ENSBTAP00000056536	2058142	9913.ENSBTAP00000012170	2043376	0	FALSE	pp	ARF6 (pp) RAC1
161	0.466	0	0.992	0.965	123.197	0.636	0	0	pp	PRKAA2 (pp) PRKAG2	0	9913.ENSBTAP00000024965	2048615	9913.ENSBTAP00000003789	2039886	0	FALSE	pp	PRKAA2 (pp) PRKAG2
163	0.228	0.689	0.991	0.9	582.029	0.67	0	0	pp	CDK1 (pp) SMC4	0	9913.ENSBTAP00000013337	2043840	9913.ENSBTAP00000007705	2041533	0	FALSE	pp	CDK1 (pp) SMC4
166	0.704	0	0.991	0.948	90.4836	0.474	0	0	pp	ICAM1 (pp) ITGAL	0	9913.ENSBTAP00000013608	2043944	9913.ENSBTAP00000009348	2042209	0	FALSE	pp	ICAM1 (pp) ITGAL
169	0.74	0.842	0.991	0.9	5.19697	0.327	0	0.676	pp	HLA-DRB3 (pp) HLA-DRA	0	9913.ENSBTAP00000018484	2045916	9913.ENSBTAP00000014072	2044146	0	FALSE	pp	HLA-DRB3 (pp) HLA-DRA
170	0.542	0	0.99	0.9	302.645	0.819	0	0	pp	CTLA4 (pp) FYN	0	9913.ENSBTAP00000017527	2045515	9913.ENSBTAP00000015730	2044776	0	FALSE	pp	CTLA4 (pp) FYN
171	0.417	0.489	0.99	0.9	98.2734	0.727	0	0	pp	PSMD8 (pp) PSMB8	0	9913.ENSBTAP00000042312	2052729	9913.ENSBTAP00000003955	2039954	0	FALSE	pp	PSMD8 (pp) PSMB8
174	0.554	0.113	0.99	0.9	260.985	0.627	0	0	pp	ATP6V0D1 (pp) TCIRG1	0.446	9913.ENSBTAP00000019346	2046270	9913.ENSBTAP00000000367	2038399	0	FALSE	pp	ATP6V0D1 (pp) TCIRG1
176	0.464	0.076	0.99	0.957	192.731	0.618	0	0	pp	SYK (pp) VAV1	0	9913.ENSBTAP00000006260	2040928	9913.ENSBTAP00000005560	2040635	0	FALSE	pp	SYK (pp) VAV1
179	0.842	0.333	0.989	0.907	321.362	0	0	0	pp	NFKB1 (pp) IL1B	0	9913.ENSBTAP00000027016	2049494	9913.ENSBTAP00000001745	2038997	0	FALSE	pp	NFKB1 (pp) IL1B
181	0	0	0.989	0.9	81.948	0.899	0	0	pp	BUB1B (pp) ANAPC5	0	9913.ENSBTAP00000009521	2042280	9913.ENSBTAP00000004025	2039989	0	FALSE	pp	BUB1B (pp) ANAPC5
182	0.744	0.566	0.989	0.9	469.307	0.131	0	0	pp	CDK1 (pp) CDC45	0	9913.ENSBTAP00000013337	2043840	9913.ENSBTAP00000005623	2040662	0	FALSE	pp	CDK1 (pp) CDC45
184	0.648	0	0.989	0.948	71.0835	0.474	0	0	pp	ICAM3 (pp) ITGAL	0	9913.ENSBTAP00000020903	2046965	9913.ENSBTAP00000009348	2042209	0	FALSE	pp	ICAM3 (pp) ITGAL
186	0	0.869	0.988	0.9	185.69	0.164	0	0	pp	CD74 (pp) HLA-DRA	0	9913.ENSBTAP00000020261	2046678	9913.ENSBTAP00000014072	2044146	0	FALSE	pp	CD74 (pp) HLA-DRA
187	0.689	0	0.987	0.911	293.394	0.59	0	0	pp	RAC1 (pp) NCF2	0	9913.ENSBTAP00000012170	2043376	9913.ENSBTAP00000010525	2042694	0	FALSE	pp	RAC1 (pp) NCF2
189	0.73	0	0.987	0.9	377.188	0.585	0	0	pp	ACVR2B (pp) BMP2	0	9913.ENSBTAP00000024095	2048263	9913.ENSBTAP00000006739	2041128	0	FALSE	pp	ACVR2B (pp) BMP2
191	0.973	0	0.987	0.503	704.811	0.092	0	0	pp	CDH1 (pp) RAC1	0	9913.ENSBTAP00000021272	2047106	9913.ENSBTAP00000012170	2043376	0	FALSE	pp	CDH1 (pp) RAC1
193	0.69	0.804	0.986	0.9	67.8667	0.112	0	0.616	pp	COL1A1 (pp) COL6A1	0	9913.ENSBTAP00000017420	2045473	9913.ENSBTAP00000015668	2044747	0	FALSE	pp	COL1A1 (pp) COL6A1
194	0.368	0	0.986	0.953	267.091	0.585	0	0	pp	CDH1 (pp) CASP3	0	9913.ENSBTAP00000021272	2047106	9913.ENSBTAP00000021099	2047037	0	FALSE	pp	CDH1 (pp) CASP3
197	0.738	0	0.985	0.878	145.194	0.573	0	0	pp	ITGB7 (pp) ITGA6	0	9913.ENSBTAP00000025279	2048748	9913.ENSBTAP00000022960	2047811	0	FALSE	pp	ITGB7 (pp) ITGA6
198	0.961	0	0.985	0.965	258.423	0.388	0	0.619	pp	FYN (pp) VAV1	0	9913.ENSBTAP00000015730	2044776	9913.ENSBTAP00000005560	2040635	0	FALSE	pp	FYN (pp) VAV1
201	0.857	0	0.985	0	153.902	0.9	0	0	pp	GAS6 (pp) AXL	0	9913.ENSBTAP00000035185	2051379	9913.ENSBTAP00000004111	2040029	0	FALSE	pp	GAS6 (pp) AXL
202	0.065	0.841	0.985	0.9	169.191	0.108	0	0	pp	CD74 (pp) HLA-DRB3	0	9913.ENSBTAP00000020261	2046678	9913.ENSBTAP00000018484	2045916	0	FALSE	pp	CD74 (pp) HLA-DRB3
204	0.645	0	0.984	0.954	473.209	0.116	0	0	pp	CD4 (pp) PTPRC	0	9913.ENSBTAP00000037566	2051750	9913.ENSBTAP00000013320	2043835	0	FALSE	pp	CD4 (pp) PTPRC
207	0.694	0	0.983	0.8	462.445	0.757	0	0	pp	TWF2 (pp) SSU72	0	9913.ENSBTAP00000043205	2052980	9913.ENSBTAP00000003331	2039682	0	FALSE	pp	TWF2 (pp) SSU72
209	0.549	0	0.983	0.957	967.149	0.199	0	0	pp	PRKAR2B (pp) CDK1	0	9913.ENSBTAP00000019916	2046511	9913.ENSBTAP00000013337	2043840	0	FALSE	pp	PRKAR2B (pp) CDK1
211	0.672	0	0.983	0.951	283.248	0	0	0	pp	NTN1 (pp) FYN	0	9913.ENSBTAP00000016103	2044944	9913.ENSBTAP00000015730	2044776	0	FALSE	pp	NTN1 (pp) FYN
214	0.749	0	0.983	0.9	115.501	0.404	0	0	pp	CD44 (pp) SPP1	0	9913.ENSBTAP00000048925	2054273	9913.ENSBTAP00000044782	2053375	0	FALSE	pp	CD44 (pp) SPP1
217	0.833	0	0.982	0.9	91.9073	0	0	0	pp	TLR7 (pp) UNC93B1	0	9913.ENSBTAP00000029890	2050536	9913.ENSBTAP00000001581	2038932	0	FALSE	pp	TLR7 (pp) UNC93B1
220	0.724	0.426	0.98	0.9	23.2148	0.666	0	0.919	pp	TUBA4A (pp) TUBB6	0	9913.ENSBTAP00000003192	2039622	9913.ENSBTAP00000000568	2038481	0	FALSE	pp	TUBA4A (pp) TUBB6
223	0.639	0.298	0.979	0	78.1605	0.924	0	0	pp	ACTB (pp) PFN1	0	9913.ENSBTAP00000036739	2051613	9913.ENSBTAP00000006465	2041016	0	FALSE	pp	ACTB (pp) PFN1
226	0.746	0	0.979	0.89	102.804	0.327	0	0	pp	WNT2B (pp) LRP5	0	9913.ENSBTAP00000018985	2046117	9913.ENSBTAP00000007756	2041552	0	FALSE	pp	WNT2B (pp) LRP5
227	0.67	0.882	0.978	0	434.274	0.485	0	0	pp	CDK1 (pp) CENPE	0	9913.ENSBTAP00000013337	2043840	9913.ENSBTAP00000011898	2043260	0	FALSE	pp	CDK1 (pp) CENPE
230	0.789	0	0.978	0.9	143.145	0	0	0	pp	TGFB1 (pp) TIMP1	0	9913.ENSBTAP00000027261	2049607	9913.ENSBTAP00000006653	2041094	0	FALSE	pp	TGFB1 (pp) TIMP1
232	0.492	0.597	0.977	0.9	17.7968	0	0	0	pp	CFL1 (pp) PFN1	0	9913.ENSBTAP00000028602	2050129	9913.ENSBTAP00000006465	2041016	0	FALSE	pp	CFL1 (pp) PFN1
234	0.416	0.112	0.977	0.9	76.7194	0.621	0	0	pp	CENPE (pp) CKAP5	0	9913.ENSBTAP00000011898	2043260	9913.ENSBTAP00000005832	2040755	0	FALSE	pp	CENPE (pp) CKAP5
235	0.723	0.073	0.976	0.9	163.382	0.187	0	0	pp	CDK1 (pp) CKAP5	0	9913.ENSBTAP00000013337	2043840	9913.ENSBTAP00000005832	2040755	0	FALSE	pp	CDK1 (pp) CKAP5
237	0.343	0	0.976	0.965	367.542	0	0	0	pp	XPO1 (pp) CDK1	0	9913.ENSBTAP00000017629	2045564	9913.ENSBTAP00000013337	2043840	0	FALSE	pp	XPO1 (pp) CDK1
239	0.097	0	0.974	0.9	817.473	0.741	0	0	pp	APP (pp) TGFB1	0	9913.ENSBTAP00000045951	2053589	9913.ENSBTAP00000027261	2049607	0	FALSE	pp	APP (pp) TGFB1
240	0.621	0	0.974	0.9	71.4221	0.388	0	0	pp	NCF4 (pp) CYBA	0	9913.ENSBTAP00000009911	2042449	9913.ENSBTAP00000005080	2040443	0	FALSE	pp	NCF4 (pp) CYBA
241	0.657	0.068	0.974	0.957	109.739	0.301	0	0.755	pp	LYN (pp) SYK	0	9913.ENSBTAP00000026686	2049366	9913.ENSBTAP00000006260	2040928	0	FALSE	pp	LYN (pp) SYK
242	0.423	0	0.974	0.9	58.3007	0.59	0	0	pp	CKAP5 (pp) TUBA4A	0	9913.ENSBTAP00000005832	2040755	9913.ENSBTAP00000003192	2039622	0	FALSE	pp	CKAP5 (pp) TUBA4A
243	0.926	0	0.973	0.558	606.188	0.256	0	0	pp	CDH1 (pp) FYN	0	9913.ENSBTAP00000021272	2047106	9913.ENSBTAP00000015730	2044776	0	FALSE	pp	CDH1 (pp) FYN
245	0.671	0	0.973	0	259.032	0.924	0	0	pp	APP (pp) MAPK8IP1	0	9913.ENSBTAP00000045951	2053589	9913.ENSBTAP00000000419	2038412	0	FALSE	pp	APP (pp) MAPK8IP1
246	0.968	0	0.973	0	197.555	0.203	0	0	pp	MMP2 (pp) TIMP1	0	9913.ENSBTAP00000025657	2048918	9913.ENSBTAP00000006653	2041094	0	FALSE	pp	MMP2 (pp) TIMP1
249	0.619	0	0.972	0.9	139.582	0.327	0	0	pp	RHOBTB1 (pp) ARHGDIB	0	9913.ENSBTAP00000025506	2048852	9913.ENSBTAP00000007933	2041633	0	FALSE	pp	RHOBTB1 (pp) ARHGDIB
251	0.619	0	0.972	0.9	146.533	0.327	0	0	pp	RHOJ (pp) ARHGDIB	0	9913.ENSBTAP00000022858	2047772	9913.ENSBTAP00000007933	2041633	0	FALSE	pp	RHOJ (pp) ARHGDIB
254	0.344	0	0.972	0.953	946	0.156	0	0	pp	SEMA4A (pp) PLXND1	0	9913.ENSBTAP00000016223	2044991	9913.ENSBTAP00000002375	2039276	0	FALSE	pp	SEMA4A (pp) PLXND1
257	0.377	0.238	0.971	0.9	2	0.471	0	0	pp	EIF3I (pp) EIF2S2	0	9913.ENSBTAP00000019134	2046172	9913.ENSBTAP00000007832	2041589	0	FALSE	pp	EIF3I (pp) EIF2S2
258	0.874	0.093	0.97	0.932	51.2952	0.45	0	0.778	pp	ACVR2B (pp) BMPR1A	0	9913.ENSBTAP00000024095	2048263	9913.ENSBTAP00000000282	2038361	0	FALSE	pp	ACVR2B (pp) BMPR1A
260	0.501	0.85	0.97	0	191.568	0.633	0	0	pp	TOP2A (pp) SMC4	0	9913.ENSBTAP00000053858	2056021	9913.ENSBTAP00000007705	2041533	0	FALSE	pp	TOP2A (pp) SMC4
263	0.236	0	0.969	0.8	162.311	0.818	0	0	pp	IL2RG (pp) IL15RA	0	9913.ENSBTAP00000010033	2042500	9913.ENSBTAP00000007987	2041660	0	FALSE	pp	IL2RG (pp) IL15RA
266	0.324	0.086	0.969	0.944	132.649	0.204	0	0	pp	PTPN6 (pp) INPP5D	0	9913.ENSBTAP00000027046	2049505	9913.ENSBTAP00000026867	2049444	0	FALSE	pp	PTPN6 (pp) INPP5D
268	0.121	0	0.969	0.9	356.45	0.684	0	0	pp	APP (pp) CLU	0	9913.ENSBTAP00000045951	2053589	9913.ENSBTAP00000007324	2041371	0	FALSE	pp	APP (pp) CLU
270	0.597	0	0.969	0.9	276.345	0.307	0	0	pp	PTPN6 (pp) SIRPA	0	9913.ENSBTAP00000027046	2049505	9913.ENSBTAP00000009488	2042270	0	FALSE	pp	PTPN6 (pp) SIRPA
271	0.7	0	0.968	0.9	329.158	0	0	0	pp	TGFB1 (pp) CLU	0	9913.ENSBTAP00000027261	2049607	9913.ENSBTAP00000007324	2041371	0	FALSE	pp	TGFB1 (pp) CLU
272	0.656	0.07	0.968	0.889	238.144	0.206	0	0	pp	PTPN6 (pp) SYK	0	9913.ENSBTAP00000027046	2049505	9913.ENSBTAP00000006260	2040928	0	FALSE	pp	PTPN6 (pp) SYK
273	0.699	0	0.968	0.9	228.251	0	0	0	pp	GAS6 (pp) TGFB1	0	9913.ENSBTAP00000035185	2051379	9913.ENSBTAP00000027261	2049607	0	FALSE	pp	GAS6 (pp) TGFB1
275	0.098	0	0.967	0.965	301.138	0	0	0	pp	IRAK3 (pp) IL1B	0	9913.ENSBTAP00000033611	2051109	9913.ENSBTAP00000001745	2038997	0	FALSE	pp	IRAK3 (pp) IL1B
276	0.39	0.077	0.967	0.954	92.3729	0.204	0	0.693	pp	BTK (pp) SYK	0	9913.ENSBTAP00000030121	2050578	9913.ENSBTAP00000006260	2040928	0	FALSE	pp	BTK (pp) SYK
279	0.09	0	0.967	0.951	140.921	0.325	0	0	pp	MAP2K1 (pp) YWHAB	0	9913.ENSBTAP00000045293	2053466	9913.ENSBTAP00000022411	2047577	0	FALSE	pp	MAP2K1 (pp) YWHAB
281	0.559	0	0.967	0.9	102.892	0.31	0	0	pp	ACTB (pp) WIPF1	0	9913.ENSBTAP00000036739	2051613	9913.ENSBTAP00000002076	2039134	0	FALSE	pp	ACTB (pp) WIPF1
284	0.656	0	0.967	0.9	946	0.128	0	0	pp	FCN2 (pp) MASP1	0	9913.ENSBTAP00000055640	2057427	9913.ENSBTAP00000016545	2045103	0	FALSE	pp	FCN2 (pp) MASP1
285	0.926	0	0.966	0.965	7.98788	0	0	0.966	pp	BMP2 (pp) BMP4	0	9913.ENSBTAP00000006739	2041128	9913.ENSBTAP00000004992	2040412	0	FALSE	pp	BMP2 (pp) BMP4
286	0.857	0.079	0.966	0.957	51.9571	0.125	0	0.873	pp	BTK (pp) LYN	0	9913.ENSBTAP00000030121	2050578	9913.ENSBTAP00000026686	2049366	0	FALSE	pp	BTK (pp) LYN
287	0.56	0.258	0.966	0.9	484.934	0.083	0	0	pp	ACTB (pp) RAC1	0	9913.ENSBTAP00000036739	2051613	9913.ENSBTAP00000012170	2043376	0	FALSE	pp	ACTB (pp) RAC1
288	0.942	0	0.966	0.945	162.567	0.327	0	0.863	pp	BTK (pp) FYN	0	9913.ENSBTAP00000030121	2050578	9913.ENSBTAP00000015730	2044776	0	FALSE	pp	BTK (pp) FYN
289	0.393	0	0.965	0.945	287.467	0	0	0	pp	NTN1 (pp) RAC1	0	9913.ENSBTAP00000016103	2044944	9913.ENSBTAP00000012170	2043376	0	FALSE	pp	NTN1 (pp) RAC1
290	0.636	0	0.965	0.9	296.802	0.121	0	0	pp	CD44 (pp) MMP2	0	9913.ENSBTAP00000048925	2054273	9913.ENSBTAP00000025657	2048918	0	FALSE	pp	CD44 (pp) MMP2
292	0.805	0.134	0.965	0.8	165.119	0.11	0	0	pp	NFKB1 (pp) TLR2	0	9913.ENSBTAP00000027016	2049494	9913.ENSBTAP00000010530	2042696	0	FALSE	pp	NFKB1 (pp) TLR2
293	0.158	0	0.964	0.953	328.935	0.164	0	0	pp	ITGB7 (pp) CDH1	0	9913.ENSBTAP00000025279	2048748	9913.ENSBTAP00000021272	2047106	0	FALSE	pp	ITGB7 (pp) CDH1
294	0.626	0	0.964	0.9	233.219	0.134	0	0	pp	BTK (pp) RAC1	0	9913.ENSBTAP00000030121	2050578	9913.ENSBTAP00000012170	2043376	0	FALSE	pp	BTK (pp) RAC1
295	0.418	0	0.963	0.951	610.942	0.204	0	0.726	pp	FYN (pp) SYK	0	9913.ENSBTAP00000015730	2044776	9913.ENSBTAP00000006260	2040928	0	FALSE	pp	FYN (pp) SYK
296	0.685	0.489	0.963	0.9	41.6123	0.112	0	0.613	pp	COL1A2 (pp) COL6A1	0	9913.ENSBTAP00000033771	2051135	9913.ENSBTAP00000015668	2044747	0	FALSE	pp	COL1A2 (pp) COL6A1
298	0.826	0	0.963	0.8	87.0647	0	0	0	pp	MAP4K1 (pp) MAPK8IP1	0	9913.ENSBTAP00000028180	2049979	9913.ENSBTAP00000000419	2038412	0	FALSE	pp	MAP4K1 (pp) MAPK8IP1
299	0.663	0	0.962	0.953	222.907	0.201	0	0.963	pp	LYN (pp) FYN	0	9913.ENSBTAP00000026686	2049366	9913.ENSBTAP00000015730	2044776	0	FALSE	pp	LYN (pp) FYN
301	0.599	0	0.962	0.9	186.082	0.145	0	0	pp	FSTL1 (pp) BMP2	0	9913.ENSBTAP00000029886	2050534	9913.ENSBTAP00000006739	2041128	0	FALSE	pp	FSTL1 (pp) BMP2
303	0.721	0	0.962	0.8	946	0.38	0	0	pp	CDK1 (pp) GADD45G	0	9913.ENSBTAP00000013337	2043840	9913.ENSBTAP00000003943	2039950	0	FALSE	pp	CDK1 (pp) GADD45G
304	0.474	0.931	0.962	0	240.345	0	0	0	pp	TOP2A (pp) BUB1	0	9913.ENSBTAP00000053858	2056021	9913.ENSBTAP00000028226	2049996	0	FALSE	pp	TOP2A (pp) BUB1
307	0.433	0	0.961	0.93	269.96	0.104	0	0	pp	MEF2C (pp) NFATC1	0	9913.ENSBTAP00000034894	2051330	9913.ENSBTAP00000000859	2038602	0	FALSE	pp	MEF2C (pp) NFATC1
309	0.089	0	0.961	0.953	323.138	0.164	0	0	pp	TGFB1 (pp) SDC2	0	9913.ENSBTAP00000027261	2049607	9913.ENSBTAP00000019090	2046154	0	FALSE	pp	TGFB1 (pp) SDC2
312	0.386	0.242	0.96	0.9	100.631	0.259	0	0	pp	PDE9A (pp) ADCY6	0	9913.ENSBTAP00000029195	2050385	9913.ENSBTAP00000007187	2041322	0	FALSE	pp	PDE9A (pp) ADCY6
313	0.436	0.121	0.96	0.9	223.442	0.272	0	0	pp	PRKAR2B (pp) ADCY6	0.069	9913.ENSBTAP00000019916	2046511	9913.ENSBTAP00000007187	2041322	0	FALSE	pp	PRKAR2B (pp) ADCY6
315	0.436	0.121	0.96	0.9	223.442	0.272	0	0	pp	PRKAR2B (pp) ADCY7	0.069	9913.ENSBTAP00000019916	2046511	9913.ENSBTAP00000008153	2041734	0	FALSE	pp	PRKAR2B (pp) ADCY7
316	0.386	0.242	0.96	0.9	100.631	0.259	0	0	pp	PDE9A (pp) ADCY7	0	9913.ENSBTAP00000029195	2050385	9913.ENSBTAP00000008153	2041734	0	FALSE	pp	PDE9A (pp) ADCY7
317	0	0	0.959	0.957	208.169	0.081	0	0	pp	IL2RG (pp) SYK	0	9913.ENSBTAP00000010033	2042500	9913.ENSBTAP00000006260	2040928	0	FALSE	pp	IL2RG (pp) SYK
320	0.601	0	0.959	0.9	43.2055	0.072	0	0	pp	PLCB2 (pp) ITPR2	0	9913.ENSBTAP00000025402	2048801	9913.ENSBTAP00000002982	2039551	0	FALSE	pp	PLCB2 (pp) ITPR2
322	0.587	0	0.958	0.9	43.2055	0.072	0	0	pp	ITPR3 (pp) PLCB2	0	9913.ENSBTAP00000047648	2053899	9913.ENSBTAP00000025402	2048801	0	FALSE	pp	ITPR3 (pp) PLCB2
324	0.403	0.082	0.958	0.902	185.425	0.309	0	0	pp	NCKAP1L (pp) RAC1	0	9913.ENSBTAP00000044656	2053343	9913.ENSBTAP00000012170	2043376	0	FALSE	pp	NCKAP1L (pp) RAC1
327	0.206	0	0.958	0.911	138.645	0.451	0	0	pp	ACTN1 (pp) ZYX	0	9913.ENSBTAP00000024301	2048347	9913.ENSBTAP00000023912	2048188	0	FALSE	pp	ACTN1 (pp) ZYX
330	0.749	0.741	0.958	0	122.732	0.404	0	0	pp	ANXA1 (pp) S100A11	0	9913.ENSBTAP00000021256	2047095	9913.ENSBTAP00000020148	2046629	0	FALSE	pp	ANXA1 (pp) S100A11
331	0.353	0.928	0.957	0	1400.33	0.164	0	0	pp	TOP2A (pp) CDK1	0	9913.ENSBTAP00000053858	2056021	9913.ENSBTAP00000013337	2043840	0	FALSE	pp	TOP2A (pp) CDK1
334	0.091	0	0.956	0.953	342.39	0	0	0	pp	ITGAV (pp) COL4A4	0	9913.ENSBTAP00000026553	2049312	9913.ENSBTAP00000018302	2045848	0	FALSE	pp	ITGAV (pp) COL4A4
336	0.191	0.487	0.956	0.9	47.7843	0.065	0	0	pp	LOC532412 (pp) CENPE	0	9913.ENSBTAP00000042237	2052702	9913.ENSBTAP00000011898	2043260	0	FALSE	pp	LOC532412 (pp) CENPE
339	0.863	0	0.955	0	185.876	0.684	0	0	pp	SPI1 (pp) IRF8	0	9913.ENSBTAP00000028937	2050274	9913.ENSBTAP00000023694	2048103	0	FALSE	pp	SPI1 (pp) IRF8
341	0.132	0	0.955	0.951	146.911	0	0	0	pp	ITGAV (pp) FBN1	0	9913.ENSBTAP00000026553	2049312	9913.ENSBTAP00000002944	2039529	0	FALSE	pp	ITGAV (pp) FBN1
342	0.844	0	0.954	0.558	151.496	0.386	0	0	pp	FOS (pp) NFATC1	0	9913.ENSBTAP00000005660	2040679	9913.ENSBTAP00000000859	2038602	0	FALSE	pp	FOS (pp) NFATC1
345	0	0	0.954	0	233.468	0.954	0	0	pp	CNN2 (pp) FSCN1	0	9913.ENSBTAP00000027670	2049773	9913.ENSBTAP00000004145	2040043	0	FALSE	pp	CNN2 (pp) FSCN1
346	0.541	0	0.954	0.896	465.743	0.115	0	0	pp	RAC1 (pp) CYBA	0	9913.ENSBTAP00000012170	2043376	9913.ENSBTAP00000005080	2040443	0	FALSE	pp	RAC1 (pp) CYBA
349	0.798	0.08	0.954	0.417	1373.61	0.627	0	0	pp	B2M (pp) BOLA	0	9913.ENSBTAP00000016359	2045041	9913.ENSBTAP00000011795	2043223	0	FALSE	pp	B2M (pp) BOLA
350	0.296	0.173	0.954	0.9	99.8195	0.311	0	0	pp	ACTB (pp) ARPC2	0	9913.ENSBTAP00000036739	2051613	9913.ENSBTAP00000013707	2043997	0	FALSE	pp	ACTB (pp) ARPC2
353	0.481	0	0.954	0.9	251.954	0.195	0	0	pp	GNAI2 (pp) RGS14	0	9913.ENSBTAP00000027511	2049712	9913.ENSBTAP00000011200	2042969	0	FALSE	pp	GNAI2 (pp) RGS14
354	0.356	0.931	0.953	0	188.066	0	0	0	pp	TOP2A (pp) BUB1B	0	9913.ENSBTAP00000053858	2056021	9913.ENSBTAP00000009521	2042280	0	FALSE	pp	TOP2A (pp) BUB1B
355	0.741	0.07	0.952	0.8	301.47	0.128	0	0	pp	LYN (pp) PTPRC	0	9913.ENSBTAP00000026686	2049366	9913.ENSBTAP00000013320	2043835	0	FALSE	pp	LYN (pp) PTPRC
357	0.379	0	0.952	0.9	132.034	0.299	0	0	pp	SMAD9 (pp) BMPR1A	0	9913.ENSBTAP00000009982	2042479	9913.ENSBTAP00000000282	2038361	0	FALSE	pp	SMAD9 (pp) BMPR1A
359	0	0	0.952	0.951	735.073	0.065	0	0	pp	ARHGAP4 (pp) RAC1	0	9913.ENSBTAP00000056202	2057870	9913.ENSBTAP00000012170	2043376	0	FALSE	pp	ARHGAP4 (pp) RAC1
360	0.608	0.197	0.952	0.8	68.5119	0.334	0	0	pp	ACTB (pp) CFL1	0	9913.ENSBTAP00000036739	2051613	9913.ENSBTAP00000028602	2050129	0	FALSE	pp	ACTB (pp) CFL1
361	0.439	0	0.952	0.9	104.697	0.222	0	0	pp	GNAI2 (pp) PLCB2	0	9913.ENSBTAP00000027511	2049712	9913.ENSBTAP00000025402	2048801	0	FALSE	pp	GNAI2 (pp) PLCB2
363	0.546	0	0.951	0.9	565.873	0.471	0	0.766	pp	RAC1 (pp) RAB10	0	9913.ENSBTAP00000012170	2043376	9913.ENSBTAP00000001303	2038799	0	FALSE	pp	RAC1 (pp) RAB10
364	0	0	0.95	0.914	464.631	0.449	0	0	pp	PTPN6 (pp) CSF2RB	0	9913.ENSBTAP00000027046	2049505	9913.ENSBTAP00000011947	2043274	0	FALSE	pp	PTPN6 (pp) CSF2RB
366	0.704	0.067	0.95	0.566	180.31	0.635	0	0	pp	HCK (pp) PTPRC	0	9913.ENSBTAP00000051020	2054865	9913.ENSBTAP00000013320	2043835	0	FALSE	pp	HCK (pp) PTPRC
368	0.266	0	0.95	0.93	213.692	0.119	0	0	pp	PPP3CC (pp) NFATC1	0	9913.ENSBTAP00000026818	2049420	9913.ENSBTAP00000000859	2038602	0	FALSE	pp	PPP3CC (pp) NFATC1
369	0.458	0.08	0.949	0.9	218.356	0.113	0	0	pp	CDK1 (pp) TUBA4A	0	9913.ENSBTAP00000013337	2043840	9913.ENSBTAP00000003192	2039622	0	FALSE	pp	CDK1 (pp) TUBA4A
371	0.097	0	0.949	0.907	66.7858	0.446	0	0	pp	FCGR2B (pp) INPP5D	0	9913.ENSBTAP00000029116	2050352	9913.ENSBTAP00000026867	2049444	0	FALSE	pp	FCGR2B (pp) INPP5D
373	0.096	0	0.948	0.9	203.893	0.474	0	0	pp	ZFP36 (pp) YWHAB	0	9913.ENSBTAP00000055077	2056986	9913.ENSBTAP00000022411	2047577	0	FALSE	pp	ZFP36 (pp) YWHAB
375	0.355	0	0.948	0.9	262.566	0.261	0	0	pp	RGS19 (pp) GNAI2	0	9913.ENSBTAP00000050801	2054806	9913.ENSBTAP00000027511	2049712	0	FALSE	pp	RGS19 (pp) GNAI2
376	0.933	0	0.945	0.9	2	0.393	0	0.857	pp	ADCY7 (pp) ADCY6	0	9913.ENSBTAP00000008153	2041734	9913.ENSBTAP00000007187	2041322	0	FALSE	pp	ADCY7 (pp) ADCY6
377	0.193	0.363	0.944	0.9	98.7594	0	0	0	pp	LOC532412 (pp) BUB1B	0	9913.ENSBTAP00000042237	2052702	9913.ENSBTAP00000009521	2042280	0	FALSE	pp	LOC532412 (pp) BUB1B
378	0.734	0	0.944	0.8	388.758	0	0	0	pp	FOS (pp) IL1B	0	9913.ENSBTAP00000005660	2040679	9913.ENSBTAP00000001745	2038997	0	FALSE	pp	FOS (pp) IL1B
381	0.896	0	0.943	0	150.514	0.476	0	0	pp	CAST (pp) CAPN1	0	9913.ENSBTAP00000036917	2051642	9913.ENSBTAP00000011678	2043171	0	FALSE	pp	CAST (pp) CAPN1
383	0.726	0	0.942	0.8	797.117	0	0	0	pp	PREX1 (pp) RAC1	0	9913.ENSBTAP00000040802	2052301	9913.ENSBTAP00000012170	2043376	0	FALSE	pp	PREX1 (pp) RAC1
384	0.438	0	0.942	0.889	62.6294	0.145	0	0	pp	ITGAV (pp) ITGB7	0	9913.ENSBTAP00000026553	2049312	9913.ENSBTAP00000025279	2048748	0	FALSE	pp	ITGAV (pp) ITGB7
385	0.23	0.297	0.941	0.9	81.5953	0	0	0	pp	LOC532412 (pp) BUB1	0	9913.ENSBTAP00000042237	2052702	9913.ENSBTAP00000028226	2049996	0	FALSE	pp	LOC532412 (pp) BUB1
386	0.651	0	0.941	0.9	306.919	0.287	0	0.73	pp	MAP2K1 (pp) CDK1	0	9913.ENSBTAP00000045293	2053466	9913.ENSBTAP00000013337	2043840	0	FALSE	pp	MAP2K1 (pp) CDK1
388	0.432	0	0.94	0.9	42.4945	0	0	0	pp	SDC2 (pp) GPC1	0	9913.ENSBTAP00000019090	2046154	9913.ENSBTAP00000018329	2045858	0	FALSE	pp	SDC2 (pp) GPC1
391	0.65	0	0.939	0.8	454.251	0.205	0	0	pp	ARRB1 (pp) ADRBK2	0	9913.ENSBTAP00000027296	2049618	9913.ENSBTAP00000000005	2038238	0	FALSE	pp	ARRB1 (pp) ADRBK2
392	0.193	0.312	0.939	0.9	627.696	0	0	0	pp	ARPC2 (pp) RAC1	0	9913.ENSBTAP00000013707	2043997	9913.ENSBTAP00000012170	2043376	0	FALSE	pp	ARPC2 (pp) RAC1
395	0.19	0	0.938	0.9	1465.97	0.111	0	0	pp	SPHK1 (pp) PPAP2C	0.246	9913.ENSBTAP00000011212	2042975	9913.ENSBTAP00000000955	2038641	0	FALSE	pp	SPHK1 (pp) PPAP2C
396	0.319	0	0.938	0.9	736.181	0.164	0	0	pp	SMAD9 (pp) BMP2	0	9913.ENSBTAP00000009982	2042479	9913.ENSBTAP00000006739	2041128	0	FALSE	pp	SMAD9 (pp) BMP2
397	0.338	0	0.938	0.9	138.749	0.15	0	0	pp	CD4 (pp) HLA-DRA	0	9913.ENSBTAP00000037566	2051750	9913.ENSBTAP00000014072	2044146	0	FALSE	pp	CD4 (pp) HLA-DRA
398	0.731	0.114	0.938	0.894	173.103	0.164	0	0.613	pp	PTPN6 (pp) VAV1	0	9913.ENSBTAP00000027046	2049505	9913.ENSBTAP00000005560	2040635	0	FALSE	pp	PTPN6 (pp) VAV1
399	0.34	0.07	0.938	0.9	32.5291	0.115	0	0	pp	ACVR2B (pp) SMAD9	0	9913.ENSBTAP00000024095	2048263	9913.ENSBTAP00000009982	2042479	0	FALSE	pp	ACVR2B (pp) SMAD9
401	0.884	0	0.937	0	54.6702	0.479	0	0	pp	CORO1B (pp) ARPC2	0	9913.ENSBTAP00000029960	2050547	9913.ENSBTAP00000013707	2043997	0	FALSE	pp	CORO1B (pp) ARPC2
403	0.7	0	0.937	0.527	137.34	0.595	0	0	pp	NEDD9 (pp) FYN	0	9913.ENSBTAP00000055362	2057208	9913.ENSBTAP00000015730	2044776	0	FALSE	pp	NEDD9 (pp) FYN
404	0.208	0	0.936	0.9	194.332	0.259	0	0	pp	GNAI2 (pp) ADCY7	0	9913.ENSBTAP00000027511	2049712	9913.ENSBTAP00000008153	2041734	0	FALSE	pp	GNAI2 (pp) ADCY7
405	0.208	0	0.936	0.9	194.332	0.259	0	0	pp	GNAI2 (pp) ADCY6	0	9913.ENSBTAP00000027511	2049712	9913.ENSBTAP00000007187	2041322	0	FALSE	pp	GNAI2 (pp) ADCY6
407	0.194	0	0.935	0.9	70.4714	0.26	0	0	pp	ARHGAP11A (pp) RHOJ	0	9913.ENSBTAP00000035705	2051463	9913.ENSBTAP00000022858	2047772	0	FALSE	pp	ARHGAP11A (pp) RHOJ
408	0.194	0	0.935	0.9	77.5174	0.26	0	0	pp	ARHGAP11A (pp) RHOBTB1	0	9913.ENSBTAP00000035705	2051463	9913.ENSBTAP00000025506	2048852	0	FALSE	pp	ARHGAP11A (pp) RHOBTB1
409	0.668	0	0.935	0.8	389.63	0.107	0	0	pp	NFKB1 (pp) RAC1	0	9913.ENSBTAP00000027016	2049494	9913.ENSBTAP00000012170	2043376	0	FALSE	pp	NFKB1 (pp) RAC1
411	0.836	0	0.934	0.558	312.988	0.164	0	0	pp	BMP4 (pp) FST	0	9913.ENSBTAP00000004992	2040412	9913.ENSBTAP00000004318	2040123	0	FALSE	pp	BMP4 (pp) FST
412	0.096	0	0.933	0.9	412.472	0.327	0	0	pp	FCGR2B (pp) SYK	0	9913.ENSBTAP00000029116	2050352	9913.ENSBTAP00000006260	2040928	0	FALSE	pp	FCGR2B (pp) SYK
415	0.652	0	0.932	0.8	243.802	0.107	0	0	pp	FGF13 (pp) PDGFRA	0	9913.ENSBTAP00000045393	2053481	9913.ENSBTAP00000009441	2042250	0	FALSE	pp	FGF13 (pp) PDGFRA
416	0.194	0	0.932	0.907	131.598	0.164	0	0	pp	SPP1 (pp) ITGAV	0	9913.ENSBTAP00000044782	2053375	9913.ENSBTAP00000026553	2049312	0	FALSE	pp	SPP1 (pp) ITGAV
417	0.355	0	0.932	0.9	699.716	0	0	0	pp	HLA-DRB3 (pp) PTPRC	0	9913.ENSBTAP00000018484	2045916	9913.ENSBTAP00000013320	2043835	0	FALSE	pp	HLA-DRB3 (pp) PTPRC
419	0.177	0	0.93	0.9	852.947	0.227	0	0	pp	RAC1 (pp) DOCK8	0	9913.ENSBTAP00000012170	2043376	9913.ENSBTAP00000002840	2039485	0	FALSE	pp	RAC1 (pp) DOCK8
421	0.338	0	0.93	0.9	487.063	0	0	0	pp	COL8A1 (pp) COL1A1	0	9913.ENSBTAP00000018159	2045790	9913.ENSBTAP00000017420	2045473	0	FALSE	pp	COL8A1 (pp) COL1A1
422	0.596	0	0.93	0.566	361.469	0.637	0	0	pp	HCK (pp) CD4	0	9913.ENSBTAP00000051020	2054865	9913.ENSBTAP00000037566	2051750	0	FALSE	pp	HCK (pp) CD4
425	0.518	0.083	0.93	0.8	347.01	0.309	0	0	pp	TPM2 (pp) ACTG2	0	9913.ENSBTAP00000043502	2053059	9913.ENSBTAP00000007504	2041444	0	FALSE	pp	TPM2 (pp) ACTG2
427	0.333	0	0.93	0.9	245.164	0	0	0	pp	LYZ (pp) B2M	0	9913.ENSBTAP00000038081	2051833	9913.ENSBTAP00000016359	2045041	0	FALSE	pp	LYZ (pp) B2M
429	0.333	0	0.93	0.9	308.586	0	0	0	pp	B2M (pp) APOA1	0	9913.ENSBTAP00000016359	2045041	9913.ENSBTAP00000002914	2039518	0	FALSE	pp	B2M (pp) APOA1
430	0.065	0	0.929	0.9	1157.03	0.305	0	0	pp	PSMD8 (pp) CDK1	0	9913.ENSBTAP00000042312	2052729	9913.ENSBTAP00000013337	2043840	0	FALSE	pp	PSMD8 (pp) CDK1
432	0.32	0	0.929	0.9	56.5593	0	0	0	pp	TPM2 (pp) CALD1	0	9913.ENSBTAP00000043502	2053059	9913.ENSBTAP00000018566	2045945	0	FALSE	pp	TPM2 (pp) CALD1
434	0.159	0	0.928	0.9	164.644	0.222	0	0	pp	ACTB (pp) TRRAP	0	9913.ENSBTAP00000036739	2051613	9913.ENSBTAP00000009365	2042219	0	FALSE	pp	ACTB (pp) TRRAP
435	0.267	0	0.927	0.886	304.131	0.2	0	0	pp	ITGB7 (pp) ACTN1	0	9913.ENSBTAP00000025279	2048748	9913.ENSBTAP00000024301	2048347	0	FALSE	pp	ITGB7 (pp) ACTN1
436	0.703	0.107	0.927	0.42	432.282	0.585	0	0	pp	RAC1 (pp) ARHGDIB	0	9913.ENSBTAP00000012170	2043376	9913.ENSBTAP00000007933	2041633	0	FALSE	pp	RAC1 (pp) ARHGDIB
438	0.185	0.165	0.926	0.9	591.706	0	0	0	pp	CEP72 (pp) CDK1	0	9913.ENSBTAP00000015158	2044537	9913.ENSBTAP00000013337	2043840	0	FALSE	pp	CEP72 (pp) CDK1
439	0.212	0	0.926	0.9	108.917	0.137	0	0	pp	MAP2K1 (pp) NFKB1	0	9913.ENSBTAP00000045293	2053466	9913.ENSBTAP00000027016	2049494	0	FALSE	pp	MAP2K1 (pp) NFKB1
441	0.2	0	0.926	0.9	776.252	0.152	0	0	pp	TGFB1 (pp) FMOD	0	9913.ENSBTAP00000027261	2049607	9913.ENSBTAP00000019854	2046484	0	FALSE	pp	TGFB1 (pp) FMOD
442	0.219	0	0.926	0.9	119.901	0.13	0	0	pp	CD4 (pp) HLA-DRB3	0	9913.ENSBTAP00000037566	2051750	9913.ENSBTAP00000018484	2045916	0	FALSE	pp	CD4 (pp) HLA-DRB3
444	0	0	0.925	0.9	100.184	0.283	0	0	pp	WAS (pp) ARPC2	0	9913.ENSBTAP00000056444	2058075	9913.ENSBTAP00000013707	2043997	0	FALSE	pp	WAS (pp) ARPC2
445	0.13	0	0.925	0.911	109.791	0.112	0	0	pp	PTPN6 (pp) CTLA4	0	9913.ENSBTAP00000027046	2049505	9913.ENSBTAP00000017527	2045515	0	FALSE	pp	PTPN6 (pp) CTLA4
447	0.48	0.083	0.925	0.8	273.285	0.309	0	0	pp	ACTG2 (pp) TPM4	0	9913.ENSBTAP00000007504	2041444	9913.ENSBTAP00000005982	2040805	0	FALSE	pp	ACTG2 (pp) TPM4
449	0.089	0	0.925	0.914	360.423	0.121	0	0	pp	FCGR3A (pp) SYK	0	9913.ENSBTAP00000033639	2051115	9913.ENSBTAP00000006260	2040928	0	FALSE	pp	FCGR3A (pp) SYK
450	0.127	0	0.924	0.9	117	0.202	0	0	pp	LYN (pp) CTLA4	0	9913.ENSBTAP00000026686	2049366	9913.ENSBTAP00000017527	2045515	0	FALSE	pp	LYN (pp) CTLA4
451	0.217	0	0.924	0.907	141.564	0	0	0	pp	ITGAV (pp) COL1A1	0	9913.ENSBTAP00000026553	2049312	9913.ENSBTAP00000017420	2045473	0	FALSE	pp	ITGAV (pp) COL1A1
452	0.804	0	0.924	0	293.25	0.628	0	0	pp	TGFB1 (pp) MMP2	0	9913.ENSBTAP00000027261	2049607	9913.ENSBTAP00000025657	2048918	0	FALSE	pp	TGFB1 (pp) MMP2
454	0	0	0.923	0.9	162.64	0.27	0	0	pp	WAS (pp) NCKIPSD	0	9913.ENSBTAP00000056444	2058075	9913.ENSBTAP00000029131	2050358	0	FALSE	pp	WAS (pp) NCKIPSD
456	0.211	0	0.923	0.9	218.265	0.107	0	0	pp	HSPA2 (pp) PSMB8	0	9913.ENSBTAP00000017500	2045507	9913.ENSBTAP00000003955	2039954	0	FALSE	pp	HSPA2 (pp) PSMB8
459	0.728	0	0.922	0.9	946	0	0	0.687	pp	SYNE2 (pp) SYNE1	0	9913.ENSBTAP00000029285	2050428	9913.ENSBTAP00000012328	2043439	0	FALSE	pp	SYNE2 (pp) SYNE1
460	0.193	0	0.922	0.907	106.772	0	0	0	pp	COL1A2 (pp) ITGAV	0	9913.ENSBTAP00000033771	2051135	9913.ENSBTAP00000026553	2049312	0	FALSE	pp	COL1A2 (pp) ITGAV
462	0.247	0	0.921	0.9	99.6609	0	0	0	pp	CD44 (pp) SPN	0	9913.ENSBTAP00000048925	2054273	9913.ENSBTAP00000037201	2051690	0	FALSE	pp	CD44 (pp) SPN
463	0.169	0.128	0.921	0.9	132.924	0	0	0	pp	CLU (pp) TIMP1	0	9913.ENSBTAP00000007324	2041371	9913.ENSBTAP00000006653	2041094	0	FALSE	pp	CLU (pp) TIMP1
465	0.106	0	0.921	0.909	251.946	0.108	0	0	pp	CCR2 (pp) ADRBK2	0	9913.ENSBTAP00000018066	2045747	9913.ENSBTAP00000000005	2038238	0	FALSE	pp	CCR2 (pp) ADRBK2
466	0.091	0	0.92	0.909	184.688	0.108	0	0	pp	ARRB1 (pp) CCR2	0	9913.ENSBTAP00000027296	2049618	9913.ENSBTAP00000018066	2045747	0	FALSE	pp	ARRB1 (pp) CCR2
467	0.178	0	0.92	0.9	175.759	0.109	0	0	pp	RHOBTB1 (pp) VAV1	0	9913.ENSBTAP00000025506	2048852	9913.ENSBTAP00000005560	2040635	0	FALSE	pp	RHOBTB1 (pp) VAV1
468	0.178	0	0.92	0.9	265.226	0.109	0	0	pp	RHOJ (pp) VAV1	0	9913.ENSBTAP00000022858	2047772	9913.ENSBTAP00000005560	2040635	0	FALSE	pp	RHOJ (pp) VAV1
470	0.186	0.107	0.92	0.9	293.567	0	0	0	pp	TF (pp) APOA1	0	9913.ENSBTAP00000009564	2042301	9913.ENSBTAP00000002914	2039518	0	FALSE	pp	TF (pp) APOA1
471	0.2	0.07	0.919	0.9	260.34	0	0	0	pp	COL1A2 (pp) COL8A1	0	9913.ENSBTAP00000033771	2051135	9913.ENSBTAP00000018159	2045790	0	FALSE	pp	COL1A2 (pp) COL8A1
472	0.147	0	0.919	0.9	322.736	0.134	0	0	pp	LYN (pp) RAC1	0	9913.ENSBTAP00000026686	2049366	9913.ENSBTAP00000012170	2043376	0	FALSE	pp	LYN (pp) RAC1
473	0.19	0.087	0.919	0.9	110.074	0	0	0	pp	BUB1 (pp) CKAP5	0	9913.ENSBTAP00000028226	2049996	9913.ENSBTAP00000005832	2040755	0	FALSE	pp	BUB1 (pp) CKAP5
475	0.084	0	0.918	0.907	68.539	0.111	0	0	pp	THBS2 (pp) ITGA6	0	9913.ENSBTAP00000042078	2052656	9913.ENSBTAP00000022960	2047811	0	FALSE	pp	THBS2 (pp) ITGA6
476	0.192	0	0.918	0.9	187.234	0.07	0	0	pp	COL1A2 (pp) COL4A4	0	9913.ENSBTAP00000033771	2051135	9913.ENSBTAP00000018302	2045848	0	FALSE	pp	COL1A2 (pp) COL4A4
477	0.107	0	0.918	0.9	644.283	0.164	0	0	pp	CDK1 (pp) PSMA6	0	9913.ENSBTAP00000013337	2043840	9913.ENSBTAP00000012773	2043618	0	FALSE	pp	CDK1 (pp) PSMA6
479	0.207	0	0.917	0.9	123.187	0	0	0	pp	TIMP1 (pp) SERPINA1	0	9913.ENSBTAP00000006653	2041094	9913.ENSBTAP00000004927	2040387	0	FALSE	pp	TIMP1 (pp) SERPINA1
480	0.205	0	0.917	0.9	64.0406	0	0	0	pp	ARHGAP11A (pp) ARHGDIB	0	9913.ENSBTAP00000035705	2051463	9913.ENSBTAP00000007933	2041633	0	FALSE	pp	ARHGAP11A (pp) ARHGDIB
483	0.688	0	0.917	0.9	208.189	0.11	0	0.84	pp	CDH11 (pp) CDH2	0	9913.ENSBTAP00000042902	2052910	9913.ENSBTAP00000028238	2050004	0	FALSE	pp	CDH11 (pp) CDH2
484	0.447	0	0.917	0.8	273.721	0.316	0	0	pp	RAC1 (pp) NCF4	0	9913.ENSBTAP00000012170	2043376	9913.ENSBTAP00000009911	2042449	0	FALSE	pp	RAC1 (pp) NCF4
487	0.138	0.108	0.916	0.9	280.778	0	0	0	pp	HKDC1 (pp) PGM2	0	9913.ENSBTAP00000044680	2053350	9913.ENSBTAP00000007589	2041480	0	FALSE	pp	HKDC1 (pp) PGM2
489	0.662	0	0.916	0.9	247.467	0.071	0	0.781	pp	FYN (pp) FES	0	9913.ENSBTAP00000015730	2044776	9913.ENSBTAP00000003828	2039904	0	FALSE	pp	FYN (pp) FES
490	0.13	0.083	0.916	0.9	72.5511	0.08	0	0	pp	BUB1B (pp) CKAP5	0	9913.ENSBTAP00000009521	2042280	9913.ENSBTAP00000005832	2040755	0	FALSE	pp	BUB1B (pp) CKAP5
493	0.196	0	0.916	0.9	946	0	0	0	pp	RENBP (pp) NANS	0	9913.ENSBTAP00000054845	2056806	9913.ENSBTAP00000025318	2048762	0	FALSE	pp	RENBP (pp) NANS
495	0	0	0.916	0.9	246.109	0.204	0	0	pp	PSMD8 (pp) TNKS	0	9913.ENSBTAP00000042312	2052729	9913.ENSBTAP00000001917	2039064	0	FALSE	pp	PSMD8 (pp) TNKS
496	0.446	0.07	0.915	0.8	122.189	0.273	0	0	pp	BTK (pp) PTPN6	0	9913.ENSBTAP00000030121	2050578	9913.ENSBTAP00000027046	2049505	0	FALSE	pp	BTK (pp) PTPN6
497	0.071	0	0.915	0.9	437.259	0.165	0	0	pp	WAS (pp) ACTB	0	9913.ENSBTAP00000056444	2058075	9913.ENSBTAP00000036739	2051613	0	FALSE	pp	WAS (pp) ACTB
499	0.106	0	0.915	0.9	867.574	0.129	0	0	pp	NFKB1 (pp) RIPK3	0	9913.ENSBTAP00000027016	2049494	9913.ENSBTAP00000024511	2048446	0	FALSE	pp	NFKB1 (pp) RIPK3
500	0.225	0.07	0.915	0.878	185.786	0.153	0	0	pp	THBS2 (pp) ITGB7	0	9913.ENSBTAP00000042078	2052656	9913.ENSBTAP00000025279	2048748	0	FALSE	pp	THBS2 (pp) ITGB7
502	0.15	0.081	0.915	0.9	90.5981	0	0	0	pp	CDK5RAP2 (pp) CKAP5	0	9913.ENSBTAP00000008586	2041906	9913.ENSBTAP00000005832	2040755	0	FALSE	pp	CDK5RAP2 (pp) CKAP5
503	0.178	0	0.914	0.9	137.87	0	0	0	pp	CDK5RAP2 (pp) TUBA4A	0	9913.ENSBTAP00000008586	2041906	9913.ENSBTAP00000003192	2039622	0	FALSE	pp	CDK5RAP2 (pp) TUBA4A
504	0.09	0	0.914	0.9	850.532	0.134	0	0	pp	RAC1 (pp) SYK	0	9913.ENSBTAP00000012170	2043376	9913.ENSBTAP00000006260	2040928	0	FALSE	pp	RAC1 (pp) SYK
506	0.149	0.071	0.914	0.9	355.954	0	0	0	pp	RBKS (pp) PGM2	0	9913.ENSBTAP00000041897	2052608	9913.ENSBTAP00000007589	2041480	0	FALSE	pp	RBKS (pp) PGM2
507	0.156	0	0.914	0.9	78.5414	0.065	0	0	pp	BTK (pp) ITPR2	0	9913.ENSBTAP00000030121	2050578	9913.ENSBTAP00000002982	2039551	0	FALSE	pp	BTK (pp) ITPR2
508	0.877	0	0.914	0	457.137	0.326	0	0	pp	ACVR2B (pp) BMP4	0	9913.ENSBTAP00000024095	2048263	9913.ENSBTAP00000004992	2040412	0	FALSE	pp	ACVR2B (pp) BMP4
509	0.063	0	0.914	0.9	797.139	0.164	0	0	pp	APP (pp) APOA1	0	9913.ENSBTAP00000045951	2053589	9913.ENSBTAP00000002914	2039518	0	FALSE	pp	APP (pp) APOA1
511	0.339	0.362	0.914	0.8	151.461	0.108	0	0	pp	HLA-DMA (pp) HLA-DRB3	0	9913.ENSBTAP00000020881	2046956	9913.ENSBTAP00000018484	2045916	0	FALSE	pp	HLA-DMA (pp) HLA-DRB3
513	0.174	0	0.913	0.9	225.124	0	0	0	pp	APP (pp) TGFBI	0	9913.ENSBTAP00000045951	2053589	9913.ENSBTAP00000012519	2043522	0	FALSE	pp	APP (pp) TGFBI
515	0	0.073	0.913	0.9	329.998	0.145	0	0	pp	PIK3AP1 (pp) SYK	0	9913.ENSBTAP00000026477	2049276	9913.ENSBTAP00000006260	2040928	0	FALSE	pp	PIK3AP1 (pp) SYK
517	0	0	0.912	0.9	796.029	0.164	0	0	pp	ZFP36L1 (pp) YWHAB	0	9913.ENSBTAP00000035611	2051445	9913.ENSBTAP00000022411	2047577	0	FALSE	pp	ZFP36L1 (pp) YWHAB
520	0	0.163	0.912	0.9	1888	0	0	0	pp	SAT1 (pp) MAOB	0	9913.ENSBTAP00000023087	2047858	9913.ENSBTAP00000001698	2038974	0	FALSE	pp	SAT1 (pp) MAOB
522	0.089	0.069	0.912	0.9	87.4472	0.094	0	0	pp	BTK (pp) SH3KBP1	0	9913.ENSBTAP00000030121	2050578	9913.ENSBTAP00000004853	2040356	0	FALSE	pp	BTK (pp) SH3KBP1
523	0.129	0	0.911	0.9	78.5414	0.065	0	0	pp	ITPR3 (pp) BTK	0	9913.ENSBTAP00000047648	2053899	9913.ENSBTAP00000030121	2050578	0	FALSE	pp	ITPR3 (pp) BTK
525	0.08	0	0.911	0.9	6.93435	0.08	0	0	pp	CFD (pp) SERPINA1	0.081	9913.ENSBTAP00000055802	2057553	9913.ENSBTAP00000004927	2040387	0	FALSE	pp	CFD (pp) SERPINA1
526	0.125	0	0.911	0.9	591.706	0.066	0	0	pp	CDK1 (pp) CDK5RAP2	0	9913.ENSBTAP00000013337	2043840	9913.ENSBTAP00000008586	2041906	0	FALSE	pp	CDK1 (pp) CDK5RAP2
527	0.154	0	0.911	0.9	157.915	0	0	0	pp	GNAI2 (pp) ITPR2	0	9913.ENSBTAP00000027511	2049712	9913.ENSBTAP00000002982	2039551	0	FALSE	pp	GNAI2 (pp) ITPR2
529	0.152	0	0.911	0.9	423.886	0	0	0	pp	SDC2 (pp) HS3ST5	0	9913.ENSBTAP00000019090	2046154	9913.ENSBTAP00000000213	2038341	0	FALSE	pp	SDC2 (pp) HS3ST5
530	0.065	0	0.911	0.9	126.938	0.141	0	0.614	pp	VAV1 (pp) SH3KBP1	0	9913.ENSBTAP00000005560	2040635	9913.ENSBTAP00000004853	2040356	0	FALSE	pp	VAV1 (pp) SH3KBP1
531	0.091	0.107	0.911	0.9	102.035	0	0	0	pp	XPO1 (pp) CKAP5	0	9913.ENSBTAP00000017629	2045564	9913.ENSBTAP00000005832	2040755	0	FALSE	pp	XPO1 (pp) CKAP5
533	0	0	0.911	0.9	227.159	0.149	0	0	pp	CNR1 (pp) GNAI2	0	9913.ENSBTAP00000056482	2058104	9913.ENSBTAP00000027511	2049712	0	FALSE	pp	CNR1 (pp) GNAI2
534	0.149	0	0.911	0.9	48.4275	0	0	0	pp	CLU (pp) SERPINA1	0	9913.ENSBTAP00000007324	2041371	9913.ENSBTAP00000004927	2040387	0	FALSE	pp	CLU (pp) SERPINA1
535	0.149	0	0.911	0.9	474.873	0	0	0	pp	APP (pp) NFKB1	0	9913.ENSBTAP00000045951	2053589	9913.ENSBTAP00000027016	2049494	0	FALSE	pp	APP (pp) NFKB1
536	0	0	0.91	0.9	189.488	0.145	0	0	pp	BTK (pp) PIK3AP1	0	9913.ENSBTAP00000030121	2050578	9913.ENSBTAP00000026477	2049276	0	FALSE	pp	BTK (pp) PIK3AP1
537	0.146	0	0.91	0.9	79.0337	0	0	0	pp	SPP1 (pp) THBS2	0	9913.ENSBTAP00000044782	2053375	9913.ENSBTAP00000042078	2052656	0	FALSE	pp	SPP1 (pp) THBS2
539	0.556	0	0.91	0.42	294.199	0.68	0	0	pp	PTPN6 (pp) INSRR	0	9913.ENSBTAP00000027046	2049505	9913.ENSBTAP00000003973	2039962	0	FALSE	pp	PTPN6 (pp) INSRR
540	0.141	0	0.91	0.9	254.34	0	0	0	pp	MEF2C (pp) CDH2	0	9913.ENSBTAP00000034894	2051330	9913.ENSBTAP00000028238	2050004	0	FALSE	pp	MEF2C (pp) CDH2
541	0.146	0	0.91	0.9	200.892	0	0	0	pp	LYZ (pp) APOA1	0	9913.ENSBTAP00000038081	2051833	9913.ENSBTAP00000002914	2039518	0	FALSE	pp	LYZ (pp) APOA1
544	0	0	0.909	0.9	221.52	0.083	0	0	pp	CNDP2 (pp) ABAT	0.091	9913.ENSBTAP00000031070	2050732	9913.ENSBTAP00000005280	2040524	0	FALSE	pp	CNDP2 (pp) ABAT
546	0.13	0	0.909	0.9	195.78	0	0	0	pp	AGPAT2 (pp) PPAP2C	0	9913.ENSBTAP00000035108	2051367	9913.ENSBTAP00000000955	2038641	0	FALSE	pp	AGPAT2 (pp) PPAP2C
547	0.131	0	0.909	0.9	468.292	0	0	0	pp	NFKB1 (pp) ANAPC5	0	9913.ENSBTAP00000027016	2049494	9913.ENSBTAP00000004025	2039989	0	FALSE	pp	NFKB1 (pp) ANAPC5
548	0.076	0	0.909	0.9	51.2558	0.095	0	0	pp	ARPC2 (pp) WIPF1	0	9913.ENSBTAP00000013707	2043997	9913.ENSBTAP00000002076	2039134	0	FALSE	pp	ARPC2 (pp) WIPF1
549	0.069	0.166	0.908	0	115.644	0.892	0	0	pp	CNN2 (pp) ZYX	0	9913.ENSBTAP00000027670	2049773	9913.ENSBTAP00000023912	2048188	0	FALSE	pp	CNN2 (pp) ZYX
550	0.123	0	0.908	0.9	697.699	0	0	0	pp	HLA-DRA (pp) PTPRC	0	9913.ENSBTAP00000014072	2044146	9913.ENSBTAP00000013320	2043835	0	FALSE	pp	HLA-DRA (pp) PTPRC
551	0.121	0	0.908	0.9	379.913	0	0	0	pp	MMP2 (pp) CYBA	0	9913.ENSBTAP00000025657	2048918	9913.ENSBTAP00000005080	2040443	0	FALSE	pp	MMP2 (pp) CYBA
552	0.081	0	0.908	0.9	258.455	0.081	0	0	pp	APP (pp) SERPINA1	0	9913.ENSBTAP00000045951	2053589	9913.ENSBTAP00000004927	2040387	0	FALSE	pp	APP (pp) SERPINA1
553	0	0	0.908	0.9	302.189	0.12	0	0	pp	GNAI2 (pp) CCR2	0	9913.ENSBTAP00000027511	2049712	9913.ENSBTAP00000018066	2045747	0	FALSE	pp	GNAI2 (pp) CCR2
554	0.177	0	0.908	0.9	325.938	0.07	0	0.617	pp	COL4A4 (pp) COL1A1	0	9913.ENSBTAP00000018302	2045848	9913.ENSBTAP00000017420	2045473	0	FALSE	pp	COL4A4 (pp) COL1A1
556	0.082	0	0.908	0.9	157.748	0.082	0	0	pp	ARHGEF2 (pp) RHOJ	0	9913.ENSBTAP00000033820	2051146	9913.ENSBTAP00000022858	2047772	0	FALSE	pp	ARHGEF2 (pp) RHOJ
557	0.082	0	0.908	0.9	177.857	0.082	0	0	pp	ARHGEF2 (pp) RHOBTB1	0	9913.ENSBTAP00000033820	2051146	9913.ENSBTAP00000025506	2048852	0	FALSE	pp	ARHGEF2 (pp) RHOBTB1
558	0.082	0	0.908	0.9	956.171	0.082	0	0	pp	ARHGEF2 (pp) RAC1	0	9913.ENSBTAP00000033820	2051146	9913.ENSBTAP00000012170	2043376	0	FALSE	pp	ARHGEF2 (pp) RAC1
560	0.113	0	0.907	0.9	119.264	0	0	0	pp	LRP8 (pp) GPC1	0	9913.ENSBTAP00000050885	2054827	9913.ENSBTAP00000018329	2045858	0	FALSE	pp	LRP8 (pp) GPC1
561	0.221	0	0.907	0.9	119.703	0	0	0.621	pp	COL8A1 (pp) COL6A1	0	9913.ENSBTAP00000018159	2045790	9913.ENSBTAP00000015668	2044747	0	FALSE	pp	COL8A1 (pp) COL6A1
562	0.081	0	0.907	0.9	221.841	0.071	0	0	pp	SYK (pp) SH3KBP1	0	9913.ENSBTAP00000006260	2040928	9913.ENSBTAP00000004853	2040356	0	FALSE	pp	SYK (pp) SH3KBP1
563	0.117	0	0.907	0.9	172.157	0	0	0	pp	PSMD8 (pp) HSPA2	0	9913.ENSBTAP00000042312	2052729	9913.ENSBTAP00000017500	2045507	0	FALSE	pp	PSMD8 (pp) HSPA2
564	0.113	0	0.907	0.9	104.807	0	0	0	pp	HSPA2 (pp) PSMA6	0	9913.ENSBTAP00000017500	2045507	9913.ENSBTAP00000012773	2043618	0	FALSE	pp	HSPA2 (pp) PSMA6
565	0.373	0	0.907	0.9	21.3713	0	0	0.787	pp	RHOBTB1 (pp) RHOJ	0	9913.ENSBTAP00000025506	2048852	9913.ENSBTAP00000022858	2047772	0	FALSE	pp	RHOBTB1 (pp) RHOJ
566	0.114	0	0.907	0.9	228.679	0	0	0	pp	RAC1 (pp) FES	0	9913.ENSBTAP00000012170	2043376	9913.ENSBTAP00000003828	2039904	0	FALSE	pp	RAC1 (pp) FES
567	0.112	0	0.907	0.9	245.426	0	0	0	pp	MMP2 (pp) NCF2	0	9913.ENSBTAP00000025657	2048918	9913.ENSBTAP00000010525	2042694	0	FALSE	pp	MMP2 (pp) NCF2
568	0.37	0	0.907	0.9	487.468	0	0	0.784	pp	CDH11 (pp) CDH1	0	9913.ENSBTAP00000042902	2052910	9913.ENSBTAP00000021272	2047106	0	FALSE	pp	CDH11 (pp) CDH1
570	0.099	0	0.906	0.9	133.554	0	0	0	pp	FSHR (pp) ADCY6	0	9913.ENSBTAP00000048971	2054286	9913.ENSBTAP00000007187	2041322	0	FALSE	pp	FSHR (pp) ADCY6
572	0.107	0	0.906	0.9	55.179	0	0	0	pp	PIK3R5 (pp) VAV1	0	9913.ENSBTAP00000055710	2057481	9913.ENSBTAP00000005560	2040635	0	FALSE	pp	PIK3R5 (pp) VAV1
573	0.2	0	0.906	0.9	92.734	0	0	0.613	pp	COL4A4 (pp) COL6A1	0	9913.ENSBTAP00000018302	2045848	9913.ENSBTAP00000015668	2044747	0	FALSE	pp	COL4A4 (pp) COL6A1
574	0.099	0	0.906	0.9	78.8939	0	0	0	pp	COL4A4 (pp) COL8A1	0	9913.ENSBTAP00000018302	2045848	9913.ENSBTAP00000018159	2045790	0	FALSE	pp	COL4A4 (pp) COL8A1
577	0.099	0	0.906	0.9	246.258	0	0	0	pp	PSTPIP1 (pp) PYCARD	0	9913.ENSBTAP00000028179	2049978	9913.ENSBTAP00000027359	2049643	0	FALSE	pp	PSTPIP1 (pp) PYCARD
578	0	0	0.906	0.9	409.516	0.108	0	0	pp	ACTN1 (pp) CLU	0	9913.ENSBTAP00000024301	2048347	9913.ENSBTAP00000007324	2041371	0	FALSE	pp	ACTN1 (pp) CLU
579	0.102	0	0.906	0.9	224.645	0	0	0	pp	TGFB1 (pp) SERPINA1	0	9913.ENSBTAP00000027261	2049607	9913.ENSBTAP00000004927	2040387	0	FALSE	pp	TGFB1 (pp) SERPINA1
580	0	0	0.906	0.9	628.029	0.104	0	0	pp	APP (pp) GNAI2	0	9913.ENSBTAP00000045951	2053589	9913.ENSBTAP00000027511	2049712	0	FALSE	pp	APP (pp) GNAI2
581	0.099	0	0.906	0.9	133.554	0	0	0	pp	FSHR (pp) ADCY7	0	9913.ENSBTAP00000048971	2054286	9913.ENSBTAP00000008153	2041734	0	FALSE	pp	FSHR (pp) ADCY7
582	0.108	0	0.906	0.9	157.915	0	0	0	pp	ITPR3 (pp) GNAI2	0	9913.ENSBTAP00000047648	2053899	9913.ENSBTAP00000027511	2049712	0	FALSE	pp	ITPR3 (pp) GNAI2
584	0.108	0	0.906	0.9	946	0	0	0	pp	HNMT (pp) MAOB	0	9913.ENSBTAP00000019196	2046197	9913.ENSBTAP00000001698	2038974	0	FALSE	pp	HNMT (pp) MAOB
585	0.107	0	0.906	0.9	212.043	0	0	0	pp	PIK3R5 (pp) FYN	0	9913.ENSBTAP00000055710	2057481	9913.ENSBTAP00000015730	2044776	0	FALSE	pp	PIK3R5 (pp) FYN
586	0.09	0	0.905	0.9	362.914	0	0	0	pp	APP (pp) ANXA1	0	9913.ENSBTAP00000045951	2053589	9913.ENSBTAP00000021256	2047095	0	FALSE	pp	APP (pp) ANXA1
588	0.095	0	0.905	0.9	103.462	0	0	0	pp	RGS2 (pp) ANXA1	0	9913.ENSBTAP00000026460	2049269	9913.ENSBTAP00000021256	2047095	0	FALSE	pp	RGS2 (pp) ANXA1
589	0.09	0	0.905	0.9	89.0459	0	0	0	pp	PSMD8 (pp) BUB1B	0	9913.ENSBTAP00000042312	2052729	9913.ENSBTAP00000009521	2042280	0	FALSE	pp	PSMD8 (pp) BUB1B
590	0.092	0	0.905	0.9	475.735	0	0	0	pp	GPC1 (pp) RAC1	0	9913.ENSBTAP00000018329	2045858	9913.ENSBTAP00000012170	2043376	0	FALSE	pp	GPC1 (pp) RAC1
592	0.629	0	0.905	0.558	21.2574	0.472	0	0	pp	INPP5D (pp) DOK1	0	9913.ENSBTAP00000026867	2049444	9913.ENSBTAP00000024727	2048532	0	FALSE	pp	INPP5D (pp) DOK1
593	0.802	0	0.905	0.9	100.8	0	0	0.925	pp	CDH2 (pp) CDH1	0	9913.ENSBTAP00000028238	2050004	9913.ENSBTAP00000021272	2047106	0	FALSE	pp	CDH2 (pp) CDH1
594	0.094	0	0.905	0.9	485.881	0	0	0	pp	CDK1 (pp) ANAPC5	0	9913.ENSBTAP00000013337	2043840	9913.ENSBTAP00000004025	2039989	0	FALSE	pp	CDK1 (pp) ANAPC5
596	0.097	0	0.905	0.9	76.02	0	0	0	pp	CXCL16 (pp) CCR2	0	9913.ENSBTAP00000024371	2048387	9913.ENSBTAP00000018066	2045747	0	FALSE	pp	CXCL16 (pp) CCR2
597	0	0.115	0.905	0.894	161.21	0.065	0	0	pp	PTPN6 (pp) IL2RG	0	9913.ENSBTAP00000027046	2049505	9913.ENSBTAP00000010033	2042500	0	FALSE	pp	PTPN6 (pp) IL2RG
598	0.084	0	0.904	0.9	10.7744	0	0	0	pp	GAS6 (pp) SERPINA1	0	9913.ENSBTAP00000035185	2051379	9913.ENSBTAP00000004927	2040387	0	FALSE	pp	GAS6 (pp) SERPINA1
600	0.084	0	0.904	0.9	265.65	0	0	0	pp	TREM2 (pp) SYK	0	9913.ENSBTAP00000009568	2042302	9913.ENSBTAP00000006260	2040928	0	FALSE	pp	TREM2 (pp) SYK
601	0.697	0.139	0.904	0.527	205.552	0.316	0	0	pp	ITGB7 (pp) ITGAL	0	9913.ENSBTAP00000025279	2048748	9913.ENSBTAP00000009348	2042209	0	FALSE	pp	ITGB7 (pp) ITGAL
603	0	0.088	0.904	0.9	404.482	0	0	0	pp	ARHGAP30 (pp) VAV1	0	9913.ENSBTAP00000023764	2048136	9913.ENSBTAP00000005560	2040635	0	FALSE	pp	ARHGAP30 (pp) VAV1
604	0.084	0	0.904	0.9	38.5142	0	0	0	pp	PIK3R5 (pp) BTK	0	9913.ENSBTAP00000055710	2057481	9913.ENSBTAP00000030121	2050578	0	FALSE	pp	PIK3R5 (pp) BTK
605	0	0.081	0.904	0.9	244.88	0	0	0	pp	BUB1 (pp) XPO1	0	9913.ENSBTAP00000028226	2049996	9913.ENSBTAP00000017629	2045564	0	FALSE	pp	BUB1 (pp) XPO1
606	0.08	0	0.904	0.9	207.915	0	0	0	pp	TF (pp) TCIRG1	0	9913.ENSBTAP00000009564	2042301	9913.ENSBTAP00000000367	2038399	0	FALSE	pp	TF (pp) TCIRG1
608	0	0	0.904	0.9	252.12	0.08	0	0	pp	GNAI2 (pp) HTR5A	0	9913.ENSBTAP00000027511	2049712	9913.ENSBTAP00000003759	2039869	0	FALSE	pp	GNAI2 (pp) HTR5A
609	0.082	0	0.904	0.9	626.444	0	0	0	pp	APP (pp) LYZ	0	9913.ENSBTAP00000045951	2053589	9913.ENSBTAP00000038081	2051833	0	FALSE	pp	APP (pp) LYZ
610	0.065	0	0.904	0.9	387.252	0.064	0	0	pp	CD4 (pp) PTPN6	0	9913.ENSBTAP00000037566	2051750	9913.ENSBTAP00000027046	2049505	0	FALSE	pp	CD4 (pp) PTPN6
611	0.064	0.066	0.904	0.9	275.508	0	0	0	pp	LOC532412 (pp) CKAP5	0	9913.ENSBTAP00000042237	2052702	9913.ENSBTAP00000005832	2040755	0	FALSE	pp	LOC532412 (pp) CKAP5
612	0.08	0	0.904	0.9	59.9481	0	0	0	pp	ANXA1 (pp) RGS14	0	9913.ENSBTAP00000021256	2047095	9913.ENSBTAP00000011200	2042969	0	FALSE	pp	ANXA1 (pp) RGS14
613	0	0.071	0.903	0.9	41.2248	0	0	0.618	pp	ARHGAP4 (pp) ARHGAP30	0	9913.ENSBTAP00000056202	2057870	9913.ENSBTAP00000023764	2048136	0	FALSE	pp	ARHGAP4 (pp) ARHGAP30
614	0.076	0	0.903	0.9	114.793	0	0	0	pp	CNR1 (pp) CXCL16	0	9913.ENSBTAP00000056482	2058104	9913.ENSBTAP00000024371	2048387	0	FALSE	pp	CNR1 (pp) CXCL16
615	0.078	0	0.903	0.9	28.8318	0	0	0	pp	PIK3R5 (pp) PLCB2	0	9913.ENSBTAP00000055710	2057481	9913.ENSBTAP00000025402	2048801	0	FALSE	pp	PIK3R5 (pp) PLCB2
616	0.076	0	0.903	0.9	9.28431	0	0	0	pp	CXCL16 (pp) HTR5A	0	9913.ENSBTAP00000024371	2048387	9913.ENSBTAP00000003759	2039869	0	FALSE	pp	CXCL16 (pp) HTR5A
617	0.076	0	0.903	0.9	271.14	0	0	0	pp	ACTN1 (pp) SERPINA1	0	9913.ENSBTAP00000024301	2048347	9913.ENSBTAP00000004927	2040387	0	FALSE	pp	ACTN1 (pp) SERPINA1
618	0.071	0	0.903	0.9	256.111	0	0	0	pp	ACTN1 (pp) TIMP1	0	9913.ENSBTAP00000024301	2048347	9913.ENSBTAP00000006653	2041094	0	FALSE	pp	ACTN1 (pp) TIMP1
619	0.07	0	0.903	0.9	49.9017	0	0	0	pp	CALD1 (pp) TPM4	0	9913.ENSBTAP00000018566	2045945	9913.ENSBTAP00000005982	2040805	0	FALSE	pp	CALD1 (pp) TPM4
620	0.076	0	0.903	0.9	522.114	0	0	0	pp	GPC1 (pp) HS3ST5	0	9913.ENSBTAP00000018329	2045858	9913.ENSBTAP00000000213	2038341	0	FALSE	pp	GPC1 (pp) HS3ST5
621	0.071	0	0.903	0.9	342.607	0	0	0	pp	MMP2 (pp) NCF4	0	9913.ENSBTAP00000025657	2048918	9913.ENSBTAP00000009911	2042449	0	FALSE	pp	MMP2 (pp) NCF4
623	0.071	0	0.903	0.9	141.19	0	0	0	pp	CTSB (pp) TLR7	0	9913.ENSBTAP00000036650	2051603	9913.ENSBTAP00000029890	2050536	0	FALSE	pp	CTSB (pp) TLR7
624	0.063	0	0.902	0.9	126.97	0	0	0	pp	CFD (pp) TIMP1	0	9913.ENSBTAP00000055802	2057553	9913.ENSBTAP00000006653	2041094	0	FALSE	pp	CFD (pp) TIMP1
625	0	0	0.902	0.9	137.87	0.065	0	0	pp	CEP72 (pp) TUBA4A	0	9913.ENSBTAP00000015158	2044537	9913.ENSBTAP00000003192	2039622	0	FALSE	pp	CEP72 (pp) TUBA4A
626	0	0	0.902	0.9	135.949	0.065	0	0	pp	ARHGAP4 (pp) RHOJ	0	9913.ENSBTAP00000056202	2057870	9913.ENSBTAP00000022858	2047772	0	FALSE	pp	ARHGAP4 (pp) RHOJ
627	0.065	0	0.902	0.9	176.881	0	0	0	pp	PRKAR2B (pp) TUBA4A	0	9913.ENSBTAP00000019916	2046511	9913.ENSBTAP00000003192	2039622	0	FALSE	pp	PRKAR2B (pp) TUBA4A
628	0	0	0.902	0.9	153.559	0.065	0	0	pp	ARHGAP4 (pp) RHOBTB1	0	9913.ENSBTAP00000056202	2057870	9913.ENSBTAP00000025506	2048852	0	FALSE	pp	ARHGAP4 (pp) RHOBTB1
629	0.066	0	0.902	0.9	416.908	0	0	0	pp	APP (pp) CXCL16	0	9913.ENSBTAP00000045951	2053589	9913.ENSBTAP00000024371	2048387	0	FALSE	pp	APP (pp) CXCL16
631	0.065	0	0.902	0.9	687.93	0	0	0	pp	LRP8 (pp) FGR	0	9913.ENSBTAP00000050885	2054827	9913.ENSBTAP00000015646	2044738	0	FALSE	pp	LRP8 (pp) FGR
632	0.064	0	0.902	0.9	38.2996	0	0	0	pp	PIK3R5 (pp) INPP5D	0	9913.ENSBTAP00000055710	2057481	9913.ENSBTAP00000026867	2049444	0	FALSE	pp	PIK3R5 (pp) INPP5D
634	0.064	0	0.902	0.9	1445.35	0	0	0	pp	CD44 (pp) GLG1	0	9913.ENSBTAP00000048925	2054273	9913.ENSBTAP00000002972	2039545	0	FALSE	pp	CD44 (pp) GLG1
637	0.076	0	0.901	0.9	122.066	0	0	0.637	pp	PGR (pp) RARG	0	9913.ENSBTAP00000010545	2042702	9913.ENSBTAP00000009984	2042480	0	FALSE	pp	PGR (pp) RARG
639	0.721	0.12	0.901	0	372.421	0.63	0	0	pp	ENG (pp) TGFB1	0	9913.ENSBTAP00000048579	2054170	9913.ENSBTAP00000027261	2049607	0	FALSE	pp	ENG (pp) TGFB1
640	0	0	0.9	0.9	679.633	0	0	0	pp	PTPN6 (pp) HLA-DRA	0	9913.ENSBTAP00000027046	2049505	9913.ENSBTAP00000014072	2044146	0	FALSE	pp	PTPN6 (pp) HLA-DRA
641	0	0	0.9	0.9	81.1437	0	0	0	pp	NCKIPSD (pp) WIPF1	0	9913.ENSBTAP00000029131	2050358	9913.ENSBTAP00000002076	2039134	0	FALSE	pp	NCKIPSD (pp) WIPF1
642	0	0	0.9	0.9	219.207	0	0	0	pp	ITPR3 (pp) SYK	0	9913.ENSBTAP00000047648	2053899	9913.ENSBTAP00000006260	2040928	0	FALSE	pp	ITPR3 (pp) SYK
643	0	0	0.9	0.9	406.803	0	0	0	pp	APP (pp) RGS2	0	9913.ENSBTAP00000045951	2053589	9913.ENSBTAP00000026460	2049269	0	FALSE	pp	APP (pp) RGS2
645	0	0	0.9	0.9	211.876	0	0	0	pp	LGMN (pp) HLA-DRA	0	9913.ENSBTAP00000053922	2056067	9913.ENSBTAP00000014072	2044146	0	FALSE	pp	LGMN (pp) HLA-DRA
646	0	0	0.9	0.9	395.597	0	0	0	pp	RGS19 (pp) APP	0	9913.ENSBTAP00000050801	2054806	9913.ENSBTAP00000045951	2053589	0	FALSE	pp	RGS19 (pp) APP
647	0	0	0.9	0.9	123.826	0	0	0	pp	PRKAR2B (pp) CEP72	0	9913.ENSBTAP00000019916	2046511	9913.ENSBTAP00000015158	2044537	0	FALSE	pp	PRKAR2B (pp) CEP72
649	0	0	0.9	0.9	9.28431	0	0	0	pp	ADORA3 (pp) CXCL16	0	9913.ENSBTAP00000046189	2053635	9913.ENSBTAP00000024371	2048387	0	FALSE	pp	ADORA3 (pp) CXCL16
651	0	0	0.9	0.9	274.905	0	0	0	pp	HLA-DRB3 (pp) RAB7A	0	9913.ENSBTAP00000018484	2045916	9913.ENSBTAP00000013451	2043890	0	FALSE	pp	HLA-DRB3 (pp) RAB7A
652	0	0	0.9	0.9	255.549	0	0	0	pp	CFD (pp) ACTN1	0	9913.ENSBTAP00000055802	2057553	9913.ENSBTAP00000024301	2048347	0	FALSE	pp	CFD (pp) ACTN1
654	0	0	0.9	0.9	72.2104	0	0	0	pp	ANXA1 (pp) HCRTR1	0	9913.ENSBTAP00000021256	2047095	9913.ENSBTAP00000013687	2043982	0	FALSE	pp	ANXA1 (pp) HCRTR1
655	0	0	0.9	0.9	96.4024	0	0	0	pp	ITPR3 (pp) SH3KBP1	0	9913.ENSBTAP00000047648	2053899	9913.ENSBTAP00000004853	2040356	0	FALSE	pp	ITPR3 (pp) SH3KBP1
656	0	0	0.9	0.9	399.931	0	0	0	pp	ADORA3 (pp) APP	0	9913.ENSBTAP00000046189	2053635	9913.ENSBTAP00000045951	2053589	0	FALSE	pp	ADORA3 (pp) APP
658	0	0	0.9	0.9	136.575	0	0	0	pp	HMHA1 (pp) ARHGDIB	0	9913.ENSBTAP00000027682	2049777	9913.ENSBTAP00000007933	2041633	0	FALSE	pp	HMHA1 (pp) ARHGDIB
659	0	0	0.9	0.9	98.6009	0	0	0	pp	NCKIPSD (pp) ARPC2	0	9913.ENSBTAP00000029131	2050358	9913.ENSBTAP00000013707	2043997	0	FALSE	pp	NCKIPSD (pp) ARPC2
660	0	0	0.9	0.9	55.6617	0	0	0	pp	ADORA3 (pp) CCR2	0	9913.ENSBTAP00000046189	2053635	9913.ENSBTAP00000018066	2045747	0	FALSE	pp	ADORA3 (pp) CCR2
661	0	0	0.9	0.9	119.224	0	0	0	pp	ITPR3 (pp) VAV1	0	9913.ENSBTAP00000047648	2053899	9913.ENSBTAP00000005560	2040635	0	FALSE	pp	ITPR3 (pp) VAV1
662	0	0	0.9	0.9	72.9485	0	0	0	pp	CXCL16 (pp) ANXA1	0	9913.ENSBTAP00000024371	2048387	9913.ENSBTAP00000021256	2047095	0	FALSE	pp	CXCL16 (pp) ANXA1
663	0	0	0.9	0.9	35.3095	0	0	0	pp	ARHGEF2 (pp) HMHA1	0	9913.ENSBTAP00000033820	2051146	9913.ENSBTAP00000027682	2049777	0	FALSE	pp	ARHGEF2 (pp) HMHA1
664	0	0	0.9	0.9	442.353	0	0	0	pp	LOC532412 (pp) XPO1	0	9913.ENSBTAP00000042237	2052702	9913.ENSBTAP00000017629	2045564	0	FALSE	pp	LOC532412 (pp) XPO1
665	0	0	0.9	0.9	136.575	0	0	0	pp	ARHGAP30 (pp) ARHGDIB	0	9913.ENSBTAP00000023764	2048136	9913.ENSBTAP00000007933	2041633	0	FALSE	pp	ARHGAP30 (pp) ARHGDIB
666	0	0	0.9	0.9	164.142	0	0	0	pp	XPO1 (pp) BUB1B	0	9913.ENSBTAP00000017629	2045564	9913.ENSBTAP00000009521	2042280	0	FALSE	pp	XPO1 (pp) BUB1B
667	0	0	0.9	0.9	27.3224	0	0	0	pp	ADORA3 (pp) ADCY7	0	9913.ENSBTAP00000046189	2053635	9913.ENSBTAP00000008153	2041734	0	FALSE	pp	ADORA3 (pp) ADCY7
668	0	0	0.9	0.9	255.742	0	0	0	pp	GNAI2 (pp) ANXA1	0	9913.ENSBTAP00000027511	2049712	9913.ENSBTAP00000021256	2047095	0	FALSE	pp	GNAI2 (pp) ANXA1
669	0	0	0.9	0.9	662.811	0	0	0	pp	PTPN6 (pp) HLA-DRB3	0	9913.ENSBTAP00000027046	2049505	9913.ENSBTAP00000018484	2045916	0	FALSE	pp	PTPN6 (pp) HLA-DRB3
670	0	0	0.9	0.9	98.4489	0	0	0	pp	CCR2 (pp) ADCY6	0	9913.ENSBTAP00000018066	2045747	9913.ENSBTAP00000007187	2041322	0	FALSE	pp	CCR2 (pp) ADCY6
671	0	0	0.9	0.9	957.244	0	0	0	pp	FCGR2B (pp) RAC1	0	9913.ENSBTAP00000029116	2050352	9913.ENSBTAP00000012170	2043376	0	FALSE	pp	FCGR2B (pp) RAC1
672	0	0	0.9	0.9	90.5981	0	0	0	pp	CEP72 (pp) CKAP5	0	9913.ENSBTAP00000015158	2044537	9913.ENSBTAP00000005832	2040755	0	FALSE	pp	CEP72 (pp) CKAP5
673	0	0	0.9	0.9	88.4303	0	0	0	pp	CD86 (pp) LYN	0	9913.ENSBTAP00000032224	2050894	9913.ENSBTAP00000026686	2049366	0	FALSE	pp	CD86 (pp) LYN
674	0	0	0.9	0.9	223.978	0	0	0	pp	SDC2 (pp) APOA1	0	9913.ENSBTAP00000019090	2046154	9913.ENSBTAP00000002914	2039518	0	FALSE	pp	SDC2 (pp) APOA1
675	0	0	0.9	0.9	183.055	0	0	0	pp	PRKAR2B (pp) CKAP5	0	9913.ENSBTAP00000019916	2046511	9913.ENSBTAP00000005832	2040755	0	FALSE	pp	PRKAR2B (pp) CKAP5
676	0	0	0.9	0.9	442.648	0	0	0	pp	SPN (pp) GLG1	0	9913.ENSBTAP00000037201	2051690	9913.ENSBTAP00000002972	2039545	0	FALSE	pp	SPN (pp) GLG1
677	0	0	0.9	0.9	290.916	0	0	0	pp	HLA-DRA (pp) RAB7A	0	9913.ENSBTAP00000014072	2044146	9913.ENSBTAP00000013451	2043890	0	FALSE	pp	HLA-DRA (pp) RAB7A
678	0	0	0.9	0.9	252.12	0	0	0	pp	ADORA3 (pp) GNAI2	0	9913.ENSBTAP00000046189	2053635	9913.ENSBTAP00000027511	2049712	0	FALSE	pp	ADORA3 (pp) GNAI2
679	0	0	0.9	0.9	399.931	0	0	0	pp	APP (pp) HTR5A	0	9913.ENSBTAP00000045951	2053589	9913.ENSBTAP00000003759	2039869	0	FALSE	pp	APP (pp) HTR5A
681	0	0	0.9	0.9	213.395	0	0	0	pp	YWHAB (pp) NTRK1	0	9913.ENSBTAP00000022411	2047577	9913.ENSBTAP00000003980	2039966	0	FALSE	pp	YWHAB (pp) NTRK1
683	0	0	0.9	0.9	325.097	0	0	0	pp	ENPP1 (pp) PGM2	0	9913.ENSBTAP00000053402	2055707	9913.ENSBTAP00000007589	2041480	0	FALSE	pp	ENPP1 (pp) PGM2
684	0	0	0.9	0.9	621.76	0	0	0	pp	APP (pp) CCR2	0	9913.ENSBTAP00000045951	2053589	9913.ENSBTAP00000018066	2045747	0	FALSE	pp	APP (pp) CCR2
685	0	0	0.9	0.9	27.3224	0	0	0	pp	ADORA3 (pp) ADCY6	0	9913.ENSBTAP00000046189	2053635	9913.ENSBTAP00000007187	2041322	0	FALSE	pp	ADORA3 (pp) ADCY6
686	0	0	0.9	0.9	290.333	0	0	0	pp	APP (pp) HCRTR1	0	9913.ENSBTAP00000045951	2053589	9913.ENSBTAP00000013687	2043982	0	FALSE	pp	APP (pp) HCRTR1
688	0	0	0.9	0.9	364.39	0	0	0	pp	PLD3 (pp) PPAP2C	0	9913.ENSBTAP00000041666	2052545	9913.ENSBTAP00000000955	2038641	0	FALSE	pp	PLD3 (pp) PPAP2C
689	0	0	0.9	0.9	59.2968	0	0	0	pp	CD86 (pp) VAV1	0	9913.ENSBTAP00000032224	2050894	9913.ENSBTAP00000005560	2040635	0	FALSE	pp	CD86 (pp) VAV1
690	0	0	0.9	0.9	127.514	0	0	0	pp	CNR1 (pp) CCR2	0	9913.ENSBTAP00000056482	2058104	9913.ENSBTAP00000018066	2045747	0	FALSE	pp	CNR1 (pp) CCR2
692	0	0	0.9	0.9	55.9225	0	0	0	pp	PHF8 (pp) SMC4	0	9913.ENSBTAP00000017673	2045585	9913.ENSBTAP00000007705	2041533	0	FALSE	pp	PHF8 (pp) SMC4
693	0	0	0.9	0.9	367.118	0	0	0	pp	APP (pp) RGS14	0	9913.ENSBTAP00000045951	2053589	9913.ENSBTAP00000011200	2042969	0	FALSE	pp	APP (pp) RGS14
694	0	0	0.9	0.9	19.073	0	0	0	pp	ADORA3 (pp) RGS14	0	9913.ENSBTAP00000046189	2053635	9913.ENSBTAP00000011200	2042969	0	FALSE	pp	ADORA3 (pp) RGS14
695	0	0	0.9	0.9	79.4061	0	0	0	pp	PSMD8 (pp) ANAPC5	0	9913.ENSBTAP00000042312	2052729	9913.ENSBTAP00000004025	2039989	0	FALSE	pp	PSMD8 (pp) ANAPC5
696	0	0	0.9	0.9	270.326	0	0	0	pp	ARHGAP4 (pp) VAV1	0	9913.ENSBTAP00000056202	2057870	9913.ENSBTAP00000005560	2040635	0	FALSE	pp	ARHGAP4 (pp) VAV1
697	0	0	0.9	0.9	4.79432	0	0	0	pp	CFD (pp) GAS6	0	9913.ENSBTAP00000055802	2057553	9913.ENSBTAP00000035185	2051379	0	FALSE	pp	CFD (pp) GAS6
698	0	0	0.9	0.9	282.936	0	0	0	pp	CD86 (pp) RAC1	0	9913.ENSBTAP00000032224	2050894	9913.ENSBTAP00000012170	2043376	0	FALSE	pp	CD86 (pp) RAC1
699	0	0	0.9	0.9	522.258	0	0	0	pp	RAC1 (pp) TREM2	0	9913.ENSBTAP00000012170	2043376	9913.ENSBTAP00000009568	2042302	0	FALSE	pp	RAC1 (pp) TREM2
700	0	0	0.9	0.9	195.833	0	0	0	pp	LGMN (pp) TLR7	0	9913.ENSBTAP00000053922	2056067	9913.ENSBTAP00000029890	2050536	0	FALSE	pp	LGMN (pp) TLR7
701	0	0	0.9	0.9	119.89	0	0	0	pp	ANAPC5 (pp) PSMB8	0	9913.ENSBTAP00000004025	2039989	9913.ENSBTAP00000003955	2039954	0	FALSE	pp	ANAPC5 (pp) PSMB8
702	0	0	0.9	0.9	85.4619	0	0	0	pp	BTK (pp) TREM2	0	9913.ENSBTAP00000030121	2050578	9913.ENSBTAP00000009568	2042302	0	FALSE	pp	BTK (pp) TREM2
703	0	0	0.9	0.9	12.4868	0	0	0	pp	RGS19 (pp) ADORA3	0	9913.ENSBTAP00000050801	2054806	9913.ENSBTAP00000046189	2053635	0	FALSE	pp	RGS19 (pp) ADORA3
704	0	0	0.9	0.9	12.4868	0	0	0	pp	RGS19 (pp) HTR5A	0	9913.ENSBTAP00000050801	2054806	9913.ENSBTAP00000003759	2039869	0	FALSE	pp	RGS19 (pp) HTR5A
705	0	0	0.9	0.9	219.207	0	0	0	pp	SYK (pp) ITPR2	0	9913.ENSBTAP00000006260	2040928	9913.ENSBTAP00000002982	2039551	0	FALSE	pp	SYK (pp) ITPR2
706	0	0	0.9	0.9	250.317	0	0	0	pp	GPC1 (pp) APOA1	0	9913.ENSBTAP00000018329	2045858	9913.ENSBTAP00000002914	2039518	0	FALSE	pp	GPC1 (pp) APOA1
707	0	0	0.9	0.9	393.688	0	0	0	pp	APP (pp) ADCY6	0	9913.ENSBTAP00000045951	2053589	9913.ENSBTAP00000007187	2041322	0	FALSE	pp	APP (pp) ADCY6
708	0	0	0.9	0.9	27.3224	0	0	0	pp	ADCY6 (pp) HTR5A	0	9913.ENSBTAP00000007187	2041322	9913.ENSBTAP00000003759	2039869	0	FALSE	pp	ADCY6 (pp) HTR5A
709	0	0	0.9	0.9	43.1339	0	0	0	pp	CXCL16 (pp) ADCY6	0	9913.ENSBTAP00000024371	2048387	9913.ENSBTAP00000007187	2041322	0	FALSE	pp	CXCL16 (pp) ADCY6
711	0	0	0.9	0.9	216.697	0	0	0	pp	PSMD8 (pp) PRICKLE1	0	9913.ENSBTAP00000042312	2052729	9913.ENSBTAP00000011340	2043026	0	FALSE	pp	PSMD8 (pp) PRICKLE1
712	0	0	0.9	0.9	98.1325	0	0	0	pp	CNR1 (pp) RGS19	0	9913.ENSBTAP00000056482	2058104	9913.ENSBTAP00000050801	2054806	0	FALSE	pp	CNR1 (pp) RGS19
713	0	0	0.9	0.9	1336.08	0	0	0	pp	CDK1 (pp) PSMB8	0	9913.ENSBTAP00000013337	2043840	9913.ENSBTAP00000003955	2039954	0	FALSE	pp	CDK1 (pp) PSMB8
714	0	0	0.9	0.9	100.57	0	0	0	pp	ARHGAP4 (pp) ARHGDIB	0	9913.ENSBTAP00000056202	2057870	9913.ENSBTAP00000007933	2041633	0	FALSE	pp	ARHGAP4 (pp) ARHGDIB
715	0.446	0	0.9	0.9	27.1029	0	0	0.978	pp	TPM2 (pp) TPM4	0	9913.ENSBTAP00000043502	2053059	9913.ENSBTAP00000005982	2040805	0	FALSE	pp	TPM2 (pp) TPM4
716	0	0	0.9	0.9	28.9622	0	0	0	pp	CXCL16 (pp) RGS14	0	9913.ENSBTAP00000024371	2048387	9913.ENSBTAP00000011200	2042969	0	FALSE	pp	CXCL16 (pp) RGS14
717	0	0	0.9	0.9	59.3177	0	0	0	pp	CCR2 (pp) RGS14	0	9913.ENSBTAP00000018066	2045747	9913.ENSBTAP00000011200	2042969	0	FALSE	pp	CCR2 (pp) RGS14
718	0	0	0.9	0.9	43.8129	0	0	0	pp	ARHGAP4 (pp) ARHGEF2	0	9913.ENSBTAP00000056202	2057870	9913.ENSBTAP00000033820	2051146	0	FALSE	pp	ARHGAP4 (pp) ARHGEF2
719	0	0	0.9	0.9	180.346	0	0	0	pp	RHOBTB1 (pp) ARHGAP30	0	9913.ENSBTAP00000025506	2048852	9913.ENSBTAP00000023764	2048136	0	FALSE	pp	RHOBTB1 (pp) ARHGAP30
720	0	0	0.9	0.9	269.206	0	0	0	pp	GAS6 (pp) ACTN1	0	9913.ENSBTAP00000035185	2051379	9913.ENSBTAP00000024301	2048347	0	FALSE	pp	GAS6 (pp) ACTN1
721	0	0	0.9	0.9	502.568	0	0	0	pp	APP (pp) B2M	0	9913.ENSBTAP00000045951	2053589	9913.ENSBTAP00000016359	2045041	0	FALSE	pp	APP (pp) B2M
722	0	0	0.9	0.9	27.3224	0	0	0	pp	ADCY7 (pp) HTR5A	0	9913.ENSBTAP00000008153	2041734	9913.ENSBTAP00000003759	2039869	0	FALSE	pp	ADCY7 (pp) HTR5A
724	0	0	0.9	0.9	73.7924	0	0	0	pp	FSHR (pp) ADM	0	9913.ENSBTAP00000048971	2054286	9913.ENSBTAP00000028036	2049922	0	FALSE	pp	FSHR (pp) ADM
725	0	0	0.9	0.9	2	0	0	0	pp	CEP72 (pp) CDK5RAP2	0	9913.ENSBTAP00000015158	2044537	9913.ENSBTAP00000008586	2041906	0	FALSE	pp	CEP72 (pp) CDK5RAP2
726	0	0	0.9	0.9	393.688	0	0	0	pp	APP (pp) ADCY7	0	9913.ENSBTAP00000045951	2053589	9913.ENSBTAP00000008153	2041734	0	FALSE	pp	APP (pp) ADCY7
727	0	0	0.9	0.9	600.015	0	0	0	pp	FYN (pp) TREM2	0	9913.ENSBTAP00000015730	2044776	9913.ENSBTAP00000009568	2042302	0	FALSE	pp	FYN (pp) TREM2
728	0	0	0.9	0.9	98.3559	0	0	0	pp	CNR1 (pp) RGS14	0	9913.ENSBTAP00000056482	2058104	9913.ENSBTAP00000011200	2042969	0	FALSE	pp	CNR1 (pp) RGS14
729	0	0	0.9	0.9	180.346	0	0	0	pp	HMHA1 (pp) RHOBTB1	0	9913.ENSBTAP00000027682	2049777	9913.ENSBTAP00000025506	2048852	0	FALSE	pp	HMHA1 (pp) RHOBTB1
730	0	0	0.9	0.9	118.195	0	0	0	pp	CNR1 (pp) ADCY6	0	9913.ENSBTAP00000056482	2058104	9913.ENSBTAP00000007187	2041322	0	FALSE	pp	CNR1 (pp) ADCY6
731	0.065	0	0.9	0.9	41.2248	0	0	0.616	pp	ARHGAP4 (pp) HMHA1	0	9913.ENSBTAP00000056202	2057870	9913.ENSBTAP00000027682	2049777	0	FALSE	pp	ARHGAP4 (pp) HMHA1
732	0	0	0.9	0.9	685.496	0	0	0	pp	APP (pp) ACTN1	0	9913.ENSBTAP00000045951	2053589	9913.ENSBTAP00000024301	2048347	0	FALSE	pp	APP (pp) ACTN1
733	0	0	0.9	0.9	157.21	0	0	0	pp	ARHGAP30 (pp) RHOJ	0	9913.ENSBTAP00000023764	2048136	9913.ENSBTAP00000022858	2047772	0	FALSE	pp	ARHGAP30 (pp) RHOJ
734	0.445	0.801	0.9	0	277.456	0.164	0	0	pp	MMP2 (pp) COL1A1	0	9913.ENSBTAP00000025657	2048918	9913.ENSBTAP00000017420	2045473	0	FALSE	pp	MMP2 (pp) COL1A1
735	0	0	0.9	0.9	474.647	0	0	0	pp	TGFB1 (pp) ACTN1	0	9913.ENSBTAP00000027261	2049607	9913.ENSBTAP00000024301	2048347	0	FALSE	pp	TGFB1 (pp) ACTN1
736	0	0	0.9	0.9	183.311	0	0	0	pp	TGFBI (pp) APOA1	0	9913.ENSBTAP00000012519	2043522	9913.ENSBTAP00000002914	2039518	0	FALSE	pp	TGFBI (pp) APOA1
738	0	0	0.9	0.9	912.266	0	0	0	pp	B3GNT3 (pp) FMOD	0	9913.ENSBTAP00000054222	2056307	9913.ENSBTAP00000019854	2046484	0	FALSE	pp	B3GNT3 (pp) FMOD
739	0.862	0.344	0.9	0.8	168.493	0.113	0	0.752	pp	HLA-DMA (pp) HLA-DRA	0	9913.ENSBTAP00000020881	2046956	9913.ENSBTAP00000014072	2044146	0	FALSE	pp	HLA-DMA (pp) HLA-DRA
740	0	0	0.9	0.9	193.181	0	0	0	pp	LGMN (pp) HLA-DRB3	0	9913.ENSBTAP00000053922	2056067	9913.ENSBTAP00000018484	2045916	0	FALSE	pp	LGMN (pp) HLA-DRB3
741	0	0	0.9	0.9	121.377	0	0	0	pp	ANXA1 (pp) CCR2	0	9913.ENSBTAP00000021256	2047095	9913.ENSBTAP00000018066	2045747	0	FALSE	pp	ANXA1 (pp) CCR2
742	0	0	0.9	0.9	134.16	0	0	0	pp	GAS6 (pp) TIMP1	0	9913.ENSBTAP00000035185	2051379	9913.ENSBTAP00000006653	2041094	0	FALSE	pp	GAS6 (pp) TIMP1
744	0	0	0.9	0.9	581.61	0	0	0	pp	AGPAT2 (pp) PLD4	0	9913.ENSBTAP00000035108	2051367	9913.ENSBTAP00000020166	2046640	0	FALSE	pp	AGPAT2 (pp) PLD4
745	0	0	0.9	0.9	581.61	0	0	0	pp	PLD3 (pp) AGPAT2	0	9913.ENSBTAP00000041666	2052545	9913.ENSBTAP00000035108	2051367	0	FALSE	pp	PLD3 (pp) AGPAT2
746	0	0	0.9	0.9	89.8087	0	0	0	pp	PSMA6 (pp) BUB1B	0	9913.ENSBTAP00000012773	2043618	9913.ENSBTAP00000009521	2042280	0	FALSE	pp	PSMA6 (pp) BUB1B
747	0	0	0.9	0.9	123.826	0	0	0	pp	PRKAR2B (pp) CDK5RAP2	0	9913.ENSBTAP00000019916	2046511	9913.ENSBTAP00000008586	2041906	0	FALSE	pp	PRKAR2B (pp) CDK5RAP2
748	0	0	0.9	0.9	34.2794	0	0	0	pp	LGMN (pp) CD74	0	9913.ENSBTAP00000053922	2056067	9913.ENSBTAP00000020261	2046678	0	FALSE	pp	LGMN (pp) CD74
749	0	0	0.9	0.9	109.74	0	0	0	pp	ADM (pp) ADCY6	0	9913.ENSBTAP00000028036	2049922	9913.ENSBTAP00000007187	2041322	0	FALSE	pp	ADM (pp) ADCY6
750	0	0	0.9	0.9	95.3874	0	0	0	pp	ANXA1 (pp) ADCY7	0	9913.ENSBTAP00000021256	2047095	9913.ENSBTAP00000008153	2041734	0	FALSE	pp	ANXA1 (pp) ADCY7
751	0	0	0.9	0.9	301.638	0	0	0	pp	ACTB (pp) NCKIPSD	0	9913.ENSBTAP00000036739	2051613	9913.ENSBTAP00000029131	2050358	0	FALSE	pp	ACTB (pp) NCKIPSD
752	0	0	0.9	0.9	152.998	0	0	0	pp	WAS (pp) WIPF1	0	9913.ENSBTAP00000056444	2058075	9913.ENSBTAP00000002076	2039134	0	FALSE	pp	WAS (pp) WIPF1
753	0	0	0.9	0.9	119.224	0	0	0	pp	VAV1 (pp) ITPR2	0	9913.ENSBTAP00000005560	2040635	9913.ENSBTAP00000002982	2039551	0	FALSE	pp	VAV1 (pp) ITPR2
754	0	0	0.9	0.9	109.74	0	0	0	pp	ADM (pp) ADCY7	0	9913.ENSBTAP00000028036	2049922	9913.ENSBTAP00000008153	2041734	0	FALSE	pp	ADM (pp) ADCY7
755	0	0	0.9	0.9	35.3095	0	0	0	pp	ARHGEF2 (pp) ARHGAP30	0	9913.ENSBTAP00000033820	2051146	9913.ENSBTAP00000023764	2048136	0	FALSE	pp	ARHGEF2 (pp) ARHGAP30
756	0	0	0.9	0.9	121.068	0	0	0	pp	PIK3R5 (pp) SYK	0	9913.ENSBTAP00000055710	2057481	9913.ENSBTAP00000006260	2040928	0	FALSE	pp	PIK3R5 (pp) SYK
758	0	0	0.9	0.9	138.41	0	0	0	pp	DEGS1 (pp) PPAP2C	0	9913.ENSBTAP00000016887	2045230	9913.ENSBTAP00000000955	2038641	0	FALSE	pp	DEGS1 (pp) PPAP2C
759	0	0	0.9	0.9	69.3368	0	0	0	pp	PSMA6 (pp) ANAPC5	0	9913.ENSBTAP00000012773	2043618	9913.ENSBTAP00000004025	2039989	0	FALSE	pp	PSMA6 (pp) ANAPC5
760	0	0	0.9	0.9	150.688	0	0	0	pp	XPO1 (pp) CENPE	0	9913.ENSBTAP00000017629	2045564	9913.ENSBTAP00000011898	2043260	0	FALSE	pp	XPO1 (pp) CENPE
761	0	0	0.9	0.9	14.7209	0	0	0.935	pp	ICAM3 (pp) ICAM1	0	9913.ENSBTAP00000020903	2046965	9913.ENSBTAP00000013608	2043944	0	FALSE	pp	ICAM3 (pp) ICAM1
762	0	0	0.9	0.9	56.7275	0	0	0.614	pp	ARHGAP4 (pp) ARHGAP11A	0	9913.ENSBTAP00000056202	2057870	9913.ENSBTAP00000035705	2051463	0	FALSE	pp	ARHGAP4 (pp) ARHGAP11A
763	0	0	0.9	0.9	357.189	0	0	0	pp	PSMA6 (pp) TNKS	0	9913.ENSBTAP00000012773	2043618	9913.ENSBTAP00000001917	2039064	0	FALSE	pp	PSMA6 (pp) TNKS
764	0	0	0.9	0.9	34.5051	0	0	0	pp	RGS19 (pp) HCRTR1	0	9913.ENSBTAP00000050801	2054806	9913.ENSBTAP00000013687	2043982	0	FALSE	pp	RGS19 (pp) HCRTR1
765	0	0	0.9	0.9	284.776	0	0	0	pp	CFD (pp) APP	0	9913.ENSBTAP00000055802	2057553	9913.ENSBTAP00000045951	2053589	0	FALSE	pp	CFD (pp) APP
766	0	0	0.9	0.9	85.292	0	0	0	pp	PIK3AP1 (pp) SH3KBP1	0	9913.ENSBTAP00000026477	2049276	9913.ENSBTAP00000004853	2040356	0	FALSE	pp	PIK3AP1 (pp) SH3KBP1
767	0	0	0.9	0.9	67.953	0	0	0	pp	PIK3R5 (pp) LYN	0	9913.ENSBTAP00000055710	2057481	9913.ENSBTAP00000026686	2049366	0	FALSE	pp	PIK3R5 (pp) LYN
768	0	0	0.9	0.9	43.1339	0	0	0	pp	CXCL16 (pp) ADCY7	0	9913.ENSBTAP00000024371	2048387	9913.ENSBTAP00000008153	2041734	0	FALSE	pp	CXCL16 (pp) ADCY7
770	0	0	0.9	0.9	946	0	0	0	pp	YWHAB (pp) SIPA1	0	9913.ENSBTAP00000022411	2047577	9913.ENSBTAP00000018435	2045902	0	FALSE	pp	YWHAB (pp) SIPA1
771	0	0	0.9	0.9	45.7166	0	0	0	pp	CFD (pp) CLU	0	9913.ENSBTAP00000055802	2057553	9913.ENSBTAP00000007324	2041371	0	FALSE	pp	CFD (pp) CLU
772	0	0	0.9	0.9	306.156	0	0	0	pp	GNAI2 (pp) CXCL16	0	9913.ENSBTAP00000027511	2049712	9913.ENSBTAP00000024371	2048387	0	FALSE	pp	GNAI2 (pp) CXCL16
773	0	0	0.9	0.9	98.7598	0	0	0	pp	CNR1 (pp) ADORA3	0	9913.ENSBTAP00000056482	2058104	9913.ENSBTAP00000046189	2053635	0	FALSE	pp	CNR1 (pp) ADORA3
774	0	0	0.9	0.9	56.7771	0	0	0	pp	GAS6 (pp) CLU	0	9913.ENSBTAP00000035185	2051379	9913.ENSBTAP00000007324	2041371	0	FALSE	pp	GAS6 (pp) CLU
775	0	0	0.9	0.9	282.758	0	0	0	pp	CD86 (pp) FYN	0	9913.ENSBTAP00000032224	2050894	9913.ENSBTAP00000015730	2044776	0	FALSE	pp	CD86 (pp) FYN
777	0	0	0.9	0.9	289.902	0	0	0	pp	MSR1 (pp) APOA1	0	9913.ENSBTAP00000003751	2039866	9913.ENSBTAP00000002914	2039518	0	FALSE	pp	MSR1 (pp) APOA1
778	0	0	0.9	0.9	182.017	0	0	0	pp	BUB1B (pp) PSMB8	0	9913.ENSBTAP00000009521	2042280	9913.ENSBTAP00000003955	2039954	0	FALSE	pp	BUB1B (pp) PSMB8
779	0	0	0.9	0.9	221.26	0	0	0	pp	CFD (pp) TGFB1	0	9913.ENSBTAP00000055802	2057553	9913.ENSBTAP00000027261	2049607	0	FALSE	pp	CFD (pp) TGFB1
781	0	0	0.9	0.9	946	0	0	0	pp	APBB1IP (pp) SYK	0	9913.ENSBTAP00000016629	2045133	9913.ENSBTAP00000006260	2040928	0	FALSE	pp	APBB1IP (pp) SYK
782	0	0	0.9	0.9	685.015	0	0	0	pp	ATP6V0D1 (pp) TF	0	9913.ENSBTAP00000019346	2046270	9913.ENSBTAP00000009564	2042301	0	FALSE	pp	ATP6V0D1 (pp) TF
783	0	0	0.9	0.9	354.255	0	0	0	pp	CNR1 (pp) APP	0	9913.ENSBTAP00000056482	2058104	9913.ENSBTAP00000045951	2053589	0	FALSE	pp	CNR1 (pp) APP
784	0	0	0.9	0.9	734.715	0	0	0	pp	TGFB1 (pp) XPO1	0	9913.ENSBTAP00000027261	2049607	9913.ENSBTAP00000017629	2045564	0	FALSE	pp	TGFB1 (pp) XPO1
785	0	0	0.9	0.9	345.788	0	0	0	pp	APP (pp) TIMP1	0	9913.ENSBTAP00000045951	2053589	9913.ENSBTAP00000006653	2041094	0	FALSE	pp	APP (pp) TIMP1
786	0	0	0.9	0.9	77.9034	0	0	0	pp	LRP8 (pp) APOA1	0	9913.ENSBTAP00000050885	2054827	9913.ENSBTAP00000002914	2039518	0	FALSE	pp	LRP8 (pp) APOA1
787	0	0	0.9	0.9	57.0835	0	0	0	pp	RGS19 (pp) ANXA1	0	9913.ENSBTAP00000050801	2054806	9913.ENSBTAP00000021256	2047095	0	FALSE	pp	RGS19 (pp) ANXA1
788	0	0	0.9	0.9	155.28	0	0	0	pp	ARHGAP11A (pp) VAV1	0	9913.ENSBTAP00000035705	2051463	9913.ENSBTAP00000005560	2040635	0	FALSE	pp	ARHGAP11A (pp) VAV1
789	0	0	0.9	0.9	51.7543	0	0	0	pp	ADORA3 (pp) ANXA1	0	9913.ENSBTAP00000046189	2053635	9913.ENSBTAP00000021256	2047095	0	FALSE	pp	ADORA3 (pp) ANXA1
790	0	0	0.9	0.9	94.7747	0	0	0	pp	CNR1 (pp) ANXA1	0	9913.ENSBTAP00000056482	2058104	9913.ENSBTAP00000021256	2047095	0	FALSE	pp	CNR1 (pp) ANXA1
791	0	0	0.9	0.9	297.626	0	0	0	pp	APP (pp) GAS6	0	9913.ENSBTAP00000045951	2053589	9913.ENSBTAP00000035185	2051379	0	FALSE	pp	APP (pp) GAS6
792	0	0	0.9	0.9	150.36	0	0	0	pp	LYZ (pp) TGFBI	0	9913.ENSBTAP00000038081	2051833	9913.ENSBTAP00000012519	2043522	0	FALSE	pp	LYZ (pp) TGFBI
793	0	0	0.9	0.9	118.195	0	0	0	pp	CNR1 (pp) ADCY7	0	9913.ENSBTAP00000056482	2058104	9913.ENSBTAP00000008153	2041734	0	FALSE	pp	CNR1 (pp) ADCY7
794	0	0	0.9	0.9	364.39	0	0	0	pp	PLD4 (pp) PPAP2C	0	9913.ENSBTAP00000020166	2046640	9913.ENSBTAP00000000955	2038641	0	FALSE	pp	PLD4 (pp) PPAP2C
795	0	0	0.9	0.9	136.823	0	0	0	pp	PSMA6 (pp) PRICKLE1	0	9913.ENSBTAP00000012773	2043618	9913.ENSBTAP00000011340	2043026	0	FALSE	pp	PSMA6 (pp) PRICKLE1
796	0.222	0	0.9	0.9	2	0	0	0.973	pp	ITPR3 (pp) ITPR2	0	9913.ENSBTAP00000047648	2053899	9913.ENSBTAP00000002982	2039551	0	FALSE	pp	ITPR3 (pp) ITPR2
797	0	0	0.9	0.9	155.539	0	0	0	pp	B2M (pp) TGFBI	0	9913.ENSBTAP00000016359	2045041	9913.ENSBTAP00000012519	2043522	0	FALSE	pp	B2M (pp) TGFBI
798	0	0	0.9	0.9	51.7543	0	0	0	pp	ANXA1 (pp) HTR5A	0	9913.ENSBTAP00000021256	2047095	9913.ENSBTAP00000003759	2039869	0	FALSE	pp	ANXA1 (pp) HTR5A
799	0	0	0.9	0.9	420.09	0	0	0	pp	PSMB8 (pp) TNKS	0	9913.ENSBTAP00000003955	2039954	9913.ENSBTAP00000001917	2039064	0	FALSE	pp	PSMB8 (pp) TNKS
800	0	0	0.9	0.9	23.2799	0	0	0	pp	RGS19 (pp) CXCL16	0	9913.ENSBTAP00000050801	2054806	9913.ENSBTAP00000024371	2048387	0	FALSE	pp	RGS19 (pp) CXCL16
801	0	0	0.9	0.9	2	0	0	0	pp	ADORA3 (pp) HTR5A	0	9913.ENSBTAP00000046189	2053635	9913.ENSBTAP00000003759	2039869	0	FALSE	pp	ADORA3 (pp) HTR5A
802	0	0	0.9	0.9	93.2405	0	0	0	pp	LRP8 (pp) SDC2	0	9913.ENSBTAP00000050885	2054827	9913.ENSBTAP00000019090	2046154	0	FALSE	pp	LRP8 (pp) SDC2
803	0	0	0.9	0.9	96.4024	0	0	0	pp	SH3KBP1 (pp) ITPR2	0	9913.ENSBTAP00000004853	2040356	9913.ENSBTAP00000002982	2039551	0	FALSE	pp	SH3KBP1 (pp) ITPR2
804	0	0	0.9	0.9	67.56	0	0	0	pp	RGS19 (pp) CCR2	0	9913.ENSBTAP00000050801	2054806	9913.ENSBTAP00000018066	2045747	0	FALSE	pp	RGS19 (pp) CCR2
805	0.064	0	0.9	0.9	98.7598	0	0	0.639	pp	CNR1 (pp) HTR5A	0	9913.ENSBTAP00000056482	2058104	9913.ENSBTAP00000003759	2039869	0	FALSE	pp	CNR1 (pp) HTR5A
806	0	0	0.9	0.9	95.3874	0	0	0	pp	ANXA1 (pp) ADCY6	0	9913.ENSBTAP00000021256	2047095	9913.ENSBTAP00000007187	2041322	0	FALSE	pp	ANXA1 (pp) ADCY6
807	0	0	0.9	0.9	19.073	0	0	0	pp	RGS14 (pp) HTR5A	0	9913.ENSBTAP00000011200	2042969	9913.ENSBTAP00000003759	2039869	0	FALSE	pp	RGS14 (pp) HTR5A
808	0	0	0.9	0.9	254.736	0	0	0	pp	PIK3AP1 (pp) VAV1	0	9913.ENSBTAP00000026477	2049276	9913.ENSBTAP00000005560	2040635	0	FALSE	pp	PIK3AP1 (pp) VAV1
810	0	0	0.9	0.9	1099.75	0	0	0	pp	ST3GAL4 (pp) FMOD	0	9913.ENSBTAP00000044614	2053332	9913.ENSBTAP00000019854	2046484	0	FALSE	pp	ST3GAL4 (pp) FMOD
813	0	0	0.9	0.9	879.204	0	0	0	pp	KLF4 (pp) SPCS2	0	9913.ENSBTAP00000027125	2049540	9913.ENSBTAP00000008726	2041968	0	FALSE	pp	KLF4 (pp) SPCS2
814	0	0	0.9	0.9	271.941	0	0	0	pp	PRICKLE1 (pp) PSMB8	0	9913.ENSBTAP00000011340	2043026	9913.ENSBTAP00000003955	2039954	0	FALSE	pp	PRICKLE1 (pp) PSMB8
815	0	0	0.9	0.9	98.4489	0	0	0	pp	CCR2 (pp) ADCY7	0	9913.ENSBTAP00000018066	2045747	9913.ENSBTAP00000008153	2041734	0	FALSE	pp	CCR2 (pp) ADCY7
816	0	0	0.9	0.9	73.83	0	0	0	pp	ARHGAP11A (pp) ARHGEF2	0	9913.ENSBTAP00000035705	2051463	9913.ENSBTAP00000033820	2051146	0	FALSE	pp	ARHGAP11A (pp) ARHGEF2
817	0	0	0.9	0.9	890.078	0	0	0	pp	PHF8 (pp) CDK1	0	9913.ENSBTAP00000017673	2045585	9913.ENSBTAP00000013337	2043840	0	FALSE	pp	PHF8 (pp) CDK1
818	0	0	0.9	0.9	40.4891	0	0	0	pp	RGS2 (pp) HCRTR1	0	9913.ENSBTAP00000026460	2049269	9913.ENSBTAP00000013687	2043982	0	FALSE	pp	RGS2 (pp) HCRTR1
820	0	0	0.9	0.9	946	0	0	0	pp	HKDC1 (pp) AMDHD2	0	9913.ENSBTAP00000044680	2053350	9913.ENSBTAP00000001355	2038823	0	FALSE	pp	HKDC1 (pp) AMDHD2
821	0	0	0.9	0.9	157.21	0	0	0	pp	HMHA1 (pp) RHOJ	0	9913.ENSBTAP00000027682	2049777	9913.ENSBTAP00000022858	2047772	0	FALSE	pp	HMHA1 (pp) RHOJ
822	0	0	0.9	0.9	404.482	0	0	0	pp	HMHA1 (pp) VAV1	0	9913.ENSBTAP00000027682	2049777	9913.ENSBTAP00000005560	2040635	0	FALSE	pp	HMHA1 (pp) VAV1
823	0	0	0.9	0.9	55.6617	0	0	0.627	pp	CCR2 (pp) HTR5A	0	9913.ENSBTAP00000018066	2045747	9913.ENSBTAP00000003759	2039869	0	FALSE	pp	CCR2 (pp) HTR5A
826	0.091	0	0.899	0	435.654	0.899	0	0.949	pp	ANXA3 (pp) ANXA11	0	9913.ENSBTAP00000042843	2052888	9913.ENSBTAP00000027893	2049867	0	FALSE	pp	ANXA3 (pp) ANXA11
829	0.749	0.096	0.898	0.8	27.8728	0.327	0	0.683	pp	HLA-DOB (pp) HLA-DQA1	0	9913.ENSBTAP00000055511	2057326	9913.ENSBTAP00000019800	2046460	0	FALSE	pp	HLA-DOB (pp) HLA-DQA1
830	0.745	0	0.897	0.558	270.453	0.164	0	0	pp	BMP2 (pp) FST	0	9913.ENSBTAP00000006739	2041128	9913.ENSBTAP00000004318	2040123	0	FALSE	pp	BMP2 (pp) FST
831	0.125	0	0.897	0.877	153.064	0.119	0	0	pp	PDGFRA (pp) SH3KBP1	0	9913.ENSBTAP00000009441	2042250	9913.ENSBTAP00000004853	2040356	0	FALSE	pp	PDGFRA (pp) SH3KBP1
832	0	0	0.897	0.889	319.988	0.107	0	0	pp	SPP1 (pp) ITGB7	0	9913.ENSBTAP00000044782	2053375	9913.ENSBTAP00000025279	2048748	0	FALSE	pp	SPP1 (pp) ITGB7
833	0	0	0.894	0.894	266.499	0	0	0	pp	CSF2RA (pp) PTPN6	0	9913.ENSBTAP00000054349	2056405	9913.ENSBTAP00000027046	2049505	0	FALSE	pp	CSF2RA (pp) PTPN6
834	0.076	0	0.893	0.889	283.738	0	0	0	pp	ITGB7 (pp) COL6A1	0	9913.ENSBTAP00000025279	2048748	9913.ENSBTAP00000015668	2044747	0	FALSE	pp	ITGB7 (pp) COL6A1
835	0.14	0.386	0.892	0.8	86.2197	0.105	0	0	pp	HLA-DMA (pp) CD74	0	9913.ENSBTAP00000020881	2046956	9913.ENSBTAP00000020261	2046678	0	FALSE	pp	HLA-DMA (pp) CD74
836	0.241	0	0.891	0.856	241.772	0.08	0	0	pp	COL1A2 (pp) ITGB7	0	9913.ENSBTAP00000033771	2051135	9913.ENSBTAP00000025279	2048748	0	FALSE	pp	COL1A2 (pp) ITGB7
839	0.891	0	0.891	0	140.4	0	0	0	pp	CD63 (pp) CD37	0	9913.ENSBTAP00000015829	2044828	9913.ENSBTAP00000015173	2044546	0	FALSE	pp	CD63 (pp) CD37
841	0.683	0.086	0.89	0.36	1039.99	0.48	0	0	pp	CORO1A (pp) ACTG2	0	9913.ENSBTAP00000051462	2054987	9913.ENSBTAP00000007504	2041444	0	FALSE	pp	CORO1A (pp) ACTG2
843	0.875	0	0.889	0	946	0.149	0	0	pp	SAMHD1 (pp) CDK1	0	9913.ENSBTAP00000041236	2052417	9913.ENSBTAP00000013337	2043840	0	FALSE	pp	SAMHD1 (pp) CDK1
844	0.888	0	0.888	0	581.512	0	0	0	pp	CDH1 (pp) LRP5	0	9913.ENSBTAP00000021272	2047106	9913.ENSBTAP00000007756	2041552	0	FALSE	pp	CDH1 (pp) LRP5
845	0.208	0	0.886	0.856	293.151	0.08	0	0	pp	ITGB7 (pp) COL1A1	0	9913.ENSBTAP00000025279	2048748	9913.ENSBTAP00000017420	2045473	0	FALSE	pp	ITGB7 (pp) COL1A1
846	0.886	0	0.886	0	394.377	0	0	0	pp	KLF4 (pp) CDH1	0	9913.ENSBTAP00000027125	2049540	9913.ENSBTAP00000021272	2047106	0	FALSE	pp	KLF4 (pp) CDH1
847	0.749	0	0.884	0.558	869.655	0	0	0	pp	CDK1 (pp) FOS	0	9913.ENSBTAP00000013337	2043840	9913.ENSBTAP00000005660	2040679	0	FALSE	pp	CDK1 (pp) FOS
849	0.671	0.308	0.883	0.531	2368.51	0	0	0	pp	SPI1 (pp) SLC11A1	0	9913.ENSBTAP00000028937	2050274	9913.ENSBTAP00000020627	2046839	0	FALSE	pp	SPI1 (pp) SLC11A1
850	0.292	0	0.882	0.8	263.287	0.239	0	0	pp	ACTB (pp) ACTN1	0	9913.ENSBTAP00000036739	2051613	9913.ENSBTAP00000024301	2048347	0	FALSE	pp	ACTB (pp) ACTN1
851	0.265	0.846	0.882	0	169.469	0	0	0	pp	TOP2A (pp) CENPE	0	9913.ENSBTAP00000053858	2056021	9913.ENSBTAP00000011898	2043260	0	FALSE	pp	TOP2A (pp) CENPE
852	0.25	0	0.882	0.8	149.704	0.279	0	0	pp	ARPC1B (pp) ACTB	0	9913.ENSBTAP00000056302	2057953	9913.ENSBTAP00000036739	2051613	0	FALSE	pp	ARPC1B (pp) ACTB
853	0.664	0	0.881	0.505	490.703	0.34	0	0	pp	PTPN6 (pp) FYN	0	9913.ENSBTAP00000027046	2049505	9913.ENSBTAP00000015730	2044776	0	FALSE	pp	PTPN6 (pp) FYN
854	0.698	0	0.881	0.471	181.221	0.314	0	0	pp	HCK (pp) PTPN6	0	9913.ENSBTAP00000051020	2054865	9913.ENSBTAP00000027046	2049505	0	FALSE	pp	HCK (pp) PTPN6
855	0.168	0.847	0.88	0	27.5888	0.128	0	0	pp	CENPE (pp) SMC4	0	9913.ENSBTAP00000011898	2043260	9913.ENSBTAP00000007705	2041533	0	FALSE	pp	CENPE (pp) SMC4
857	0.127	0	0.878	0.8	801.822	0.359	0	0	pp	PTPN6 (pp) LEPR	0	9913.ENSBTAP00000027046	2049505	9913.ENSBTAP00000007764	2041557	0	FALSE	pp	PTPN6 (pp) LEPR
858	0.339	0.093	0.878	0.8	6.17639	0.108	0	0	pp	HLA-DOB (pp) HLA-DMA	0	9913.ENSBTAP00000055511	2057326	9913.ENSBTAP00000020881	2046956	0	FALSE	pp	HLA-DOB (pp) HLA-DMA
859	0.368	0	0.878	0.8	572.049	0.119	0	0	pp	RAC1 (pp) TLR2	0	9913.ENSBTAP00000012170	2043376	9913.ENSBTAP00000010530	2042696	0	FALSE	pp	RAC1 (pp) TLR2
860	0.338	0	0.877	0.8	601.327	0.15	0	0	pp	CD4 (pp) HLA-DQA1	0	9913.ENSBTAP00000037566	2051750	9913.ENSBTAP00000019800	2046460	0	FALSE	pp	CD4 (pp) HLA-DQA1
861	0.7	0	0.877	0.558	361.993	0.149	0	0	pp	LYN (pp) SPHK1	0	9913.ENSBTAP00000026686	2049366	9913.ENSBTAP00000011212	2042975	0	FALSE	pp	LYN (pp) SPHK1
862	0.769	0	0.874	0.476	129.335	0	0	0	pp	NFKB1 (pp) MMP2	0	9913.ENSBTAP00000027016	2049494	9913.ENSBTAP00000025657	2048918	0	FALSE	pp	NFKB1 (pp) MMP2
863	0.65	0	0.872	0.527	107.873	0.292	0	0	pp	NEDD9 (pp) FGR	0	9913.ENSBTAP00000055362	2057208	9913.ENSBTAP00000015646	2044738	0	FALSE	pp	NEDD9 (pp) FGR
865	0.333	0	0.87	0.8	313.266	0.11	0	0	pp	ACTN1 (pp) MAGI1	0	9913.ENSBTAP00000024301	2048347	9913.ENSBTAP00000013997	2044105	0	FALSE	pp	ACTN1 (pp) MAGI1
866	0.081	0.096	0.869	0.8	170.22	0.327	0	0.691	pp	HLA-DQA1 (pp) HLA-DRB3	0	9913.ENSBTAP00000019800	2046460	9913.ENSBTAP00000018484	2045916	0	FALSE	pp	HLA-DQA1 (pp) HLA-DRB3
867	0.698	0.202	0.869	0.503	69.9936	0	0	0	pp	NFKB1 (pp) ICAM1	0	9913.ENSBTAP00000027016	2049494	9913.ENSBTAP00000013608	2043944	0	FALSE	pp	NFKB1 (pp) ICAM1
868	0.081	0.096	0.869	0.8	181.918	0.327	0	0.703	pp	HLA-DOB (pp) HLA-DRA	0	9913.ENSBTAP00000055511	2057326	9913.ENSBTAP00000014072	2044146	0	FALSE	pp	HLA-DOB (pp) HLA-DRA
870	0.662	0	0.868	0	417.267	0.627	0	0	pp	LCP1 (pp) ACTG2	0	9913.ENSBTAP00000009308	2042193	9913.ENSBTAP00000007504	2041444	0	FALSE	pp	LCP1 (pp) ACTG2
871	0.608	0.107	0.868	0.503	252.906	0.334	0	0	pp	CFL1 (pp) ACTG2	0	9913.ENSBTAP00000028602	2050129	9913.ENSBTAP00000007504	2041444	0	FALSE	pp	CFL1 (pp) ACTG2
872	0.868	0	0.868	0	243.367	0	0	0	pp	FOS (pp) BMP4	0	9913.ENSBTAP00000005660	2040679	9913.ENSBTAP00000004992	2040412	0	FALSE	pp	FOS (pp) BMP4
873	0.652	0	0.867	0.582	90.1377	0.159	0	0	pp	NEDD9 (pp) ZYX	0	9913.ENSBTAP00000055362	2057208	9913.ENSBTAP00000023912	2048188	0	FALSE	pp	NEDD9 (pp) ZYX
875	0.867	0	0.867	0	364.1	0	0	0	pp	FTH1 (pp) FST	0	9913.ENSBTAP00000014853	2044423	9913.ENSBTAP00000004318	2040123	0	FALSE	pp	FTH1 (pp) FST
876	0.582	0	0.867	0.57	311.562	0.32	0	0	pp	FYN (pp) PGR	0	9913.ENSBTAP00000015730	2044776	9913.ENSBTAP00000010545	2042702	0	FALSE	pp	FYN (pp) PGR
877	0.574	0	0.861	0.558	235.151	0.322	0	0	pp	DOK1 (pp) FYN	0	9913.ENSBTAP00000024727	2048532	9913.ENSBTAP00000015730	2044776	0	FALSE	pp	DOK1 (pp) FYN
878	0.861	0	0.861	0	306.951	0	0	0	pp	MMP2 (pp) CDH1	0	9913.ENSBTAP00000025657	2048918	9913.ENSBTAP00000021272	2047106	0	FALSE	pp	MMP2 (pp) CDH1
880	0.65	0	0.86	0.505	139.342	0.261	0	0	pp	FYN (pp) TGFB1I1	0	9913.ENSBTAP00000015730	2044776	9913.ENSBTAP00000003094	2039587	0	FALSE	pp	FYN (pp) TGFB1I1
882	0.234	0	0.86	0.8	229.166	0.164	0	0	pp	ACTB (pp) MYL12A	0	9913.ENSBTAP00000036739	2051613	9913.ENSBTAP00000021328	2047123	0	FALSE	pp	ACTB (pp) MYL12A
883	0.09	0.849	0.857	0	213.611	0	0	0	pp	ZFP36 (pp) JUNB	0	9913.ENSBTAP00000055077	2056986	9913.ENSBTAP00000015987	2044894	0	FALSE	pp	ZFP36 (pp) JUNB
884	0.856	0	0.856	0	291.007	0	0	0	pp	BMP2 (pp) FOS	0	9913.ENSBTAP00000006739	2041128	9913.ENSBTAP00000005660	2040679	0	FALSE	pp	BMP2 (pp) FOS
887	0.084	0.848	0.855	0	55.2145	0	0	0	pp	LAPTM5 (pp) CD53	0	9913.ENSBTAP00000055255	2057128	9913.ENSBTAP00000008479	2041868	0	FALSE	pp	LAPTM5 (pp) CD53
888	0.85	0	0.854	0	157.891	0.065	0	0	pp	KLF4 (pp) BMP4	0	9913.ENSBTAP00000027125	2049540	9913.ENSBTAP00000004992	2040412	0	FALSE	pp	KLF4 (pp) BMP4
889	0.852	0	0.853	0	382.871	0	0	0	pp	PTPN6 (pp) FOS	0	9913.ENSBTAP00000027046	2049505	9913.ENSBTAP00000005660	2040679	0	FALSE	pp	PTPN6 (pp) FOS
890	0.699	0	0.853	0.531	319.643	0	0	0	pp	IRF8 (pp) SLC11A1	0	9913.ENSBTAP00000023694	2048103	9913.ENSBTAP00000020627	2046839	0	FALSE	pp	IRF8 (pp) SLC11A1
891	0.219	0	0.852	0.8	565.347	0.13	0	0	pp	HLA-DOB (pp) CD4	0	9913.ENSBTAP00000055511	2057326	9913.ENSBTAP00000037566	2051750	0	FALSE	pp	HLA-DOB (pp) CD4
892	0.576	0	0.852	0.665	278.449	0	0	0	pp	MEF2C (pp) PPP3CC	0	9913.ENSBTAP00000034894	2051330	9913.ENSBTAP00000026818	2049420	0	FALSE	pp	MEF2C (pp) PPP3CC
893	0.851	0	0.851	0	279.363	0	0	0	pp	CDH1 (pp) BMP4	0	9913.ENSBTAP00000021272	2047106	9913.ENSBTAP00000004992	2040412	0	FALSE	pp	CDH1 (pp) BMP4
895	0.27	0	0.851	0.8	227.091	0.065	0	0	pp	FGF13 (pp) INSR	0	9913.ENSBTAP00000045393	2053481	9913.ENSBTAP00000016858	2045216	0	FALSE	pp	FGF13 (pp) INSR
898	0.774	0.173	0.851	0	946	0.268	0	0	pp	SCD (pp) ELOVL6	0	9913.ENSBTAP00000056263	2057922	9913.ENSBTAP00000013967	2044089	0	FALSE	pp	SCD (pp) ELOVL6
899	0.289	0	0.851	0.8	419.939	0	0	0	pp	ACTB (pp) ITGAV	0	9913.ENSBTAP00000036739	2051613	9913.ENSBTAP00000026553	2049312	0	FALSE	pp	ACTB (pp) ITGAV
900	0.283	0	0.85	0.8	222.984	0	0	0	pp	ACTB (pp) ITGA6	0	9913.ENSBTAP00000036739	2051613	9913.ENSBTAP00000022960	2047811	0	FALSE	pp	ACTB (pp) ITGA6
901	0.164	0	0.85	0.8	304.205	0.176	0	0	pp	CTSB (pp) CD74	0	9913.ENSBTAP00000036650	2051603	9913.ENSBTAP00000020261	2046678	0	FALSE	pp	CTSB (pp) CD74
902	0.785	0.195	0.85	0	206.409	0.203	0	0	pp	THBS2 (pp) MMP2	0	9913.ENSBTAP00000042078	2052656	9913.ENSBTAP00000025657	2048918	0	FALSE	pp	THBS2 (pp) MMP2
903	0.582	0	0.848	0.471	189.762	0.37	0	0	pp	PTPN6 (pp) PDGFRA	0	9913.ENSBTAP00000027046	2049505	9913.ENSBTAP00000009441	2042250	0	FALSE	pp	PTPN6 (pp) PDGFRA
904	0.219	0.813	0.848	0	332.26	0	0	0	pp	MMP2 (pp) COL6A1	0	9913.ENSBTAP00000025657	2048918	9913.ENSBTAP00000015668	2044747	0	FALSE	pp	MMP2 (pp) COL6A1
905	0.706	0.086	0.848	0	873.932	0.48	0	0	pp	CORO1B (pp) ACTG2	0	9913.ENSBTAP00000029960	2050547	9913.ENSBTAP00000007504	2041444	0	FALSE	pp	CORO1B (pp) ACTG2
906	0.65	0	0.847	0.496	119.624	0.202	0	0	pp	FGR (pp) TGFB1I1	0	9913.ENSBTAP00000015646	2044738	9913.ENSBTAP00000003094	2039587	0	FALSE	pp	FGR (pp) TGFB1I1
907	0.655	0	0.846	0.531	96.4812	0.126	0	0	pp	HCK (pp) DOK1	0	9913.ENSBTAP00000051020	2054865	9913.ENSBTAP00000024727	2048532	0	FALSE	pp	HCK (pp) DOK1
908	0.655	0	0.845	0.531	230.8	0.118	0	0	pp	MAP4K1 (pp) SYK	0	9913.ENSBTAP00000028180	2049979	9913.ENSBTAP00000006260	2040928	0	FALSE	pp	MAP4K1 (pp) SYK
909	0.52	0	0.845	0.527	193.455	0.629	0	0.692	pp	FYN (pp) PDGFRA	0	9913.ENSBTAP00000015730	2044776	9913.ENSBTAP00000009441	2042250	0	FALSE	pp	FYN (pp) PDGFRA
910	0.618	0	0.845	0.437	347.202	0.34	0	0	pp	PTPN6 (pp) FGR	0	9913.ENSBTAP00000027046	2049505	9913.ENSBTAP00000015646	2044738	0	FALSE	pp	PTPN6 (pp) FGR
912	0.722	0	0.845	0	264.501	0.468	0	0	pp	LASP1 (pp) ZYX	0	9913.ENSBTAP00000040793	2052300	9913.ENSBTAP00000023912	2048188	0	FALSE	pp	LASP1 (pp) ZYX
913	0.197	0	0.844	0.8	447.54	0.109	0	0	pp	HSPA2 (pp) TLR2	0	9913.ENSBTAP00000017500	2045507	9913.ENSBTAP00000010530	2042696	0	FALSE	pp	HSPA2 (pp) TLR2
915	0.843	0	0.843	0	317.165	0	0	0	pp	TSPO (pp) FOS	0	9913.ENSBTAP00000024060	2048249	9913.ENSBTAP00000005660	2040679	0	FALSE	pp	TSPO (pp) FOS
916	0.515	0	0.842	0.558	184.198	0.322	0	0	pp	DOK1 (pp) FGR	0	9913.ENSBTAP00000024727	2048532	9913.ENSBTAP00000015646	2044738	0	FALSE	pp	DOK1 (pp) FGR
918	0.629	0	0.841	0.531	423.886	0.16	0	0	pp	CHRDL2 (pp) BMP2	0	9913.ENSBTAP00000032603	2050962	9913.ENSBTAP00000006739	2041128	0	FALSE	pp	CHRDL2 (pp) BMP2
919	0.222	0	0.841	0.8	82.9348	0.065	0	0	pp	ITGA6 (pp) COL1A1	0	9913.ENSBTAP00000022960	2047811	9913.ENSBTAP00000017420	2045473	0	FALSE	pp	ITGA6 (pp) COL1A1
920	0.234	0	0.84	0.8	756.202	0	0	0	pp	PYCARD (pp) IL1B	0	9913.ENSBTAP00000027359	2049643	9913.ENSBTAP00000001745	2038997	0	FALSE	pp	PYCARD (pp) IL1B
921	0	0.116	0.839	0.8	134.966	0.164	0	0	pp	CD44 (pp) COL1A2	0	9913.ENSBTAP00000048925	2054273	9913.ENSBTAP00000033771	2051135	0	FALSE	pp	CD44 (pp) COL1A2
924	0.586	0	0.839	0	946	0.628	0	0	pp	DHDH (pp) GALK2	0	9913.ENSBTAP00000040682	2052257	9913.ENSBTAP00000005236	2040508	0	FALSE	pp	DHDH (pp) GALK2
925	0.2	0.07	0.838	0.8	175.706	0	0	0	pp	ITGAL (pp) VAV1	0	9913.ENSBTAP00000009348	2042209	9913.ENSBTAP00000005560	2040635	0	FALSE	pp	ITGAL (pp) VAV1
926	0.572	0	0.838	0.525	214.797	0.268	0	0	pp	FGR (pp) PGR	0	9913.ENSBTAP00000015646	2044738	9913.ENSBTAP00000010545	2042702	0	FALSE	pp	FGR (pp) PGR
927	0.479	0	0.835	0.591	96.9055	0.288	0	0	pp	HCK (pp) VAV1	0	9913.ENSBTAP00000051020	2054865	9913.ENSBTAP00000005560	2040635	0	FALSE	pp	HCK (pp) VAV1
929	0.16	0	0.834	0.8	258.545	0.164	0	0.612	pp	PLXNB2 (pp) SEMA4A	0	9913.ENSBTAP00000019923	2046513	9913.ENSBTAP00000016223	2044991	0	FALSE	pp	PLXNB2 (pp) SEMA4A
930	0.13	0	0.833	0.8	95.4188	0.121	0	0	pp	THBS2 (pp) ITGAV	0	9913.ENSBTAP00000042078	2052656	9913.ENSBTAP00000026553	2049312	0	FALSE	pp	THBS2 (pp) ITGAV
931	0	0.13	0.832	0.8	23.3004	0.113	0	0.746	pp	HLA-DMA (pp) HLA-DQA1	0	9913.ENSBTAP00000020881	2046956	9913.ENSBTAP00000019800	2046460	0	FALSE	pp	HLA-DMA (pp) HLA-DQA1
932	0.084	0.131	0.831	0.8	427.354	0.065	0	0	pp	FCGR3A (pp) LYN	0	9913.ENSBTAP00000033639	2051115	9913.ENSBTAP00000026686	2049366	0	FALSE	pp	FCGR3A (pp) LYN
933	0.193	0	0.831	0.8	59.1846	0	0	0	pp	ITGA6 (pp) COL6A1	0	9913.ENSBTAP00000022960	2047811	9913.ENSBTAP00000015668	2044747	0	FALSE	pp	ITGA6 (pp) COL6A1
934	0.192	0	0.831	0.8	245.577	0	0	0	pp	RAB7A (pp) TUBA4A	0	9913.ENSBTAP00000013451	2043890	9913.ENSBTAP00000003192	2039622	0	FALSE	pp	RAB7A (pp) TUBA4A
935	0.063	0	0.829	0.8	223.242	0.164	0	0	pp	CD44 (pp) COL1A1	0	9913.ENSBTAP00000048925	2054273	9913.ENSBTAP00000017420	2045473	0	FALSE	pp	CD44 (pp) COL1A1
936	0.157	0	0.828	0.8	62.5019	0.065	0	0	pp	COL1A2 (pp) ITGA6	0	9913.ENSBTAP00000033771	2051135	9913.ENSBTAP00000022960	2047811	0	FALSE	pp	COL1A2 (pp) ITGA6
937	0.592	0	0.826	0.531	487.432	0.164	0	0	pp	CHRDL2 (pp) BMP4	0	9913.ENSBTAP00000032603	2050962	9913.ENSBTAP00000004992	2040412	0	FALSE	pp	CHRDL2 (pp) BMP4
939	0.081	0	0.826	0.8	410.452	0.132	0	0	pp	FCGR1A (pp) SYK	0	9913.ENSBTAP00000011333	2043024	9913.ENSBTAP00000006260	2040928	0	FALSE	pp	FCGR1A (pp) SYK
940	0.618	0	0.826	0.531	272.123	0.106	0	0	pp	CDH1 (pp) INSR	0	9913.ENSBTAP00000021272	2047106	9913.ENSBTAP00000016858	2045216	0	FALSE	pp	CDH1 (pp) INSR
941	0.163	0	0.825	0.8	179.22	0	0	0	pp	ACTN1 (pp) ITGA6	0	9913.ENSBTAP00000024301	2048347	9913.ENSBTAP00000022960	2047811	0	FALSE	pp	ACTN1 (pp) ITGA6
944	0.704	0	0.825	0.403	205.884	0.093	0	0	pp	SORL1 (pp) PLAUR	0	9913.ENSBTAP00000019457	2046303	9913.ENSBTAP00000017446	2045485	0	FALSE	pp	SORL1 (pp) PLAUR
945	0.798	0	0.825	0	107.961	0.164	0	0	pp	NFKB1 (pp) FOS	0	9913.ENSBTAP00000027016	2049494	9913.ENSBTAP00000005660	2040679	0	FALSE	pp	NFKB1 (pp) FOS
946	0.501	0	0.823	0.527	68.2402	0.313	0	0	pp	NEDD9 (pp) LYN	0	9913.ENSBTAP00000055362	2057208	9913.ENSBTAP00000026686	2049366	0	FALSE	pp	NEDD9 (pp) LYN
947	0.627	0	0.822	0.476	93.6835	0.164	0	0	pp	NEDD9 (pp) HCK	0	9913.ENSBTAP00000055362	2057208	9913.ENSBTAP00000051020	2054865	0	FALSE	pp	NEDD9 (pp) HCK
948	0.656	0	0.821	0.503	84.1942	0	0	0	pp	NFKB1 (pp) ICAM3	0	9913.ENSBTAP00000027016	2049494	9913.ENSBTAP00000020903	2046965	0	FALSE	pp	NFKB1 (pp) ICAM3
950	0.572	0	0.82	0.471	523.546	0.271	0	0	pp	SC1N (pp) ACTG2	0	9913.ENSBTAP00000012910	2043673	9913.ENSBTAP00000007504	2041444	0	FALSE	pp	SC1N (pp) ACTG2
952	0.749	0	0.819	0	420.179	0.309	0	0	pp	LGALS1 (pp) PTPRC	0	9913.ENSBTAP00000020080	2046588	9913.ENSBTAP00000013320	2043835	0	FALSE	pp	LGALS1 (pp) PTPRC
954	0.819	0	0.819	0	485.172	0	0	0	pp	CDH1 (pp) MKI67	0	9913.ENSBTAP00000021272	2047106	9913.ENSBTAP00000003173	2039612	0	FALSE	pp	CDH1 (pp) MKI67
955	0.133	0	0.819	0.8	97.1655	0	0	0	pp	PLCB2 (pp) PDGFRA	0	9913.ENSBTAP00000025402	2048801	9913.ENSBTAP00000009441	2042250	0	FALSE	pp	PLCB2 (pp) PDGFRA
956	0.566	0	0.818	0.509	156.922	0.216	0	0	pp	PTPN6 (pp) TGFB1I1	0	9913.ENSBTAP00000027046	2049505	9913.ENSBTAP00000003094	2039587	0	FALSE	pp	PTPN6 (pp) TGFB1I1
957	0.408	0.668	0.817	0	35.0675	0.144	0	0	pp	BUB1 (pp) SMC4	0	9913.ENSBTAP00000028226	2049996	9913.ENSBTAP00000007705	2041533	0	FALSE	pp	BUB1 (pp) SMC4
960	0.494	0.112	0.817	0	32.9591	0.627	0	0	pp	CHTF18 (pp) ESCO2	0	9913.ENSBTAP00000026311	2049203	9913.ENSBTAP00000008606	2041915	0	FALSE	pp	CHTF18 (pp) ESCO2
962	0	0	0.817	0	2252.11	0.817	0	0	pp	OXCT1 (pp) PLAUR	0	9913.ENSBTAP00000044368	2053268	9913.ENSBTAP00000017446	2045485	0	FALSE	pp	OXCT1 (pp) PLAUR
963	0.816	0	0.816	0	187.867	0	0	0	pp	SPP1 (pp) BMP2	0	9913.ENSBTAP00000044782	2053375	9913.ENSBTAP00000006739	2041128	0	FALSE	pp	SPP1 (pp) BMP2
964	0.815	0	0.816	0	286.234	0	0	0	pp	TGFB1 (pp) NFKB1	0	9913.ENSBTAP00000027261	2049607	9913.ENSBTAP00000027016	2049494	0	FALSE	pp	TGFB1 (pp) NFKB1
965	0.662	0	0.816	0	102.112	0.479	0	0	pp	CORO1A (pp) ARPC2	0	9913.ENSBTAP00000051462	2054987	9913.ENSBTAP00000013707	2043997	0	FALSE	pp	CORO1A (pp) ARPC2
966	0.816	0	0.816	0	286.762	0	0	0	pp	CDH1 (pp) VAV1	0	9913.ENSBTAP00000021272	2047106	9913.ENSBTAP00000005560	2040635	0	FALSE	pp	CDH1 (pp) VAV1
967	0.117	0	0.815	0.8	112.353	0	0	0	pp	PLCB2 (pp) INSR	0	9913.ENSBTAP00000025402	2048801	9913.ENSBTAP00000016858	2045216	0	FALSE	pp	PLCB2 (pp) INSR
969	0.616	0.086	0.815	0.36	173.962	0.273	0	0	pp	CORO1A (pp) ACTA2	0	9913.ENSBTAP00000051462	2054987	9913.ENSBTAP00000019461	2046305	0	FALSE	pp	CORO1A (pp) ACTA2
970	0.794	0.127	0.813	0	79.2262	0	0	0	pp	ICAM1 (pp) TLR2	0	9913.ENSBTAP00000013608	2043944	9913.ENSBTAP00000010530	2042696	0	FALSE	pp	ICAM1 (pp) TLR2
971	0	0	0.813	0.8	281.638	0.108	0	0	pp	SIRPA (pp) SYK	0	9913.ENSBTAP00000009488	2042270	9913.ENSBTAP00000006260	2040928	0	FALSE	pp	SIRPA (pp) SYK
973	0.099	0	0.812	0.8	252.885	0	0	0	pp	ACTN1 (pp) LMO7	0	9913.ENSBTAP00000024301	2048347	9913.ENSBTAP00000014167	2044174	0	FALSE	pp	ACTN1 (pp) LMO7
974	0.502	0	0.812	0.511	470.448	0.29	0	0	pp	TGFB1 (pp) BMPR1A	0	9913.ENSBTAP00000027261	2049607	9913.ENSBTAP00000000282	2038361	0	FALSE	pp	TGFB1 (pp) BMPR1A
975	0.076	0	0.812	0.8	149.093	0.065	0	0	pp	ACTB (pp) ZYX	0	9913.ENSBTAP00000036739	2051613	9913.ENSBTAP00000023912	2048188	0	FALSE	pp	ACTB (pp) ZYX
976	0.493	0	0.812	0.526	30.0984	0.282	0	0	pp	NEDD9 (pp) TGFB1I1	0	9913.ENSBTAP00000055362	2057208	9913.ENSBTAP00000003094	2039587	0	FALSE	pp	NEDD9 (pp) TGFB1I1
977	0.102	0	0.812	0.8	487.052	0	0	0	pp	ACTB (pp) ITGB7	0	9913.ENSBTAP00000036739	2051613	9913.ENSBTAP00000025279	2048748	0	FALSE	pp	ACTB (pp) ITGB7
978	0.096	0	0.811	0.8	129.037	0	0	0	pp	PPP3CC (pp) PLCB2	0	9913.ENSBTAP00000026818	2049420	9913.ENSBTAP00000025402	2048801	0	FALSE	pp	PPP3CC (pp) PLCB2
979	0.093	0	0.81	0.8	213.333	0	0	0	pp	ITGAV (pp) ACTN1	0	9913.ENSBTAP00000026553	2049312	9913.ENSBTAP00000024301	2048347	0	FALSE	pp	ITGAV (pp) ACTN1
980	0.093	0	0.81	0.8	158.497	0	0	0	pp	PIK3R5 (pp) FGR	0	9913.ENSBTAP00000055710	2057481	9913.ENSBTAP00000015646	2044738	0	FALSE	pp	PIK3R5 (pp) FGR
981	0.57	0	0.81	0.558	396.657	0.081	0	0	pp	FYN (pp) MAPK8IP1	0	9913.ENSBTAP00000015730	2044776	9913.ENSBTAP00000000419	2038412	0	FALSE	pp	FYN (pp) MAPK8IP1
982	0.76	0.179	0.81	0	468.198	0.696	0	0.636	pp	CDC7 (pp) CDK1	0	9913.ENSBTAP00000021696	2047287	9913.ENSBTAP00000013337	2043840	0	FALSE	pp	CDC7 (pp) CDK1
984	0.61	0	0.809	0.531	375.71	0	0	0	pp	SPI1 (pp) ARG2	0	9913.ENSBTAP00000028937	2050274	9913.ENSBTAP00000002529	2039345	0	FALSE	pp	SPI1 (pp) ARG2
985	0.622	0	0.809	0.481	312.813	0.105	0	0	pp	CDH2 (pp) LRP5	0	9913.ENSBTAP00000028238	2050004	9913.ENSBTAP00000007756	2041552	0	FALSE	pp	CDH2 (pp) LRP5
986	0.808	0	0.809	0	172.74	0	0	0	pp	TGFB1 (pp) TGFBI	0	9913.ENSBTAP00000027261	2049607	9913.ENSBTAP00000012519	2043522	0	FALSE	pp	TGFB1 (pp) TGFBI
987	0	0	0.808	0.8	493.286	0.083	0	0	pp	LYN (pp) FCGR1A	0	9913.ENSBTAP00000026686	2049366	9913.ENSBTAP00000011333	2043024	0	FALSE	pp	LYN (pp) FCGR1A
989	0.492	0.102	0.808	0	396.148	0	0	0	pp	OXCT1 (pp) HADHB	0.613	9913.ENSBTAP00000044368	2053268	9913.ENSBTAP00000013310	2043831	0	FALSE	pp	OXCT1 (pp) HADHB
990	0.08	0	0.808	0.8	109.839	0	0	0	pp	ITGAV (pp) COL6A1	0	9913.ENSBTAP00000026553	2049312	9913.ENSBTAP00000015668	2044747	0	FALSE	pp	ITGAV (pp) COL6A1
992	0.084	0	0.808	0.8	605.289	0	0	0	pp	CLEC7A (pp) SYK	0	9913.ENSBTAP00000019331	2046263	9913.ENSBTAP00000006260	2040928	0	FALSE	pp	CLEC7A (pp) SYK
993	0.076	0	0.807	0.8	482.788	0	0	0	pp	GNAI2 (pp) LYN	0	9913.ENSBTAP00000027511	2049712	9913.ENSBTAP00000026686	2049366	0	FALSE	pp	GNAI2 (pp) LYN
994	0.078	0	0.807	0.8	185.946	0	0	0	pp	RAB7A (pp) TUBB6	0	9913.ENSBTAP00000013451	2043890	9913.ENSBTAP00000000568	2038481	0	FALSE	pp	RAB7A (pp) TUBB6
995	0.076	0	0.807	0.8	760.064	0	0	0	pp	GNAI2 (pp) FGR	0	9913.ENSBTAP00000027511	2049712	9913.ENSBTAP00000015646	2044738	0	FALSE	pp	GNAI2 (pp) FGR
996	0	0	0.806	0.8	1118.39	0.071	0	0	pp	PLXNB2 (pp) RAC1	0	9913.ENSBTAP00000019923	2046513	9913.ENSBTAP00000012170	2043376	0	FALSE	pp	PLXNB2 (pp) RAC1
997	0.79	0	0.805	0	434.222	0.106	0	0	pp	FYN (pp) FOS	0	9913.ENSBTAP00000015730	2044776	9913.ENSBTAP00000005660	2040679	0	FALSE	pp	FYN (pp) FOS
999	0.065	0	0.805	0.8	180.899	0	0	0	pp	IRF5 (pp) IL1B	0	9913.ENSBTAP00000006567	2041058	9913.ENSBTAP00000001745	2038997	0	FALSE	pp	IRF5 (pp) IL1B
1000	0.065	0	0.805	0.8	65.053	0	0	0	pp	SPP1 (pp) ITGA6	0	9913.ENSBTAP00000044782	2053375	9913.ENSBTAP00000022960	2047811	0	FALSE	pp	SPP1 (pp) ITGA6
1002	0.512	0	0.805	0.454	719.99	0.327	0	0	pp	FYN (pp) PTPRE	0	9913.ENSBTAP00000015730	2044776	9913.ENSBTAP00000003163	2039608	0	FALSE	pp	FYN (pp) PTPRE
1004	0.791	0	0.805	0	164.646	0.105	0	0	pp	MYL12A (pp) PPP1R16B	0	9913.ENSBTAP00000021328	2047123	9913.ENSBTAP00000000858	2038601	0	FALSE	pp	MYL12A (pp) PPP1R16B
1005	0.064	0	0.804	0.8	131.122	0	0	0	pp	PIK3R5 (pp) INSRR	0	9913.ENSBTAP00000055710	2057481	9913.ENSBTAP00000003973	2039962	0	FALSE	pp	PIK3R5 (pp) INSRR
1006	0.804	0	0.804	0	74.701	0	0	0	pp	CHRDL2 (pp) SPCS2	0	9913.ENSBTAP00000032603	2050962	9913.ENSBTAP00000008726	2041968	0	FALSE	pp	CHRDL2 (pp) SPCS2
1007	0.726	0	0.803	0	237.354	0.312	0	0	pp	WNT2B (pp) BMP4	0	9913.ENSBTAP00000018985	2046117	9913.ENSBTAP00000004992	2040412	0	FALSE	pp	WNT2B (pp) BMP4
1008	0.616	0	0.803	0.471	95.1961	0.107	0	0	pp	PTPN6 (pp) FES	0	9913.ENSBTAP00000027046	2049505	9913.ENSBTAP00000003828	2039904	0	FALSE	pp	PTPN6 (pp) FES
1009	0.803	0	0.803	0	120.545	0	0	0	pp	ICAM1 (pp) PTPRC	0	9913.ENSBTAP00000013608	2043944	9913.ENSBTAP00000013320	2043835	0	FALSE	pp	ICAM1 (pp) PTPRC
1010	0.722	0	0.803	0	576.837	0.32	0	0	pp	CD44 (pp) FYN	0	9913.ENSBTAP00000048925	2054273	9913.ENSBTAP00000015730	2044776	0	FALSE	pp	CD44 (pp) FYN
1011	0.554	0.573	0.801	0	399.606	0	0	0	pp	MMP2 (pp) FBN1	0	9913.ENSBTAP00000025657	2048918	9913.ENSBTAP00000002944	2039529	0	FALSE	pp	MMP2 (pp) FBN1
1012	0	0	0.8	0.8	148.883	0	0	0	pp	PIK3R5 (pp) PREX1	0	9913.ENSBTAP00000055710	2057481	9913.ENSBTAP00000040802	2052301	0	FALSE	pp	PIK3R5 (pp) PREX1
1013	0	0	0.8	0.8	545.728	0	0	0	pp	CD4 (pp) HLA-DMA	0	9913.ENSBTAP00000037566	2051750	9913.ENSBTAP00000020881	2046956	0	FALSE	pp	CD4 (pp) HLA-DMA
1015	0	0	0.8	0.8	108.081	0	0	0	pp	CLCF1 (pp) CSF2RA	0	9913.ENSBTAP00000054359	2056412	9913.ENSBTAP00000054349	2056405	0	FALSE	pp	CLCF1 (pp) CSF2RA
1016	0	0	0.8	0.8	195.969	0	0	0.953	pp	HLA-DQA1 (pp) HLA-DRA	0	9913.ENSBTAP00000019800	2046460	9913.ENSBTAP00000014072	2044146	0	FALSE	pp	HLA-DQA1 (pp) HLA-DRA
1017	0	0	0.8	0.8	305.657	0	0	0	pp	CLCF1 (pp) IL2RG	0	9913.ENSBTAP00000054359	2056412	9913.ENSBTAP00000010033	2042500	0	FALSE	pp	CLCF1 (pp) IL2RG
1019	0.738	0	0.8	0	107.818	0	0	0	pp	TPI1 (pp) PGM2	0.27	9913.ENSBTAP00000026358	2049223	9913.ENSBTAP00000007589	2041480	0	FALSE	pp	TPI1 (pp) PGM2
1020	0	0	0.8	0.8	74.4366	0	0	0	pp	PIK3R5 (pp) PDGFRA	0	9913.ENSBTAP00000055710	2057481	9913.ENSBTAP00000009441	2042250	0	FALSE	pp	PIK3R5 (pp) PDGFRA
1021	0	0	0.8	0.8	88.7144	0	0	0	pp	PIK3R5 (pp) NTRK1	0	9913.ENSBTAP00000055710	2057481	9913.ENSBTAP00000003980	2039966	0	FALSE	pp	PIK3R5 (pp) NTRK1
1022	0	0	0.8	0.8	759.133	0	0	0	pp	PTPN6 (pp) IL15RA	0	9913.ENSBTAP00000027046	2049505	9913.ENSBTAP00000007987	2041660	0	FALSE	pp	PTPN6 (pp) IL15RA
1023	0	0	0.8	0.8	53.7201	0	0	0	pp	CLCF1 (pp) IL15RA	0	9913.ENSBTAP00000054359	2056412	9913.ENSBTAP00000007987	2041660	0	FALSE	pp	CLCF1 (pp) IL15RA
1024	0	0	0.8	0.8	121.515	0	0	0	pp	CLCF1 (pp) CSF2RB	0	9913.ENSBTAP00000054359	2056412	9913.ENSBTAP00000011947	2043274	0	FALSE	pp	CLCF1 (pp) CSF2RB
1025	0	0	0.8	0.8	164.686	0	0	0.947	pp	HLA-DOB (pp) HLA-DRB3	0	9913.ENSBTAP00000055511	2057326	9913.ENSBTAP00000018484	2045916	0	FALSE	pp	HLA-DOB (pp) HLA-DRB3
1026	0	0	0.8	0.8	231.228	0	0	0	pp	PPP3CC (pp) ANAPC5	0	9913.ENSBTAP00000026818	2049420	9913.ENSBTAP00000004025	2039989	0	FALSE	pp	PPP3CC (pp) ANAPC5
1027	0	0	0.8	0.8	201.999	0	0	0	pp	PIK3R5 (pp) RAC1	0	9913.ENSBTAP00000055710	2057481	9913.ENSBTAP00000012170	2043376	0	FALSE	pp	PIK3R5 (pp) RAC1
1028	0	0	0.8	0.8	149.424	0	0	0	pp	PIK3R5 (pp) PIK3AP1	0	9913.ENSBTAP00000055710	2057481	9913.ENSBTAP00000026477	2049276	0	FALSE	pp	PIK3R5 (pp) PIK3AP1
1029	0	0	0.8	0.8	73.6029	0	0	0	pp	CLCF1 (pp) LEPR	0	9913.ENSBTAP00000054359	2056412	9913.ENSBTAP00000007764	2041557	0	FALSE	pp	CLCF1 (pp) LEPR
1030	0	0	0.8	0.8	119.791	0	0	0	pp	SH3KBP1 (pp) NTRK1	0	9913.ENSBTAP00000004853	2040356	9913.ENSBTAP00000003980	2039966	0	FALSE	pp	SH3KBP1 (pp) NTRK1
1031	0	0	0.8	0.8	175.934	0	0	0	pp	RGS14 (pp) ITGAL	0	9913.ENSBTAP00000011200	2042969	9913.ENSBTAP00000009348	2042209	0	FALSE	pp	RGS14 (pp) ITGAL
1032	0	0	0.8	0.8	196.55	0	0	0	pp	PIK3R5 (pp) GNAI2	0	9913.ENSBTAP00000055710	2057481	9913.ENSBTAP00000027511	2049712	0	FALSE	pp	PIK3R5 (pp) GNAI2
1033	0	0	0.8	0.8	81.1009	0	0	0	pp	PIK3R5 (pp) PGR	0	9913.ENSBTAP00000055710	2057481	9913.ENSBTAP00000010545	2042702	0	FALSE	pp	PIK3R5 (pp) PGR
1034	0.675	0	0.8	0.41	308.38	0	0	0	pp	RAC1 (pp) NFATC1	0	9913.ENSBTAP00000012170	2043376	9913.ENSBTAP00000000859	2038602	0	FALSE	pp	RAC1 (pp) NFATC1
1035	0	0	0.8	0.8	109.929	0	0	0	pp	CD44 (pp) COL6A1	0	9913.ENSBTAP00000048925	2054273	9913.ENSBTAP00000015668	2044747	0	FALSE	pp	CD44 (pp) COL6A1
1037	0.602	0	0.799	0.476	75.936	0.116	0	0	pp	CDH2 (pp) GJA4	0	9913.ENSBTAP00000028238	2050004	9913.ENSBTAP00000018428	2045899	0	FALSE	pp	CDH2 (pp) GJA4
1039	0.629	0.095	0.799	0	127.87	0.449	0	0	pp	HCK (pp) CD5	0	9913.ENSBTAP00000051020	2054865	9913.ENSBTAP00000018258	2045832	0	FALSE	pp	HCK (pp) CD5
1042	0.799	0	0.799	0	4	0	0	0	pp	SH3BGRL3 (pp) RHBDF2	0	9913.ENSBTAP00000012599	2043557	9913.ENSBTAP00000004463	2040186	0	FALSE	pp	SH3BGRL3 (pp) RHBDF2
1043	0.531	0	0.798	0.476	56.3614	0.244	0	0	pp	BTK (pp) DOK1	0	9913.ENSBTAP00000030121	2050578	9913.ENSBTAP00000024727	2048532	0	FALSE	pp	BTK (pp) DOK1
1044	0.712	0	0.798	0	357.754	0.327	0	0	pp	FCGR2B (pp) LYN	0	9913.ENSBTAP00000029116	2050352	9913.ENSBTAP00000026686	2049366	0	FALSE	pp	FCGR2B (pp) LYN
1046	0.577	0	0.797	0	657.555	0.205	0	0	pp	DLG2 (pp) FYN	0.446	9913.ENSBTAP00000027163	2049555	9913.ENSBTAP00000015730	2044776	0	FALSE	pp	DLG2 (pp) FYN
1047	0.425	0.094	0.796	0.512	423.275	0.295	0	0	pp	ACTN1 (pp) ACTG2	0	9913.ENSBTAP00000024301	2048347	9913.ENSBTAP00000007504	2041444	0	FALSE	pp	ACTN1 (pp) ACTG2
1048	0.569	0	0.794	0.512	778.067	0.1	0	0	pp	RAC1 (pp) ACTG2	0	9913.ENSBTAP00000012170	2043376	9913.ENSBTAP00000007504	2041444	0	FALSE	pp	RAC1 (pp) ACTG2
1049	0.765	0	0.793	0	458.947	0.156	0	0	pp	SPI1 (pp) FOS	0	9913.ENSBTAP00000028937	2050274	9913.ENSBTAP00000005660	2040679	0	FALSE	pp	SPI1 (pp) FOS
1050	0.377	0	0.793	0	446.525	0.682	0	0	pp	APP (pp) CASP3	0	9913.ENSBTAP00000045951	2053589	9913.ENSBTAP00000021099	2047037	0	FALSE	pp	APP (pp) CASP3
1052	0.926	0	0.792	0.577	13.9284	0.484	0	0.904	pp	CAPNS1 (pp) CAPN1	0	9913.ENSBTAP00000019803	2046462	9913.ENSBTAP00000011678	2043171	0	FALSE	pp	CAPNS1 (pp) CAPN1
1053	0.544	0	0.792	0.526	90.5462	0.115	0	0	pp	NEDD9 (pp) PTPN6	0	9913.ENSBTAP00000055362	2057208	9913.ENSBTAP00000027046	2049505	0	FALSE	pp	NEDD9 (pp) PTPN6
1055	0.473	0	0.79	0.403	1380.49	0.386	0	0	pp	ARF6 (pp) ARFGEF1	0	9913.ENSBTAP00000056536	2058142	9913.ENSBTAP00000019553	2046350	0	FALSE	pp	ARF6 (pp) ARFGEF1
1056	0	0.367	0.79	0	58.8408	0.683	0	0	pp	BUB1 (pp) CHTF18	0	9913.ENSBTAP00000028226	2049996	9913.ENSBTAP00000026311	2049203	0	FALSE	pp	BUB1 (pp) CHTF18
1057	0.699	0	0.789	0	975.555	0.327	0	0	pp	JUNB (pp) CDK1	0	9913.ENSBTAP00000015987	2044894	9913.ENSBTAP00000013337	2043840	0	FALSE	pp	JUNB (pp) CDK1
1059	0.787	0	0.788	0	134.377	0	0	0	pp	CIITA (pp) IRF8	0	9913.ENSBTAP00000027518	2049716	9913.ENSBTAP00000023694	2048103	0	FALSE	pp	CIITA (pp) IRF8
1060	0.597	0	0.788	0.496	204.807	0	0	0	pp	ARF6 (pp) TGFB1I1	0	9913.ENSBTAP00000056536	2058142	9913.ENSBTAP00000003094	2039587	0	FALSE	pp	ARF6 (pp) TGFB1I1
1061	0.452	0	0.786	0.533	156.903	0.231	0	0	pp	MAP2K1 (pp) RAC1	0	9913.ENSBTAP00000045293	2053466	9913.ENSBTAP00000012170	2043376	0	FALSE	pp	MAP2K1 (pp) RAC1
1062	0.423	0	0.783	0.496	135.14	0.316	0	0	pp	PTPN6 (pp) LYN	0	9913.ENSBTAP00000027046	2049505	9913.ENSBTAP00000026686	2049366	0	FALSE	pp	PTPN6 (pp) LYN
1063	0.747	0.073	0.783	0	202.685	0.149	0	0	pp	CD63 (pp) TIMP1	0	9913.ENSBTAP00000015829	2044828	9913.ENSBTAP00000006653	2041094	0	FALSE	pp	CD63 (pp) TIMP1
1064	0.75	0	0.782	0	523.618	0.164	0	0	pp	TGFB1 (pp) FST	0	9913.ENSBTAP00000027261	2049607	9913.ENSBTAP00000004318	2040123	0	FALSE	pp	TGFB1 (pp) FST
1066	0.766	0	0.782	0	398.732	0.108	0	0	pp	LRP5 (pp) LRRK1	0	9913.ENSBTAP00000007756	2041552	9913.ENSBTAP00000002052	2039123	0	FALSE	pp	LRP5 (pp) LRRK1
1067	0.599	0	0.781	0.476	174.031	0	0	0	pp	CDH2 (pp) MMP2	0	9913.ENSBTAP00000028238	2050004	9913.ENSBTAP00000025657	2048918	0	FALSE	pp	CDH2 (pp) MMP2
1068	0	0.78	0.78	0	284.355	0	0	0	pp	LAPTM5 (pp) CORO1A	0	9913.ENSBTAP00000055255	2057128	9913.ENSBTAP00000051462	2054987	0	FALSE	pp	LAPTM5 (pp) CORO1A
1069	0.538	0	0.78	0.485	930.766	0.152	0	0	pp	PLAUR (pp) FYN	0	9913.ENSBTAP00000017446	2045485	9913.ENSBTAP00000015730	2044776	0	FALSE	pp	PLAUR (pp) FYN
1070	0.7	0.297	0.78	0	126.06	0	0	0	pp	SPI1 (pp) NCF2	0	9913.ENSBTAP00000028937	2050274	9913.ENSBTAP00000010525	2042694	0	FALSE	pp	SPI1 (pp) NCF2
1071	0.597	0	0.779	0.473	352.502	0	0	0	pp	CDH2 (pp) RAC1	0	9913.ENSBTAP00000028238	2050004	9913.ENSBTAP00000012170	2043376	0	FALSE	pp	CDH2 (pp) RAC1
1072	0.749	0	0.778	0	221.401	0.15	0	0	pp	COL1A2 (pp) TGFB1	0	9913.ENSBTAP00000033771	2051135	9913.ENSBTAP00000027261	2049607	0	FALSE	pp	COL1A2 (pp) TGFB1
1073	0.455	0	0.778	0.577	760.594	0.116	0	0	pp	MEF2C (pp) ACTG2	0	9913.ENSBTAP00000034894	2051330	9913.ENSBTAP00000007504	2041444	0	FALSE	pp	MEF2C (pp) ACTG2
1074	0.366	0	0.778	0.665	274.329	0	0	0	pp	TGFB1 (pp) FOS	0	9913.ENSBTAP00000027261	2049607	9913.ENSBTAP00000005660	2040679	0	FALSE	pp	TGFB1 (pp) FOS
1075	0.657	0.121	0.778	0	245.56	0.323	0	0	pp	HCK (pp) CD44	0	9913.ENSBTAP00000051020	2054865	9913.ENSBTAP00000048925	2054273	0	FALSE	pp	HCK (pp) CD44
1076	0.748	0	0.777	0	544.585	0.149	0	0	pp	APP (pp) SORL1	0	9913.ENSBTAP00000045951	2053589	9913.ENSBTAP00000019457	2046303	0	FALSE	pp	APP (pp) SORL1
1077	0.749	0.144	0.777	0	292.566	0	0	0	pp	SPI1 (pp) PTPRC	0	9913.ENSBTAP00000028937	2050274	9913.ENSBTAP00000013320	2043835	0	FALSE	pp	SPI1 (pp) PTPRC
1078	0.546	0	0.775	0.42	214.073	0.215	0	0	pp	PTPN6 (pp) INSR	0	9913.ENSBTAP00000027046	2049505	9913.ENSBTAP00000016858	2045216	0	FALSE	pp	PTPN6 (pp) INSR
1079	0.774	0	0.774	0	387.163	0	0	0	pp	TGFB1 (pp) CDH1	0	9913.ENSBTAP00000027261	2049607	9913.ENSBTAP00000021272	2047106	0	FALSE	pp	TGFB1 (pp) CDH1
1080	0.734	0.064	0.774	0	512.159	0.164	0	0	pp	MMP2 (pp) IL1B	0	9913.ENSBTAP00000025657	2048918	9913.ENSBTAP00000001745	2038997	0	FALSE	pp	MMP2 (pp) IL1B
1081	0.39	0.617	0.773	0	234.185	0.106	0	0	pp	COL1A2 (pp) MMP2	0	9913.ENSBTAP00000033771	2051135	9913.ENSBTAP00000025657	2048918	0	FALSE	pp	COL1A2 (pp) MMP2
1083	0.737	0	0.771	0	722.42	0.164	0	0	pp	TXN (pp) NFKB1	0	9913.ENSBTAP00000041860	2052601	9913.ENSBTAP00000027016	2049494	0	FALSE	pp	TXN (pp) NFKB1
1084	0.77	0	0.77	0	98.0399	0	0	0	pp	MMP2 (pp) ICAM1	0	9913.ENSBTAP00000025657	2048918	9913.ENSBTAP00000013608	2043944	0	FALSE	pp	MMP2 (pp) ICAM1
1085	0.079	0.093	0.77	0.566	171.68	0.459	0	0.765	pp	HCK (pp) SYK	0	9913.ENSBTAP00000051020	2054865	9913.ENSBTAP00000006260	2040928	0	FALSE	pp	HCK (pp) SYK
1086	0.269	0.698	0.77	0	549.198	0	0	0	pp	ZFP36 (pp) FOS	0	9913.ENSBTAP00000055077	2056986	9913.ENSBTAP00000005660	2040679	0	FALSE	pp	ZFP36 (pp) FOS
1087	0.768	0	0.769	0	678.212	0	0	0	pp	APP (pp) CTSB	0	9913.ENSBTAP00000045951	2053589	9913.ENSBTAP00000036650	2051603	0	FALSE	pp	APP (pp) CTSB
1088	0.518	0	0.768	0.471	126.217	0.164	0	0	pp	HCK (pp) TGFB1I1	0	9913.ENSBTAP00000051020	2054865	9913.ENSBTAP00000003094	2039587	0	FALSE	pp	HCK (pp) TGFB1I1
1089	0.735	0.094	0.768	0	250.684	0.111	0	0	pp	IRAK3 (pp) TLR2	0	9913.ENSBTAP00000033611	2051109	9913.ENSBTAP00000010530	2042696	0	FALSE	pp	IRAK3 (pp) TLR2
1090	0.766	0	0.766	0	664.324	0	0	0	pp	MMP2 (pp) RAC1	0	9913.ENSBTAP00000025657	2048918	9913.ENSBTAP00000012170	2043376	0	FALSE	pp	MMP2 (pp) RAC1
1091	0.623	0	0.766	0	225.656	0.405	0	0	pp	PRKAR2B (pp) LRRK1	0	9913.ENSBTAP00000019916	2046511	9913.ENSBTAP00000002052	2039123	0	FALSE	pp	PRKAR2B (pp) LRRK1
1092	0.386	0.121	0.765	0.509	141.644	0.22	0	0	pp	ACTN1 (pp) TGFB1I1	0	9913.ENSBTAP00000024301	2048347	9913.ENSBTAP00000003094	2039587	0	FALSE	pp	ACTN1 (pp) TGFB1I1
1094	0.586	0	0.765	0	46.855	0.455	0	0	pp	MYO1F (pp) WIPF1	0	9913.ENSBTAP00000010081	2042516	9913.ENSBTAP00000002076	2039134	0	FALSE	pp	MYO1F (pp) WIPF1
1095	0.44	0	0.765	0.577	773.293	0.088	0	0	pp	CDH1 (pp) ACTG2	0	9913.ENSBTAP00000021272	2047106	9913.ENSBTAP00000007504	2041444	0	FALSE	pp	CDH1 (pp) ACTG2
1096	0.764	0	0.764	0	276.563	0	0	0	pp	CD44 (pp) CDH1	0	9913.ENSBTAP00000048925	2054273	9913.ENSBTAP00000021272	2047106	0	FALSE	pp	CD44 (pp) CDH1
1097	0.387	0	0.764	0	56.5803	0.631	0	0	pp	CKAP5 (pp) TUBB6	0	9913.ENSBTAP00000005832	2040755	9913.ENSBTAP00000000568	2038481	0	FALSE	pp	CKAP5 (pp) TUBB6
1099	0.764	0	0.764	0	590.327	0	0	0	pp	TLR2 (pp) TMEM173	0	9913.ENSBTAP00000010530	2042696	9913.ENSBTAP00000002962	2039539	0	FALSE	pp	TLR2 (pp) TMEM173
1100	0.487	0	0.764	0.558	473.558	0	0	0	pp	CASP8 (pp) NFKB1	0	9913.ENSBTAP00000038128	2051840	9913.ENSBTAP00000027016	2049494	0	FALSE	pp	CASP8 (pp) NFKB1
1101	0.745	0	0.764	0	119.738	0.111	0	0	pp	BTK (pp) TLR2	0	9913.ENSBTAP00000030121	2050578	9913.ENSBTAP00000010530	2042696	0	FALSE	pp	BTK (pp) TLR2
1103	0.495	0.212	0.763	0.665	946	0	0	0.704	pp	IL1RN (pp) IL1B	0	9913.ENSBTAP00000026209	2049158	9913.ENSBTAP00000001745	2038997	0	FALSE	pp	IL1RN (pp) IL1B
1105	0.727	0	0.763	0	912.481	0.164	0	0	pp	LGALS3 (pp) MMP2	0	9913.ENSBTAP00000041298	2052441	9913.ENSBTAP00000025657	2048918	0	FALSE	pp	LGALS3 (pp) MMP2
1107	0.954	0.071	0.762	0.591	149.929	0.368	0	0.936	pp	CDK6 (pp) CDK1	0	9913.ENSBTAP00000053788	2055973	9913.ENSBTAP00000013337	2043840	0	FALSE	pp	CDK6 (pp) CDK1
1109	0.669	0	0.762	0	416.576	0.309	0	0	pp	DLG2 (pp) GRIK2	0	9913.ENSBTAP00000027163	2049555	9913.ENSBTAP00000015563	2044704	0	FALSE	pp	DLG2 (pp) GRIK2
1110	0.543	0	0.76	0	484.087	0.131	0	0	pp	DLG2 (pp) FGR	0.446	9913.ENSBTAP00000027163	2049555	9913.ENSBTAP00000015646	2044738	0	FALSE	pp	DLG2 (pp) FGR
1111	0.572	0	0.759	0.42	251.692	0.108	0	0	pp	FSHR (pp) ARRB1	0	9913.ENSBTAP00000048971	2054286	9913.ENSBTAP00000027296	2049618	0	FALSE	pp	FSHR (pp) ARRB1
1113	0.642	0.105	0.758	0	84.1298	0.307	0	0	pp	ACTA2 (pp) TAGLN	0	9913.ENSBTAP00000019461	2046305	9913.ENSBTAP00000009469	2042260	0	FALSE	pp	ACTA2 (pp) TAGLN
1114	0.517	0.083	0.757	0	292.017	0.495	0	0	pp	CDK6 (pp) CDC7	0	9913.ENSBTAP00000053788	2055973	9913.ENSBTAP00000021696	2047287	0	FALSE	pp	CDK6 (pp) CDC7
1115	0.705	0	0.755	0	219.241	0.203	0	0	pp	COL1A1 (pp) BMP2	0	9913.ENSBTAP00000017420	2045473	9913.ENSBTAP00000006739	2041128	0	FALSE	pp	COL1A1 (pp) BMP2
1117	0.251	0.321	0.755	0.558	275.301	0	0	0	pp	NFKB1 (pp) BCL2A1	0	9913.ENSBTAP00000027016	2049494	9913.ENSBTAP00000000977	2038652	0	FALSE	pp	NFKB1 (pp) BCL2A1
1118	0.755	0	0.755	0	207.928	0	0	0	pp	CIITA (pp) TLR2	0	9913.ENSBTAP00000027518	2049716	9913.ENSBTAP00000010530	2042696	0	FALSE	pp	CIITA (pp) TLR2
1119	0.073	0	0.752	0.665	214.299	0.266	0	0	pp	CASP3 (pp) ARHGDIB	0	9913.ENSBTAP00000021099	2047037	9913.ENSBTAP00000007933	2041633	0	FALSE	pp	CASP3 (pp) ARHGDIB
1120	0.741	0	0.752	0	796.615	0.08	0	0	pp	LGALS3 (pp) PTPRC	0	9913.ENSBTAP00000041298	2052441	9913.ENSBTAP00000013320	2043835	0	FALSE	pp	LGALS3 (pp) PTPRC
1121	0.462	0	0.752	0.558	170.367	0	0	0	pp	MMP2 (pp) FOS	0	9913.ENSBTAP00000025657	2048918	9913.ENSBTAP00000005660	2040679	0	FALSE	pp	MMP2 (pp) FOS
1122	0.751	0	0.752	0	108.178	0	0	0	pp	KLF4 (pp) TAGLN	0	9913.ENSBTAP00000027125	2049540	9913.ENSBTAP00000009469	2042260	0	FALSE	pp	KLF4 (pp) TAGLN
1123	0.715	0	0.752	0	170.394	0.164	0	0	pp	ZYX (pp) VAV1	0	9913.ENSBTAP00000023912	2048188	9913.ENSBTAP00000005560	2040635	0	FALSE	pp	ZYX (pp) VAV1
1124	0.744	0	0.751	0	336.353	0.065	0	0	pp	MMP2 (pp) BMP4	0	9913.ENSBTAP00000025657	2048918	9913.ENSBTAP00000004992	2040412	0	FALSE	pp	MMP2 (pp) BMP4
1125	0.714	0	0.751	0	998.94	0.164	0	0	pp	FYN (pp) SPHK1	0	9913.ENSBTAP00000015730	2044776	9913.ENSBTAP00000011212	2042975	0	FALSE	pp	FYN (pp) SPHK1
1126	0.7	0.2	0.749	0	392.734	0	0	0	pp	SPI1 (pp) LYN	0	9913.ENSBTAP00000028937	2050274	9913.ENSBTAP00000026686	2049366	0	FALSE	pp	SPI1 (pp) LYN
1127	0.361	0	0.748	0.5	460.771	0.277	0	0	pp	FGR (pp) PTPRC	0	9913.ENSBTAP00000015646	2044738	9913.ENSBTAP00000013320	2043835	0	FALSE	pp	FGR (pp) PTPRC
1128	0.748	0	0.748	0	293.96	0	0	0	pp	MMP2 (pp) TLR2	0	9913.ENSBTAP00000025657	2048918	9913.ENSBTAP00000010530	2042696	0	FALSE	pp	MMP2 (pp) TLR2
1130	0.7	0	0.748	0	86.1354	0.195	0	0	pp	LYN (pp) DOK2	0	9913.ENSBTAP00000026686	2049366	9913.ENSBTAP00000004337	2040133	0	FALSE	pp	LYN (pp) DOK2
1131	0.714	0	0.747	0	284.867	0.15	0	0	pp	TGFB1 (pp) COL1A1	0	9913.ENSBTAP00000027261	2049607	9913.ENSBTAP00000017420	2045473	0	FALSE	pp	TGFB1 (pp) COL1A1
1132	0.7	0.071	0.747	0	99.718	0.164	0	0	pp	ARHGDIB (pp) VAV1	0	9913.ENSBTAP00000007933	2041633	9913.ENSBTAP00000005560	2040635	0	FALSE	pp	ARHGDIB (pp) VAV1
1133	0.746	0	0.747	0	207.282	0	0	0	pp	NFKB1 (pp) CDH1	0	9913.ENSBTAP00000027016	2049494	9913.ENSBTAP00000021272	2047106	0	FALSE	pp	NFKB1 (pp) CDH1
1134	0.608	0.107	0.746	0	28.7925	0.334	0	0	pp	CFL1 (pp) ACTA2	0	9913.ENSBTAP00000028602	2050129	9913.ENSBTAP00000019461	2046305	0	FALSE	pp	CFL1 (pp) ACTA2
1136	0.555	0	0.746	0	457.242	0.453	0	0	pp	RAB3IL1 (pp) RAB10	0	9913.ENSBTAP00000020909	2046968	9913.ENSBTAP00000001303	2038799	0	FALSE	pp	RAB3IL1 (pp) RAB10
1137	0.708	0	0.746	0	343.752	0.164	0	0	pp	INPP5D (pp) FYN	0	9913.ENSBTAP00000026867	2049444	9913.ENSBTAP00000015730	2044776	0	FALSE	pp	INPP5D (pp) FYN
1138	0.708	0	0.746	0	336.791	0.164	0	0	pp	CALD1 (pp) CDK1	0	9913.ENSBTAP00000018566	2045945	9913.ENSBTAP00000013337	2043840	0	FALSE	pp	CALD1 (pp) CDK1
1139	0.715	0	0.746	0	197.696	0.145	0	0	pp	FSTL1 (pp) BMP4	0	9913.ENSBTAP00000029886	2050534	9913.ENSBTAP00000004992	2040412	0	FALSE	pp	FSTL1 (pp) BMP4
1141	0.703	0	0.745	0	240.202	0.179	0	0	pp	ARF6 (pp) RALB	0	9913.ENSBTAP00000056536	2058142	9913.ENSBTAP00000026694	2049369	0	FALSE	pp	ARF6 (pp) RALB
1142	0.745	0	0.745	0	328.278	0	0	0	pp	TIMP1 (pp) IL1B	0	9913.ENSBTAP00000006653	2041094	9913.ENSBTAP00000001745	2038997	0	FALSE	pp	TIMP1 (pp) IL1B
1144	0.744	0	0.744	0	494.986	0	0	0	pp	IGFBP5 (pp) BMP2	0	9913.ENSBTAP00000009285	2042181	9913.ENSBTAP00000006739	2041128	0	FALSE	pp	IGFBP5 (pp) BMP2
1145	0.318	0.096	0.744	0.559	239.621	0.171	0	0	pp	PRKAR2B (pp) PRKAG2	0	9913.ENSBTAP00000019916	2046511	9913.ENSBTAP00000003789	2039886	0	FALSE	pp	PRKAR2B (pp) PRKAG2
1146	0.386	0.6	0.744	0	45.9594	0	0	0	pp	COL1A2 (pp) FBN1	0	9913.ENSBTAP00000033771	2051135	9913.ENSBTAP00000002944	2039529	0	FALSE	pp	COL1A2 (pp) FBN1
1147	0.532	0	0.744	0.476	74.0938	0	0	0	pp	NEDD9 (pp) NTN1	0	9913.ENSBTAP00000055362	2057208	9913.ENSBTAP00000016103	2044944	0	FALSE	pp	NEDD9 (pp) NTN1
1148	0.105	0	0.743	0.558	522.048	0.404	0	0	pp	LYN (pp) CSF2RB	0	9913.ENSBTAP00000026686	2049366	9913.ENSBTAP00000011947	2043274	0	FALSE	pp	LYN (pp) CSF2RB
1149	0.742	0	0.742	0	82.3117	0	0	0	pp	ICAM1 (pp) FOS	0	9913.ENSBTAP00000013608	2043944	9913.ENSBTAP00000005660	2040679	0	FALSE	pp	ICAM1 (pp) FOS
1150	0.45	0	0.742	0	386.204	0.221	0	0	pp	HCK (pp) DLG2	0.446	9913.ENSBTAP00000051020	2054865	9913.ENSBTAP00000027163	2049555	0	FALSE	pp	HCK (pp) DLG2
1151	0.529	0	0.741	0	45.7819	0.472	0	0	pp	INPP5D (pp) SH3KBP1	0	9913.ENSBTAP00000026867	2049444	9913.ENSBTAP00000004853	2040356	0	FALSE	pp	INPP5D (pp) SH3KBP1
1152	0.639	0.085	0.741	0	264.276	0.279	0	0	pp	ACTG2 (pp) PFN1	0	9913.ENSBTAP00000007504	2041444	9913.ENSBTAP00000006465	2041016	0	FALSE	pp	ACTG2 (pp) PFN1
1153	0.734	0	0.741	0	360.767	0.066	0	0	pp	SPP1 (pp) MMP2	0	9913.ENSBTAP00000044782	2053375	9913.ENSBTAP00000025657	2048918	0	FALSE	pp	SPP1 (pp) MMP2
1154	0.39	0	0.74	0.471	196.049	0.26	0	0	pp	MAP2K1 (pp) PTPN6	0	9913.ENSBTAP00000045293	2053466	9913.ENSBTAP00000027046	2049505	0	FALSE	pp	MAP2K1 (pp) PTPN6
1157	0	0.74	0.74	0	2826	0	0	0	pp	IFI44 (pp) LGALS9	0	9913.ENSBTAP00000045648	2053531	9913.ENSBTAP00000009025	2042091	0	FALSE	pp	IFI44 (pp) LGALS9
1158	0.224	0	0.739	0	307.627	0.678	0	0	pp	CASP8 (pp) RIPK3	0	9913.ENSBTAP00000038128	2051840	9913.ENSBTAP00000024511	2048446	0	FALSE	pp	CASP8 (pp) RIPK3
1159	0.7	0	0.738	0	119.19	0.164	0	0	pp	INPP5D (pp) LYN	0	9913.ENSBTAP00000026867	2049444	9913.ENSBTAP00000026686	2049366	0	FALSE	pp	INPP5D (pp) LYN
1160	0.522	0	0.738	0.474	408.981	0	0	0	pp	B2M (pp) JUNB	0	9913.ENSBTAP00000016359	2045041	9913.ENSBTAP00000015987	2044894	0	FALSE	pp	B2M (pp) JUNB
1162	0.714	0	0.738	0	162.321	0.121	0	0	pp	SERPINF1 (pp) LRP5	0	9913.ENSBTAP00000012804	2043630	9913.ENSBTAP00000007756	2041552	0	FALSE	pp	SERPINF1 (pp) LRP5
1163	0.7	0	0.738	0	340.607	0.164	0	0	pp	TXN (pp) NCF4	0	9913.ENSBTAP00000041860	2052601	9913.ENSBTAP00000009911	2042449	0	FALSE	pp	TXN (pp) NCF4
1164	0.635	0	0.738	0	217.08	0.312	0	0	pp	WNT2B (pp) BMP2	0	9913.ENSBTAP00000018985	2046117	9913.ENSBTAP00000006739	2041128	0	FALSE	pp	WNT2B (pp) BMP2
1165	0.7	0	0.738	0	693.291	0.164	0	0	pp	SPN (pp) FYN	0	9913.ENSBTAP00000037201	2051690	9913.ENSBTAP00000015730	2044776	0	FALSE	pp	SPN (pp) FYN
1166	0.699	0	0.737	0	155.963	0.164	0	0	pp	CSF2RA (pp) SDC2	0	9913.ENSBTAP00000054349	2056405	9913.ENSBTAP00000019090	2046154	0	FALSE	pp	CSF2RA (pp) SDC2
1169	0.737	0	0.737	0	6	0	0	0	pp	WDR19 (pp) IFT88	0	9913.ENSBTAP00000019294	2046242	9913.ENSBTAP00000018980	2046115	0	FALSE	pp	WDR19 (pp) IFT88
1170	0.735	0	0.736	0	280.32	0	0	0	pp	CIITA (pp) COL1A1	0	9913.ENSBTAP00000027518	2049716	9913.ENSBTAP00000017420	2045473	0	FALSE	pp	CIITA (pp) COL1A1
1171	0.647	0	0.736	0	37.7033	0.282	0	0	pp	CFL1 (pp) TPM4	0	9913.ENSBTAP00000028602	2050129	9913.ENSBTAP00000005982	2040805	0	FALSE	pp	CFL1 (pp) TPM4
1172	0.647	0	0.736	0	40.0497	0.282	0	0	pp	TPM2 (pp) CFL1	0	9913.ENSBTAP00000043502	2053059	9913.ENSBTAP00000028602	2050129	0	FALSE	pp	TPM2 (pp) CFL1
1173	0.337	0.169	0.735	0.558	456.781	0	0	0	pp	LYZ (pp) SPI1	0	9913.ENSBTAP00000038081	2051833	9913.ENSBTAP00000028937	2050274	0	FALSE	pp	LYZ (pp) SPI1
1176	0.735	0	0.735	0	946	0	0	0	pp	ASGR2 (pp) CLEC3B	0	9913.ENSBTAP00000034978	2051346	9913.ENSBTAP00000024391	2048396	0	FALSE	pp	ASGR2 (pp) CLEC3B
1177	0.7	0.154	0.735	0	167.434	0	0	0	pp	CD44 (pp) TIMP1	0	9913.ENSBTAP00000048925	2054273	9913.ENSBTAP00000006653	2041094	0	FALSE	pp	CD44 (pp) TIMP1
1178	0.733	0	0.734	0	92.6847	0	0	0	pp	CLEC7A (pp) CD37	0	9913.ENSBTAP00000019331	2046263	9913.ENSBTAP00000015173	2044546	0	FALSE	pp	CLEC7A (pp) CD37
1180	0.7	0	0.734	0	157.071	0.151	0	0	pp	DOK3 (pp) LYN	0	9913.ENSBTAP00000035549	2051437	9913.ENSBTAP00000026686	2049366	0	FALSE	pp	DOK3 (pp) LYN
1181	0.648	0.275	0.734	0	181.497	0	0	0	pp	ICAM1 (pp) IL1B	0	9913.ENSBTAP00000013608	2043944	9913.ENSBTAP00000001745	2038997	0	FALSE	pp	ICAM1 (pp) IL1B
1182	0.399	0.158	0.734	0.349	385.892	0.288	0	0	pp	CDK6 (pp) BUB1	0	9913.ENSBTAP00000053788	2055973	9913.ENSBTAP00000028226	2049996	0	FALSE	pp	CDK6 (pp) BUB1
1183	0.708	0	0.733	0	638.25	0.121	0	0	pp	CASP8 (pp) PTPN6	0	9913.ENSBTAP00000038128	2051840	9913.ENSBTAP00000027046	2049505	0	FALSE	pp	CASP8 (pp) PTPN6
1185	0.66	0	0.732	0	487.728	0.246	0	0	pp	CHMP4B (pp) CAPN1	0	9913.ENSBTAP00000017812	2045632	9913.ENSBTAP00000011678	2043171	0	FALSE	pp	CHMP4B (pp) CAPN1
1186	0.723	0.073	0.732	0	147.167	0	0	0	pp	SPP1 (pp) TIMP1	0	9913.ENSBTAP00000044782	2053375	9913.ENSBTAP00000006653	2041094	0	FALSE	pp	SPP1 (pp) TIMP1
1188	0.66	0	0.732	0	459.443	0.246	0	0	pp	CHMP4B (pp) CAPN3	0	9913.ENSBTAP00000017812	2045632	9913.ENSBTAP00000011677	2043170	0	FALSE	pp	CHMP4B (pp) CAPN3
1189	0.731	0	0.732	0	193.724	0	0	0	pp	TGFB1 (pp) PGR	0	9913.ENSBTAP00000027261	2049607	9913.ENSBTAP00000010545	2042702	0	FALSE	pp	TGFB1 (pp) PGR
1190	0.731	0	0.731	0	398.252	0	0	0	pp	CNR1 (pp) FOS	0	9913.ENSBTAP00000056482	2058104	9913.ENSBTAP00000005660	2040679	0	FALSE	pp	CNR1 (pp) FOS
1192	0.73	0	0.73	0	6	0	0	0	pp	DYNC2H1 (pp) IFT88	0	9913.ENSBTAP00000025708	2048948	9913.ENSBTAP00000018980	2046115	0	FALSE	pp	DYNC2H1 (pp) IFT88
1193	0.257	0	0.73	0.503	256.45	0.327	0	0	pp	PLCB2 (pp) RAC1	0	9913.ENSBTAP00000025402	2048801	9913.ENSBTAP00000012170	2043376	0	FALSE	pp	PLCB2 (pp) RAC1
1194	0.357	0	0.73	0.509	166.501	0.215	0	0	pp	RAC1 (pp) TGFB1I1	0	9913.ENSBTAP00000012170	2043376	9913.ENSBTAP00000003094	2039587	0	FALSE	pp	RAC1 (pp) TGFB1I1
1197	0.729	0	0.729	0	2	0	0	0	pp	DNAJC27 (pp) GPR137B	0	9913.ENSBTAP00000024278	2048332	9913.ENSBTAP00000001096	2038709	0	FALSE	pp	DNAJC27 (pp) GPR137B
1198	0.541	0	0.729	0.409	293.337	0.081	0	0	pp	FGR (pp) MAPK8IP1	0	9913.ENSBTAP00000015646	2044738	9913.ENSBTAP00000000419	2038412	0	FALSE	pp	FGR (pp) MAPK8IP1
1199	0.639	0	0.729	0	36.714	0.279	0	0	pp	ACTA2 (pp) PFN1	0	9913.ENSBTAP00000019461	2046305	9913.ENSBTAP00000006465	2041016	0	FALSE	pp	ACTA2 (pp) PFN1
1200	0.7	0	0.729	0	176.375	0.135	0	0	pp	ENG (pp) BMP2	0	9913.ENSBTAP00000048579	2054170	9913.ENSBTAP00000006739	2041128	0	FALSE	pp	ENG (pp) BMP2
1201	0.727	0	0.728	0	312.478	0	0	0	pp	FGF13 (pp) CDH1	0	9913.ENSBTAP00000045393	2053481	9913.ENSBTAP00000021272	2047106	0	FALSE	pp	FGF13 (pp) CDH1
1202	0.728	0	0.728	0	150.998	0	0	0	pp	FGF13 (pp) GPC1	0	9913.ENSBTAP00000045393	2053481	9913.ENSBTAP00000018329	2045858	0	FALSE	pp	FGF13 (pp) GPC1
1203	0.728	0	0.728	0	263.441	0	0	0	pp	SPP1 (pp) TGFB1	0	9913.ENSBTAP00000044782	2053375	9913.ENSBTAP00000027261	2049607	0	FALSE	pp	SPP1 (pp) TGFB1
1204	0.521	0	0.727	0.454	124.529	0	0	0	pp	VAV1 (pp) NFATC1	0	9913.ENSBTAP00000005560	2040635	9913.ENSBTAP00000000859	2038602	0	FALSE	pp	VAV1 (pp) NFATC1
1206	0.661	0.096	0.726	0	946	0.178	0	0	pp	Septin 1 (pp) CDK1	0	9913.ENSBTAP00000028271	2050020	9913.ENSBTAP00000013337	2043840	0	FALSE	pp	Septin 1 (pp) CDK1
1207	0.109	0	0.726	0	244.515	0.706	0	0	pp	JUNB (pp) TRRAP	0	9913.ENSBTAP00000015987	2044894	9913.ENSBTAP00000009365	2042219	0	FALSE	pp	JUNB (pp) TRRAP
1208	0.561	0	0.725	0.354	418.034	0.108	0	0	pp	CDH2 (pp) GRIK2	0	9913.ENSBTAP00000028238	2050004	9913.ENSBTAP00000015563	2044704	0	FALSE	pp	CDH2 (pp) GRIK2
1210	0.724	0	0.724	0	457.192	0	0	0	pp	BOLA (pp) ADAMDEC1	0	9913.ENSBTAP00000011795	2043223	9913.ENSBTAP00000001496	2038890	0	FALSE	pp	BOLA (pp) ADAMDEC1
1211	0.66	0.108	0.724	0	278.799	0.164	0	0	pp	ACTG2 (pp) TUBB6	0	9913.ENSBTAP00000007504	2041444	9913.ENSBTAP00000000568	2038481	0	FALSE	pp	ACTG2 (pp) TUBB6
1212	0.21	0	0.724	0.665	220.197	0	0	0	pp	PRKAA2 (pp) LEPR	0	9913.ENSBTAP00000024965	2048615	9913.ENSBTAP00000007764	2041557	0	FALSE	pp	PRKAA2 (pp) LEPR
1213	0.7	0.114	0.723	0	439.071	0	0	0	pp	SPI1 (pp) PTPN6	0	9913.ENSBTAP00000028937	2050274	9913.ENSBTAP00000027046	2049505	0	FALSE	pp	SPI1 (pp) PTPN6
1214	0.604	0	0.722	0	323.274	0.327	0	0	pp	CDK6 (pp) JUNB	0	9913.ENSBTAP00000053788	2055973	9913.ENSBTAP00000015987	2044894	0	FALSE	pp	CDK6 (pp) JUNB
1215	0.722	0	0.722	0	467.856	0	0	0	pp	CLU (pp) FOS	0	9913.ENSBTAP00000007324	2041371	9913.ENSBTAP00000005660	2040679	0	FALSE	pp	CLU (pp) FOS
1216	0.334	0.149	0.721	0.418	225.105	0.255	0	0	pp	HCK (pp) PTPRE	0	9913.ENSBTAP00000051020	2054865	9913.ENSBTAP00000003163	2039608	0	FALSE	pp	HCK (pp) PTPRE
1217	0.492	0	0.721	0.436	74.4531	0.107	0	0	pp	ACVR2B (pp) FST	0	9913.ENSBTAP00000024095	2048263	9913.ENSBTAP00000004318	2040123	0	FALSE	pp	ACVR2B (pp) FST
1218	0.72	0	0.721	0	265.594	0	0	0	pp	TGFB1 (pp) TAGLN	0	9913.ENSBTAP00000027261	2049607	9913.ENSBTAP00000009469	2042260	0	FALSE	pp	TGFB1 (pp) TAGLN
1219	0.699	0	0.721	0	252.557	0.111	0	0	pp	XPO1 (pp) TGFB1I1	0	9913.ENSBTAP00000017629	2045564	9913.ENSBTAP00000003094	2039587	0	FALSE	pp	XPO1 (pp) TGFB1I1
1220	0.663	0	0.72	0	213.495	0.203	0	0	pp	COL1A1 (pp) BMP4	0	9913.ENSBTAP00000017420	2045473	9913.ENSBTAP00000004992	2040412	0	FALSE	pp	COL1A1 (pp) BMP4
1221	0.194	0.626	0.72	0	44.4429	0.144	0	0	pp	BUB1B (pp) SMC4	0	9913.ENSBTAP00000009521	2042280	9913.ENSBTAP00000007705	2041533	0	FALSE	pp	BUB1B (pp) SMC4
1222	0.719	0	0.72	0	326.574	0	0	0	pp	LGALS3 (pp) TLR2	0	9913.ENSBTAP00000041298	2052441	9913.ENSBTAP00000010530	2042696	0	FALSE	pp	LGALS3 (pp) TLR2
1224	0.835	0.112	0.72	0	130.003	0.64	0	0.87	pp	RAB5C (pp) RAB7A	0	9913.ENSBTAP00000015581	2044711	9913.ENSBTAP00000013451	2043890	0	FALSE	pp	RAB5C (pp) RAB7A
1225	0.43	0	0.72	0.469	700.181	0.152	0	0	pp	PLAUR (pp) FGR	0	9913.ENSBTAP00000017446	2045485	9913.ENSBTAP00000015646	2044738	0	FALSE	pp	PLAUR (pp) FGR
1226	0.719	0	0.719	0	242.127	0	0	0	pp	LGALS3 (pp) TGFBI	0	9913.ENSBTAP00000041298	2052441	9913.ENSBTAP00000012519	2043522	0	FALSE	pp	LGALS3 (pp) TGFBI
1227	0.719	0	0.719	0	498.775	0	0	0	pp	ADM (pp) FOS	0	9913.ENSBTAP00000028036	2049922	9913.ENSBTAP00000005660	2040679	0	FALSE	pp	ADM (pp) FOS
1228	0.718	0	0.719	0	358.471	0	0	0	pp	NFKB1 (pp) BMP2	0	9913.ENSBTAP00000027016	2049494	9913.ENSBTAP00000006739	2041128	0	FALSE	pp	NFKB1 (pp) BMP2
1229	0.451	0	0.718	0.471	292.954	0.106	0	0	pp	CDH1 (pp) INSRR	0	9913.ENSBTAP00000021272	2047106	9913.ENSBTAP00000003973	2039962	0	FALSE	pp	CDH1 (pp) INSRR
1231	0.718	0	0.718	0	223.764	0	0	0	pp	SERPINF1 (pp) UCP2	0	9913.ENSBTAP00000012804	2043630	9913.ENSBTAP00000004810	2040335	0	FALSE	pp	SERPINF1 (pp) UCP2
1233	0.699	0	0.718	0	596.464	0.102	0	0	pp	WWC1 (pp) CDK1	0	9913.ENSBTAP00000019472	2046311	9913.ENSBTAP00000013337	2043840	0	FALSE	pp	WWC1 (pp) CDK1
1234	0.61	0	0.718	0	753.2	0.307	0	0	pp	TWF2 (pp) ACTG2	0	9913.ENSBTAP00000043205	2052980	9913.ENSBTAP00000007504	2041444	0	FALSE	pp	TWF2 (pp) ACTG2
1236	0.67	0	0.717	0	276.553	0.176	0	0	pp	CIT (pp) DLG2	0	9913.ENSBTAP00000053674	2055893	9913.ENSBTAP00000027163	2049555	0	FALSE	pp	CIT (pp) DLG2
1237	0.591	0	0.717	0.336	258.867	0	0	0	pp	NEDD9 (pp) GNAI2	0	9913.ENSBTAP00000055362	2057208	9913.ENSBTAP00000027511	2049712	0	FALSE	pp	NEDD9 (pp) GNAI2
1238	0.7	0.093	0.717	0	117.131	0	0	0	pp	NCF2 (pp) VAV1	0	9913.ENSBTAP00000010525	2042694	9913.ENSBTAP00000005560	2040635	0	FALSE	pp	NCF2 (pp) VAV1
1239	0.13	0	0.717	0	572.203	0.689	0	0	pp	ACTN1 (pp) PSMA6	0	9913.ENSBTAP00000024301	2048347	9913.ENSBTAP00000012773	2043618	0	FALSE	pp	ACTN1 (pp) PSMA6
1241	0.699	0	0.717	0	770.672	0.098	0	0	pp	CDH1 (pp) DLG5	0	9913.ENSBTAP00000021272	2047106	9913.ENSBTAP00000017554	2045525	0	FALSE	pp	CDH1 (pp) DLG5
1242	0.717	0	0.717	0	1371.22	0	0	0	pp	FGR (pp) FTH1	0	9913.ENSBTAP00000015646	2044738	9913.ENSBTAP00000014853	2044423	0	FALSE	pp	FGR (pp) FTH1
1243	0.606	0.086	0.716	0	224.97	0.273	0	0	pp	ACTB (pp) CORO1B	0	9913.ENSBTAP00000036739	2051613	9913.ENSBTAP00000029960	2050547	0	FALSE	pp	ACTB (pp) CORO1B
1244	0.715	0	0.716	0	277.525	0	0	0	pp	SPI1 (pp) CIITA	0	9913.ENSBTAP00000028937	2050274	9913.ENSBTAP00000027518	2049716	0	FALSE	pp	SPI1 (pp) CIITA
1245	0.714	0	0.715	0	530.528	0	0	0	pp	KLF4 (pp) MMP2	0	9913.ENSBTAP00000027125	2049540	9913.ENSBTAP00000025657	2048918	0	FALSE	pp	KLF4 (pp) MMP2
1246	0.638	0	0.714	0	79.9428	0.627	0	0.622	pp	ITGA6 (pp) ITGAL	0	9913.ENSBTAP00000022960	2047811	9913.ENSBTAP00000009348	2042209	0	FALSE	pp	ITGA6 (pp) ITGAL
1247	0.604	0	0.714	0	247.952	0.307	0	0	pp	TWF2 (pp) ACTB	0	9913.ENSBTAP00000043205	2052980	9913.ENSBTAP00000036739	2051613	0	FALSE	pp	TWF2 (pp) ACTB
1248	0.7	0	0.714	0	351.129	0.088	0	0	pp	TGFB1 (pp) PDGFRA	0	9913.ENSBTAP00000027261	2049607	9913.ENSBTAP00000009441	2042250	0	FALSE	pp	TGFB1 (pp) PDGFRA
1249	0.591	0	0.713	0	61.6955	0.327	0	0	pp	ACTA2 (pp) LCP1	0	9913.ENSBTAP00000019461	2046305	9913.ENSBTAP00000009308	2042193	0	FALSE	pp	ACTA2 (pp) LCP1
1250	0.591	0	0.713	0	111.868	0.327	0	0	pp	ACTB (pp) LCP1	0	9913.ENSBTAP00000036739	2051613	9913.ENSBTAP00000009308	2042193	0	FALSE	pp	ACTB (pp) LCP1
1251	0.689	0.114	0.713	0	108.155	0	0	0	pp	THBS2 (pp) TIMP1	0	9913.ENSBTAP00000042078	2052656	9913.ENSBTAP00000006653	2041094	0	FALSE	pp	THBS2 (pp) TIMP1
1252	0.711	0	0.712	0	118.431	0	0	0	pp	NFKB1 (pp) TIMP2	0	9913.ENSBTAP00000027016	2049494	9913.ENSBTAP00000014476	2044271	0	FALSE	pp	NFKB1 (pp) TIMP2
1253	0.712	0	0.712	0	314.303	0	0	0	pp	FGF13 (pp) FOS	0	9913.ENSBTAP00000045393	2053481	9913.ENSBTAP00000005660	2040679	0	FALSE	pp	FGF13 (pp) FOS
1255	0.709	0	0.71	0	145.54	0	0	0	pp	BMP2 (pp) PHEX	0	9913.ENSBTAP00000006739	2041128	9913.ENSBTAP00000000540	2038468	0	FALSE	pp	BMP2 (pp) PHEX
1257	0.708	0	0.709	0	502.107	0	0	0	pp	CTSC (pp) BMP4	0	9913.ENSBTAP00000014735	2044377	9913.ENSBTAP00000004992	2040412	0	FALSE	pp	CTSC (pp) BMP4
1258	0.709	0	0.709	0	123.647	0	0	0	pp	FOS (pp) TGFB1I1	0	9913.ENSBTAP00000005660	2040679	9913.ENSBTAP00000003094	2039587	0	FALSE	pp	FOS (pp) TGFB1I1
1259	0.708	0	0.709	0	267.678	0	0	0	pp	ICAM1 (pp) RAC1	0	9913.ENSBTAP00000013608	2043944	9913.ENSBTAP00000012170	2043376	0	FALSE	pp	ICAM1 (pp) RAC1
1260	0.7	0	0.709	0	145.21	0.07	0	0	pp	FGF13 (pp) SDC2	0	9913.ENSBTAP00000045393	2053481	9913.ENSBTAP00000019090	2046154	0	FALSE	pp	FGF13 (pp) SDC2
1261	0.709	0	0.709	0	239.797	0	0	0	pp	BMP2 (pp) TIMP1	0	9913.ENSBTAP00000006739	2041128	9913.ENSBTAP00000006653	2041094	0	FALSE	pp	BMP2 (pp) TIMP1
1262	0.709	0	0.709	0	350.67	0	0	0	pp	SPI1 (pp) KLF4	0	9913.ENSBTAP00000028937	2050274	9913.ENSBTAP00000027125	2049540	0	FALSE	pp	SPI1 (pp) KLF4
1263	0.709	0	0.709	0	130.262	0	0	0	pp	TLR7 (pp) IRF5	0	9913.ENSBTAP00000029890	2050536	9913.ENSBTAP00000006567	2041058	0	FALSE	pp	TLR7 (pp) IRF5
1264	0.491	0	0.709	0	89.374	0.452	0	0	pp	TWF2 (pp) CFL1	0	9913.ENSBTAP00000043205	2052980	9913.ENSBTAP00000028602	2050129	0	FALSE	pp	TWF2 (pp) CFL1
1265	0.709	0	0.709	0	406.22	0	0	0	pp	SPHK1 (pp) TIMP1	0	9913.ENSBTAP00000011212	2042975	9913.ENSBTAP00000006653	2041094	0	FALSE	pp	SPHK1 (pp) TIMP1
1267	0.708	0	0.708	0	262.659	0	0	0	pp	FSHR (pp) INHA	0	9913.ENSBTAP00000048971	2054286	9913.ENSBTAP00000013154	2043769	0	FALSE	pp	FSHR (pp) INHA
1268	0.259	0.622	0.708	0	21.0509	0	0	0	pp	BUB1 (pp) CDC45	0	9913.ENSBTAP00000028226	2049996	9913.ENSBTAP00000005623	2040662	0	FALSE	pp	BUB1 (pp) CDC45
1269	0.228	0	0.708	0.591	284.099	0.15	0	0	pp	ARRB1 (pp) FGR	0	9913.ENSBTAP00000027296	2049618	9913.ENSBTAP00000015646	2044738	0	FALSE	pp	ARRB1 (pp) FGR
1270	0.699	0	0.707	0	1108.88	0.067	0	0	pp	FCGR2B (pp) LGALS9	0	9913.ENSBTAP00000029116	2050352	9913.ENSBTAP00000009025	2042091	0	FALSE	pp	FCGR2B (pp) LGALS9
1271	0.677	0.129	0.707	0	61.7429	0	0	0	pp	THBS2 (pp) TIMP2	0	9913.ENSBTAP00000042078	2052656	9913.ENSBTAP00000014476	2044271	0	FALSE	pp	THBS2 (pp) TIMP2
1272	0.699	0	0.707	0	462.425	0.065	0	0	pp	IRAK3 (pp) TGFB1	0	9913.ENSBTAP00000033611	2051109	9913.ENSBTAP00000027261	2049607	0	FALSE	pp	IRAK3 (pp) TGFB1
1275	0.705	0	0.705	0	158.931	0	0	0	pp	GLB1L (pp) TMED3	0	9913.ENSBTAP00000027467	2049692	9913.ENSBTAP00000001068	2038693	0	FALSE	pp	GLB1L (pp) TMED3
1276	0.363	0.557	0.705	0	157.878	0	0	0	pp	TOP2A (pp) CDC45	0	9913.ENSBTAP00000053858	2056021	9913.ENSBTAP00000005623	2040662	0	FALSE	pp	TOP2A (pp) CDC45
1277	0.198	0.614	0.705	0	28.0401	0.123	0	0	pp	CHTF18 (pp) CDC45	0	9913.ENSBTAP00000026311	2049203	9913.ENSBTAP00000005623	2040662	0	FALSE	pp	CHTF18 (pp) CDC45
1279	0.705	0	0.705	0	586.383	0	0	0	pp	FNDC3B (pp) COL4A4	0	9913.ENSBTAP00000025816	2048990	9913.ENSBTAP00000018302	2045848	0	FALSE	pp	FNDC3B (pp) COL4A4
1280	0.107	0	0.704	0	1177.84	0.683	0	0	pp	ZYX (pp) FSCN1	0	9913.ENSBTAP00000023912	2048188	9913.ENSBTAP00000004145	2040043	0	FALSE	pp	ZYX (pp) FSCN1
1282	0.341	0.696	0.703	0	946	0	0	0.918	pp	IFI44 (pp) IFI44L	0	9913.ENSBTAP00000045648	2053531	9913.ENSBTAP00000031029	2050724	0	FALSE	pp	IFI44 (pp) IFI44L
1283	0.479	0	0.703	0.454	583.472	0	0	0	pp	MMP2 (pp) FYN	0	9913.ENSBTAP00000025657	2048918	9913.ENSBTAP00000015730	2044776	0	FALSE	pp	MMP2 (pp) FYN
1284	0.084	0	0.703	0.665	464.174	0.112	0	0	pp	FYN (pp) IL2RG	0	9913.ENSBTAP00000015730	2044776	9913.ENSBTAP00000010033	2042500	0	FALSE	pp	FYN (pp) IL2RG
1285	0.681	0	0.702	0	183.467	0.105	0	0	pp	GPC1 (pp) BMP4	0	9913.ENSBTAP00000018329	2045858	9913.ENSBTAP00000004992	2040412	0	FALSE	pp	GPC1 (pp) BMP4
1286	0.588	0	0.702	0	169.627	0.307	0	0	pp	TWF2 (pp) ACTA2	0	9913.ENSBTAP00000043205	2052980	9913.ENSBTAP00000019461	2046305	0	FALSE	pp	TWF2 (pp) ACTA2
1288	0.652	0	0.701	0	211.076	0.176	0	0	pp	CIT (pp) Bt.110063	0	9913.ENSBTAP00000053674	2055893	9913.ENSBTAP00000029300	2050434	0	FALSE	pp	CIT (pp) Bt.110063
1289	0.652	0	0.701	0	189.777	0.176	0	0	pp	CIT (pp) DLG5	0	9913.ENSBTAP00000053674	2055893	9913.ENSBTAP00000017554	2045525	0	FALSE	pp	CIT (pp) DLG5
1290	0.418	0	0.701	0.454	231.395	0.391	0	0.647	pp	MAP2K1 (pp) FYN	0	9913.ENSBTAP00000045293	2053466	9913.ENSBTAP00000015730	2044776	0	FALSE	pp	MAP2K1 (pp) FYN
1292	0.7	0	0.7	0	521.993	0	0	0	pp	FYN (pp) LY9	0	9913.ENSBTAP00000015730	2044776	9913.ENSBTAP00000003840	2039909	0	FALSE	pp	FYN (pp) LY9
1293	0.358	0	0.7	0.526	184.912	0.093	0	0	pp	NEDD9 (pp) RAC1	0	9913.ENSBTAP00000055362	2057208	9913.ENSBTAP00000012170	2043376	0	FALSE	pp	NEDD9 (pp) RAC1
1295	0.7	0	0.7	0	414.615	0	0	0	pp	IRAK3 (pp) TREM1	0	9913.ENSBTAP00000033611	2051109	9913.ENSBTAP00000023397	2047980	0	FALSE	pp	IRAK3 (pp) TREM1
1297	0.537	0	0.7	0	1041.99	0.378	0	0	pp	CDCP1 (pp) FYN	0	9913.ENSBTAP00000055250	2057123	9913.ENSBTAP00000015730	2044776	0	FALSE	pp	CDCP1 (pp) FYN
1298	0.7	0	0.7	0	311.427	0	0	0	pp	LGALS3 (pp) CLU	0	9913.ENSBTAP00000041298	2052441	9913.ENSBTAP00000007324	2041371	0	FALSE	pp	LGALS3 (pp) CLU
1299	0.7	0	0.7	0	590.021	0	0	0	pp	LGALS3 (pp) IL1B	0	9913.ENSBTAP00000041298	2052441	9913.ENSBTAP00000001745	2038997	0	FALSE	pp	LGALS3 (pp) IL1B
1300	0.7	0	0.7	0	150.598	0	0	0	pp	LYZ (pp) ITGAL	0	9913.ENSBTAP00000038081	2051833	9913.ENSBTAP00000009348	2042209	0	FALSE	pp	LYZ (pp) ITGAL
1302	0.7	0	0.7	0	360.992	0	0	0	pp	ADAMTS3 (pp) IL1B	0	9913.ENSBTAP00000053777	2055965	9913.ENSBTAP00000001745	2038997	0	FALSE	pp	ADAMTS3 (pp) IL1B
1303	0.7	0	0.7	0	282.488	0	0	0	pp	CD44 (pp) IL1B	0	9913.ENSBTAP00000048925	2054273	9913.ENSBTAP00000001745	2038997	0	FALSE	pp	CD44 (pp) IL1B
1305	0.7	0	0.7	0	836.565	0	0	0	pp	TGFB1 (pp) ANXA2	0	9913.ENSBTAP00000027261	2049607	9913.ENSBTAP00000012655	2043576	0	FALSE	pp	TGFB1 (pp) ANXA2
1306	0.7	0	0.7	0	315.989	0	0	0	pp	FGF13 (pp) IL1B	0	9913.ENSBTAP00000045393	2053481	9913.ENSBTAP00000001745	2038997	0	FALSE	pp	FGF13 (pp) IL1B
1308	0.7	0	0.7	0	326.174	0	0	0	pp	LGALS3 (pp) CA2	0	9913.ENSBTAP00000041298	2052441	9913.ENSBTAP00000023581	2048053	0	FALSE	pp	LGALS3 (pp) CA2
1309	0.7	0	0.7	0	585.008	0	0	0	pp	ADAMTS3 (pp) TGFB1	0	9913.ENSBTAP00000053777	2055965	9913.ENSBTAP00000027261	2049607	0	FALSE	pp	ADAMTS3 (pp) TGFB1
1310	0.602	0.227	0.7	0	90.6612	0.103	0	0	pp	THBS2 (pp) COL1A2	0	9913.ENSBTAP00000042078	2052656	9913.ENSBTAP00000033771	2051135	0	FALSE	pp	THBS2 (pp) COL1A2
1311	0.7	0	0.7	0	394.637	0	0	0	pp	CA2 (pp) PGR	0	9913.ENSBTAP00000023581	2048053	9913.ENSBTAP00000010545	2042702	0	FALSE	pp	CA2 (pp) PGR
1312	0.7	0	0.7	0	181.778	0	0	0	pp	ITGA6 (pp) IL1B	0	9913.ENSBTAP00000022960	2047811	9913.ENSBTAP00000001745	2038997	0	FALSE	pp	ITGA6 (pp) IL1B
1313	0.61	0	0.699	0	33.9414	0.261	0	0	pp	ENG (pp) ACVR2B	0	9913.ENSBTAP00000048579	2054170	9913.ENSBTAP00000024095	2048263	0	FALSE	pp	ENG (pp) ACVR2B
1316	0.699	0	0.699	0	4	0	0	0	pp	BIN2 (pp) RIN3	0	9913.ENSBTAP00000044263	2053242	9913.ENSBTAP00000013748	2044015	0	FALSE	pp	BIN2 (pp) RIN3
1317	0.699	0	0.699	0	142.935	0	0	0	pp	ANXA2 (pp) AXL	0	9913.ENSBTAP00000012655	2043576	9913.ENSBTAP00000004111	2040029	0	FALSE	pp	ANXA2 (pp) AXL
1318	0.104	0	0.699	0.665	277.664	0.08	0	0	pp	SPHK1 (pp) PDGFRA	0	9913.ENSBTAP00000011212	2042975	9913.ENSBTAP00000009441	2042250	0	FALSE	pp	SPHK1 (pp) PDGFRA
1319	0.699	0	0.699	0	486.683	0	0	0	pp	ZYX (pp) CDK1	0	9913.ENSBTAP00000023912	2048188	9913.ENSBTAP00000013337	2043840	0	FALSE	pp	ZYX (pp) CDK1
1320	0.699	0	0.699	0	738.574	0	0	0	pp	XPO1 (pp) IL1B	0	9913.ENSBTAP00000017629	2045564	9913.ENSBTAP00000001745	2038997	0	FALSE	pp	XPO1 (pp) IL1B
1322	0.699	0	0.699	0	172.349	0	0	0	pp	ZFP36L1 (pp) DLL4	0	9913.ENSBTAP00000035611	2051445	9913.ENSBTAP00000013680	2043978	0	FALSE	pp	ZFP36L1 (pp) DLL4
1323	0.699	0	0.699	0	184.768	0	0	0	pp	CDC7 (pp) XPO1	0	9913.ENSBTAP00000021696	2047287	9913.ENSBTAP00000017629	2045564	0	FALSE	pp	CDC7 (pp) XPO1
1324	0.699	0	0.699	0	523.359	0	0	0	pp	LYN (pp) ANXA2	0	9913.ENSBTAP00000026686	2049366	9913.ENSBTAP00000012655	2043576	0	FALSE	pp	LYN (pp) ANXA2
1326	0.699	0	0.699	0	1368.28	0	0	0	pp	GRN (pp) LGALS3	0	9913.ENSBTAP00000047776	2053934	9913.ENSBTAP00000041298	2052441	0	FALSE	pp	GRN (pp) LGALS3
1328	0.699	0	0.699	0	946	0	0	0	pp	FGF13 (pp) SPON1	0	9913.ENSBTAP00000045393	2053481	9913.ENSBTAP00000012059	2043325	0	FALSE	pp	FGF13 (pp) SPON1
1329	0.189	0	0.699	0	1160.62	0.684	0	0.676	pp	LYN (pp) CDK1	0	9913.ENSBTAP00000026686	2049366	9913.ENSBTAP00000013337	2043840	0	FALSE	pp	LYN (pp) CDK1
1330	0.699	0	0.699	0	195.92	0	0	0	pp	DOK1 (pp) XPO1	0	9913.ENSBTAP00000024727	2048532	9913.ENSBTAP00000017629	2045564	0	FALSE	pp	DOK1 (pp) XPO1
1332	0.699	0	0.699	0	156.918	0	0	0	pp	TNFRSF1B (pp) UNC93B1	0	9913.ENSBTAP00000034614	2051288	9913.ENSBTAP00000001581	2038932	0	FALSE	pp	TNFRSF1B (pp) UNC93B1
1333	0.699	0	0.699	0	226.406	0	0	0	pp	JUNB (pp) BCL2A1	0	9913.ENSBTAP00000015987	2044894	9913.ENSBTAP00000000977	2038652	0	FALSE	pp	JUNB (pp) BCL2A1
1334	0.699	0	0.699	0	365.03	0	0	0	pp	SAT1 (pp) PLAUR	0	9913.ENSBTAP00000023087	2047858	9913.ENSBTAP00000017446	2045485	0	FALSE	pp	SAT1 (pp) PLAUR
1335	0.699	0	0.699	0	191.6	0	0	0	pp	CD86 (pp) FSTL1	0	9913.ENSBTAP00000032224	2050894	9913.ENSBTAP00000029886	2050534	0	FALSE	pp	CD86 (pp) FSTL1
1337	0.699	0	0.699	0	946	0	0	0	pp	MPEG1 (pp) TGFB1	0	9913.ENSBTAP00000055984	2057694	9913.ENSBTAP00000027261	2049607	0	FALSE	pp	MPEG1 (pp) TGFB1
1338	0.263	0	0.698	0.577	527.471	0.111	0	0	pp	CASP3 (pp) ACTG2	0	9913.ENSBTAP00000021099	2047037	9913.ENSBTAP00000007504	2041444	0	FALSE	pp	CASP3 (pp) ACTG2
1339	0.13	0	0.698	0.558	208.628	0.28	0	0	pp	JUNB (pp) NFATC1	0	9913.ENSBTAP00000015987	2044894	9913.ENSBTAP00000000859	2038602	0	FALSE	pp	JUNB (pp) NFATC1
1340	0.607	0	0.698	0.57	1722.31	0.164	0	0.67	pp	FYN (pp) CDK1	0	9913.ENSBTAP00000015730	2044776	9913.ENSBTAP00000013337	2043840	0	FALSE	pp	FYN (pp) CDK1
1342	0.59	0	0.698	0	275.011	0.292	0	0	pp	MEF2C (pp) MAPK15	0	9913.ENSBTAP00000034894	2051330	9913.ENSBTAP00000026467	2049271	0	FALSE	pp	MEF2C (pp) MAPK15
1343	0.429	0	0.697	0.437	522.069	0.134	0	0	pp	FGR (pp) RAC1	0	9913.ENSBTAP00000015646	2044738	9913.ENSBTAP00000012170	2043376	0	FALSE	pp	FGR (pp) RAC1
1344	0.269	0	0.697	0.471	101.637	0.279	0	0	pp	ITGB7 (pp) ICAM1	0	9913.ENSBTAP00000025279	2048748	9913.ENSBTAP00000013608	2043944	0	FALSE	pp	ITGB7 (pp) ICAM1
1345	0.081	0	0.697	0.442	270.561	0.458	0	0	pp	YWHAB (pp) INSR	0	9913.ENSBTAP00000022411	2047577	9913.ENSBTAP00000016858	2045216	0	FALSE	pp	YWHAB (pp) INSR
1346	0.671	0	0.696	0	177.937	0.113	0	0	pp	FOS (pp) INSRR	0	9913.ENSBTAP00000005660	2040679	9913.ENSBTAP00000003973	2039962	0	FALSE	pp	FOS (pp) INSRR
1347	0.615	0.187	0.695	0	144.587	0.103	0	0	pp	THBS2 (pp) COL1A1	0	9913.ENSBTAP00000042078	2052656	9913.ENSBTAP00000017420	2045473	0	FALSE	pp	THBS2 (pp) COL1A1
1348	0.438	0.481	0.695	0	1833.7	0	0	0	pp	PTPRC (pp) CD53	0	9913.ENSBTAP00000013320	2043835	9913.ENSBTAP00000008479	2041868	0	FALSE	pp	PTPRC (pp) CD53
1349	0.807	0.07	0.694	0.485	205.536	0.154	0	0.617	pp	FGR (pp) VAV1	0	9913.ENSBTAP00000015646	2044738	9913.ENSBTAP00000005560	2040635	0	FALSE	pp	FGR (pp) VAV1
1350	0.422	0.318	0.694	0	68.3624	0.287	0	0	pp	CORO1A (pp) MYO1F	0	9913.ENSBTAP00000051462	2054987	9913.ENSBTAP00000010081	2042516	0	FALSE	pp	CORO1A (pp) MYO1F
1351	0.336	0	0.694	0.558	178.094	0	0	0	pp	TIMP1 (pp) FOS	0	9913.ENSBTAP00000006653	2041094	9913.ENSBTAP00000005660	2040679	0	FALSE	pp	TIMP1 (pp) FOS
1352	0.628	0	0.694	0	262.798	0.21	0	0	pp	ENPP1 (pp) INSR	0	9913.ENSBTAP00000053402	2055707	9913.ENSBTAP00000016858	2045216	0	FALSE	pp	ENPP1 (pp) INSR
1353	0.669	0	0.693	0	419.31	0.108	0	0	pp	PRKAA2 (pp) MYL12A	0	9913.ENSBTAP00000024965	2048615	9913.ENSBTAP00000021328	2047123	0	FALSE	pp	PRKAA2 (pp) MYL12A
1354	0.671	0	0.693	0	176.046	0.106	0	0	pp	INSR (pp) FOS	0	9913.ENSBTAP00000016858	2045216	9913.ENSBTAP00000005660	2040679	0	FALSE	pp	INSR (pp) FOS
1356	0.349	0	0.693	0.418	156.923	0.255	0	0	pp	PTPRG (pp) HCK	0	9913.ENSBTAP00000054347	2056404	9913.ENSBTAP00000051020	2054865	0	FALSE	pp	PTPRG (pp) HCK
1357	0.671	0	0.693	0	200.716	0.105	0	0	pp	GPC1 (pp) BMP2	0	9913.ENSBTAP00000018329	2045858	9913.ENSBTAP00000006739	2041128	0	FALSE	pp	GPC1 (pp) BMP2
1358	0.346	0.2	0.693	0	73.441	0.46	0	0	pp	CORO1B (pp) CFL1	0	9913.ENSBTAP00000029960	2050547	9913.ENSBTAP00000028602	2050129	0	FALSE	pp	CORO1B (pp) CFL1
1359	0.669	0	0.692	0	69.9479	0.107	0	0	pp	MAP2K1 (pp) TGFB1I1	0	9913.ENSBTAP00000045293	2053466	9913.ENSBTAP00000003094	2039587	0	FALSE	pp	MAP2K1 (pp) TGFB1I1
1360	0.661	0.128	0.692	0	408.324	0	0	0	pp	ACTA2 (pp) COL1A1	0	9913.ENSBTAP00000019461	2046305	9913.ENSBTAP00000017420	2045473	0	FALSE	pp	ACTA2 (pp) COL1A1
1361	0.679	0	0.692	0	319.256	0.081	0	0	pp	FYN (pp) NFATC1	0	9913.ENSBTAP00000015730	2044776	9913.ENSBTAP00000000859	2038602	0	FALSE	pp	FYN (pp) NFATC1
1363	0.6	0	0.691	0	199.363	0.259	0	0	pp	LRRN2 (pp) PRKAR2B	0	9913.ENSBTAP00000034140	2051198	9913.ENSBTAP00000019916	2046511	0	FALSE	pp	LRRN2 (pp) PRKAR2B
1365	0.6	0	0.691	0	199.363	0.259	0	0	pp	MFHAS1 (pp) PRKAR2B	0	9913.ENSBTAP00000021162	2047058	9913.ENSBTAP00000019916	2046511	0	FALSE	pp	MFHAS1 (pp) PRKAR2B
1367	0.6	0	0.691	0	185.23	0.259	0	0	pp	PRKAR2B (pp) ISLR	0	9913.ENSBTAP00000019916	2046511	9913.ENSBTAP00000007913	2041622	0	FALSE	pp	PRKAR2B (pp) ISLR
1368	0.528	0	0.691	0.354	292.472	0.065	0	0	pp	CDH2 (pp) FYN	0	9913.ENSBTAP00000028238	2050004	9913.ENSBTAP00000015730	2044776	0	FALSE	pp	CDH2 (pp) FYN
1370	0.6	0	0.691	0	199.363	0.259	0	0	pp	LRRC8D (pp) PRKAR2B	0	9913.ENSBTAP00000027912	2049873	9913.ENSBTAP00000019916	2046511	0	FALSE	pp	LRRC8D (pp) PRKAR2B
1372	0.669	0.104	0.691	0	240.967	0	0	0	pp	CYTH4 (pp) MYO1F	0	9913.ENSBTAP00000030414	2050628	9913.ENSBTAP00000010081	2042516	0	FALSE	pp	CYTH4 (pp) MYO1F
1374	0.6	0	0.691	0	199.363	0.259	0	0	pp	LRRC17 (pp) PRKAR2B	0	9913.ENSBTAP00000033684	2051118	9913.ENSBTAP00000019916	2046511	0	FALSE	pp	LRRC17 (pp) PRKAR2B
1376	0.6	0	0.691	0	149.177	0.259	0	0	pp	MXRA5 (pp) PRKAR2B	0	9913.ENSBTAP00000029877	2050533	9913.ENSBTAP00000019916	2046511	0	FALSE	pp	MXRA5 (pp) PRKAR2B
1377	0.6	0	0.691	0	403.196	0.259	0	0	pp	PRKAR2B (pp) FMOD	0	9913.ENSBTAP00000019916	2046511	9913.ENSBTAP00000019854	2046484	0	FALSE	pp	PRKAR2B (pp) FMOD
1379	0.6	0	0.691	0	199.363	0.259	0	0	pp	PRKAR2B (pp) LRRC33	0	9913.ENSBTAP00000019916	2046511	9913.ENSBTAP00000012650	2043573	0	FALSE	pp	PRKAR2B (pp) LRRC33
1380	0.641	0.081	0.69	0	484.778	0.134	0	0	pp	HCK (pp) RAC1	0	9913.ENSBTAP00000051020	2054865	9913.ENSBTAP00000012170	2043376	0	FALSE	pp	HCK (pp) RAC1
1381	0.569	0.086	0.689	0	312.257	0.273	0	0	pp	CORO1A (pp) ACTB	0	9913.ENSBTAP00000051462	2054987	9913.ENSBTAP00000036739	2051613	0	FALSE	pp	CORO1A (pp) ACTB
1383	0.671	0.095	0.689	0	127.449	0	0	0	pp	CIT (pp) KIF14	0	9913.ENSBTAP00000053674	2055893	9913.ENSBTAP00000029161	2050374	0	FALSE	pp	CIT (pp) KIF14
1384	0.174	0.639	0.689	0	313.645	0	0	0	pp	HCK (pp) SPI1	0	9913.ENSBTAP00000051020	2054865	9913.ENSBTAP00000028937	2050274	0	FALSE	pp	HCK (pp) SPI1
1385	0.173	0.639	0.688	0	179.633	0	0	0	pp	COL1A1 (pp) SERPINF1	0	9913.ENSBTAP00000017420	2045473	9913.ENSBTAP00000012804	2043630	0	FALSE	pp	COL1A1 (pp) SERPINF1
1386	0.464	0.226	0.688	0	84.4545	0.308	0	0	pp	ACTB (pp) TPM4	0	9913.ENSBTAP00000036739	2051613	9913.ENSBTAP00000005982	2040805	0	FALSE	pp	ACTB (pp) TPM4
1387	0.688	0	0.688	0	348.625	0	0	0	pp	LRP5 (pp) BMP2	0	9913.ENSBTAP00000007756	2041552	9913.ENSBTAP00000006739	2041128	0	FALSE	pp	LRP5 (pp) BMP2
1388	0.624	0	0.688	0	160.71	0.203	0	0	pp	COL1A2 (pp) BMP4	0	9913.ENSBTAP00000033771	2051135	9913.ENSBTAP00000004992	2040412	0	FALSE	pp	COL1A2 (pp) BMP4
1389	0.246	0	0.687	0.471	118.123	0.279	0	0	pp	ITGB7 (pp) ICAM3	0	9913.ENSBTAP00000025279	2048748	9913.ENSBTAP00000020903	2046965	0	FALSE	pp	ITGB7 (pp) ICAM3
1390	0.561	0	0.687	0	273.231	0.316	0	0	pp	MAPK15 (pp) JUNB	0	9913.ENSBTAP00000026467	2049271	9913.ENSBTAP00000015987	2044894	0	FALSE	pp	MAPK15 (pp) JUNB
1391	0.627	0	0.687	0	120.017	0.195	0	0	pp	PDGFRA (pp) VAV1	0	9913.ENSBTAP00000009441	2042250	9913.ENSBTAP00000005560	2040635	0	FALSE	pp	PDGFRA (pp) VAV1
1392	0.596	0	0.686	0	172.245	0.254	0	0	pp	WNT2B (pp) GPC1	0	9913.ENSBTAP00000018985	2046117	9913.ENSBTAP00000018329	2045858	0	FALSE	pp	WNT2B (pp) GPC1
1393	0	0.168	0.685	0	18.0005	0.638	0	0	pp	CDC7 (pp) ESCO2	0	9913.ENSBTAP00000021696	2047287	9913.ENSBTAP00000008606	2041915	0	FALSE	pp	CDC7 (pp) ESCO2
1395	0.344	0	0.685	0.54	139.947	0	0	0	pp	COLEC12 (pp) MSR1	0	9913.ENSBTAP00000044662	2053345	9913.ENSBTAP00000003751	2039866	0	FALSE	pp	COLEC12 (pp) MSR1
1396	0.691	0	0.684	0.529	7.3481	0.327	0	0.932	pp	CAPNS1 (pp) CAPN3	0	9913.ENSBTAP00000019803	2046462	9913.ENSBTAP00000011677	2043170	0	FALSE	pp	CAPNS1 (pp) CAPN3
1399	0.329	0	0.683	0.485	946	0.159	0	0	pp	MAPKAPK3 (pp) LSP1	0	9913.ENSBTAP00000021983	2047391	9913.ENSBTAP00000013787	2044024	0	FALSE	pp	MAPKAPK3 (pp) LSP1
1400	0.275	0.578	0.681	0	412.495	0	0	0	pp	FMOD (pp) COL1A1	0	9913.ENSBTAP00000019854	2046484	9913.ENSBTAP00000017420	2045473	0	FALSE	pp	FMOD (pp) COL1A1
1401	0.283	0	0.68	0.505	390.257	0.171	0	0	pp	ARRB1 (pp) FYN	0	9913.ENSBTAP00000027296	2049618	9913.ENSBTAP00000015730	2044776	0	FALSE	pp	ARRB1 (pp) FYN
1402	0.555	0	0.68	0	344.944	0.31	0	0	pp	ACTG2 (pp) WIPF1	0	9913.ENSBTAP00000007504	2041444	9913.ENSBTAP00000002076	2039134	0	FALSE	pp	ACTG2 (pp) WIPF1
1403	0.555	0.086	0.679	0	122.056	0.273	0	0	pp	CORO1B (pp) ACTA2	0	9913.ENSBTAP00000029960	2050547	9913.ENSBTAP00000019461	2046305	0	FALSE	pp	CORO1B (pp) ACTA2
1404	0.122	0	0.678	0.582	1109.01	0.195	0	0	pp	CDK1 (pp) PRKAG2	0	9913.ENSBTAP00000013337	2043840	9913.ENSBTAP00000003789	2039886	0	FALSE	pp	CDK1 (pp) PRKAG2
1406	0.076	0	0.677	0.665	633.836	0	0	0	pp	CPT1A (pp) APOA1	0	9913.ENSBTAP00000029336	2050452	9913.ENSBTAP00000002914	2039518	0	FALSE	pp	CPT1A (pp) APOA1
1408	0.316	0	0.677	0.418	376.297	0.255	0	0	pp	HCK (pp) PTPRS	0	9913.ENSBTAP00000051020	2054865	9913.ENSBTAP00000042388	2052751	0	FALSE	pp	HCK (pp) PTPRS
1409	0.558	0	0.677	0	134.978	0.3	0	0	pp	TUBA4A (pp) LRRK1	0	9913.ENSBTAP00000003192	2039622	9913.ENSBTAP00000002052	2039123	0	FALSE	pp	TUBA4A (pp) LRRK1
1410	0.676	0	0.677	0	836.685	0	0	0	pp	CTSB (pp) MMP2	0	9913.ENSBTAP00000036650	2051603	9913.ENSBTAP00000025657	2048918	0	FALSE	pp	CTSB (pp) MMP2
1412	0.549	0	0.676	0.31	316.658	0	0	0	pp	PTPN6 (pp) CTNNAL1	0	9913.ENSBTAP00000027046	2049505	9913.ENSBTAP00000006577	2041065	0	FALSE	pp	PTPN6 (pp) CTNNAL1
1413	0.39	0.49	0.676	0	160.102	0	0	0	pp	ANXA1 (pp) LGALS1	0	9913.ENSBTAP00000021256	2047095	9913.ENSBTAP00000020080	2046588	0	FALSE	pp	ANXA1 (pp) LGALS1
1415	0.61	0	0.676	0	757.292	0.204	0	0	pp	GDF10 (pp) BMPR1A	0	9913.ENSBTAP00000001351	2038821	9913.ENSBTAP00000000282	2038361	0	FALSE	pp	GDF10 (pp) BMPR1A
1416	0.221	0.472	0.676	0	28.6163	0.277	0	0	pp	KIF14 (pp) BUB1B	0	9913.ENSBTAP00000029161	2050374	9913.ENSBTAP00000009521	2042280	0	FALSE	pp	KIF14 (pp) BUB1B
1417	0.41	0	0.676	0.409	176.496	0.391	0	0.639	pp	MAP2K1 (pp) FGR	0	9913.ENSBTAP00000045293	2053466	9913.ENSBTAP00000015646	2044738	0	FALSE	pp	MAP2K1 (pp) FGR
1418	0.638	0	0.675	0	649.182	0.137	0	0	pp	MMP2 (pp) PLAUR	0	9913.ENSBTAP00000025657	2048918	9913.ENSBTAP00000017446	2045485	0	FALSE	pp	MMP2 (pp) PLAUR
1419	0.545	0.07	0.675	0	332.833	0.295	0	0	pp	ACTG2 (pp) TUBA4A	0	9913.ENSBTAP00000007504	2041444	9913.ENSBTAP00000003192	2039622	0	FALSE	pp	ACTG2 (pp) TUBA4A
1420	0.13	0	0.675	0.531	473.595	0.32	0	0.727	pp	FGR (pp) SYK	0	9913.ENSBTAP00000015646	2044738	9913.ENSBTAP00000006260	2040928	0	FALSE	pp	FGR (pp) SYK
1421	0.647	0	0.675	0	345.397	0.115	0	0	pp	BTK (pp) TLR7	0	9913.ENSBTAP00000030121	2050578	9913.ENSBTAP00000029890	2050536	0	FALSE	pp	BTK (pp) TLR7
1422	0.642	0	0.674	0	92.341	0.128	0	0	pp	MAPK15 (pp) TGFB1I1	0	9913.ENSBTAP00000026467	2049271	9913.ENSBTAP00000003094	2039587	0	FALSE	pp	MAPK15 (pp) TGFB1I1
1423	0.653	0	0.674	0	473.099	0.1	0	0	pp	CDH1 (pp) PTPRC	0	9913.ENSBTAP00000021272	2047106	9913.ENSBTAP00000013320	2043835	0	FALSE	pp	CDH1 (pp) PTPRC
1424	0.649	0	0.674	0	188.708	0.108	0	0	pp	ACVR2B (pp) GDF10	0	9913.ENSBTAP00000024095	2048263	9913.ENSBTAP00000001351	2038821	0	FALSE	pp	ACVR2B (pp) GDF10
1425	0.423	0	0.673	0	124.292	0.458	0	0	pp	MAPK15 (pp) LRRK1	0	9913.ENSBTAP00000026467	2049271	9913.ENSBTAP00000002052	2039123	0	FALSE	pp	MAPK15 (pp) LRRK1
1426	0.672	0	0.672	0	521.001	0	0	0	pp	RAC1 (pp) FOS	0	9913.ENSBTAP00000012170	2043376	9913.ENSBTAP00000005660	2040679	0	FALSE	pp	RAC1 (pp) FOS
1427	0.671	0	0.671	0	419.371	0	0	0	pp	MMP2 (pp) TAGLN	0	9913.ENSBTAP00000025657	2048918	9913.ENSBTAP00000009469	2042260	0	FALSE	pp	MMP2 (pp) TAGLN
1429	0.671	0	0.671	0	186.016	0	0	0	pp	ASGR1 (pp) PTPRE	0	9913.ENSBTAP00000016010	2044908	9913.ENSBTAP00000003163	2039608	0	FALSE	pp	ASGR1 (pp) PTPRE
1431	0.609	0	0.671	0	159.613	0.194	0	0	pp	RGS2 (pp) PPP1R9A	0	9913.ENSBTAP00000026460	2049269	9913.ENSBTAP00000020761	2046901	0	FALSE	pp	RGS2 (pp) PPP1R9A
1433	0.671	0	0.671	0	255.765	0	0	0	pp	CHTF18 (pp) ATP1A3	0	9913.ENSBTAP00000026311	2049203	9913.ENSBTAP00000024797	2048557	0	FALSE	pp	CHTF18 (pp) ATP1A3
1436	0.671	0	0.671	0	443.616	0	0	0	pp	TINAGL1 (pp) PLIN2	0	9913.ENSBTAP00000037841	2051791	9913.ENSBTAP00000007519	2041451	0	FALSE	pp	TINAGL1 (pp) PLIN2
1438	0.646	0	0.67	0	502.107	0.106	0	0	pp	TLL2 (pp) BMP4	0	9913.ENSBTAP00000015593	2044718	9913.ENSBTAP00000004992	2040412	0	FALSE	pp	TLL2 (pp) BMP4
1439	0.332	0	0.67	0.577	93.8957	0.169	0	0.668	pp	ZYX (pp) TGFB1I1	0	9913.ENSBTAP00000023912	2048188	9913.ENSBTAP00000003094	2039587	0	FALSE	pp	ZYX (pp) TGFB1I1
1440	0.391	0	0.67	0.405	889.392	0.164	0	0	pp	GNAI2 (pp) RAC1	0	9913.ENSBTAP00000027511	2049712	9913.ENSBTAP00000012170	2043376	0	FALSE	pp	GNAI2 (pp) RAC1
1441	0.646	0	0.67	0	443.893	0.106	0	0	pp	TLL2 (pp) BMP2	0	9913.ENSBTAP00000015593	2044718	9913.ENSBTAP00000006739	2041128	0	FALSE	pp	TLL2 (pp) BMP2
1442	0.67	0	0.67	0	370.215	0	0	0	pp	LYZ (pp) FTH1	0	9913.ENSBTAP00000038081	2051833	9913.ENSBTAP00000014853	2044423	0	FALSE	pp	LYZ (pp) FTH1
1444	0.337	0	0.669	0.476	191.387	0.126	0	0	pp	FNBP1 (pp) RHOJ	0	9913.ENSBTAP00000027072	2049518	9913.ENSBTAP00000022858	2047772	0	FALSE	pp	FNBP1 (pp) RHOJ
1445	0.66	0	0.669	0.531	176.1	0.112	0	0.629	pp	HCK (pp) MAP4K1	0	9913.ENSBTAP00000051020	2054865	9913.ENSBTAP00000028180	2049979	0	FALSE	pp	HCK (pp) MAP4K1
1446	0.601	0	0.669	0	160.683	0.203	0	0	pp	COL1A2 (pp) BMP2	0	9913.ENSBTAP00000033771	2051135	9913.ENSBTAP00000006739	2041128	0	FALSE	pp	COL1A2 (pp) BMP2
1447	0.097	0	0.669	0.531	94.3363	0.282	0	0	pp	ARF6 (pp) ARRB1	0	9913.ENSBTAP00000056536	2058142	9913.ENSBTAP00000027296	2049618	0	FALSE	pp	ARF6 (pp) ARRB1
1448	0.281	0	0.668	0.558	197.212	0	0	0	pp	ITGA6 (pp) CDH1	0	9913.ENSBTAP00000022960	2047811	9913.ENSBTAP00000021272	2047106	0	FALSE	pp	ITGA6 (pp) CDH1
1450	0.668	0	0.668	0	946	0	0	0	pp	AOAH (pp) CSF2RB	0	9913.ENSBTAP00000034562	2051272	9913.ENSBTAP00000011947	2043274	0	FALSE	pp	AOAH (pp) CSF2RB
1451	0.707	0	0.668	0.476	138.915	0.327	0	0.857	pp	BTK (pp) FGR	0	9913.ENSBTAP00000030121	2050578	9913.ENSBTAP00000015646	2044738	0	FALSE	pp	BTK (pp) FGR
1452	0.959	0.108	0.667	0.591	237.97	0.129	0	0.962	pp	HCK (pp) FGR	0	9913.ENSBTAP00000051020	2054865	9913.ENSBTAP00000015646	2044738	0	FALSE	pp	HCK (pp) FGR
1453	0.634	0.088	0.667	0	76.8699	0.082	0	0	pp	CFL1 (pp) TUBA4A	0	9913.ENSBTAP00000028602	2050129	9913.ENSBTAP00000003192	2039622	0	FALSE	pp	CFL1 (pp) TUBA4A
1454	0.653	0	0.667	0	148.548	0.081	0	0	pp	CD63 (pp) PTPRC	0	9913.ENSBTAP00000015829	2044828	9913.ENSBTAP00000013320	2043835	0	FALSE	pp	CD63 (pp) PTPRC
1455	0.097	0.1	0.665	0.591	132.555	0.112	0	0	pp	HCK (pp) IL2RG	0	9913.ENSBTAP00000051020	2054865	9913.ENSBTAP00000010033	2042500	0	FALSE	pp	HCK (pp) IL2RG
1456	0.406	0	0.664	0	232.316	0.458	0	0	pp	YWHAB (pp) LRRK1	0	9913.ENSBTAP00000022411	2047577	9913.ENSBTAP00000002052	2039123	0	FALSE	pp	YWHAB (pp) LRRK1
1457	0.14	0	0.663	0.558	91.2909	0.187	0	0	pp	LYN (pp) DOK1	0	9913.ENSBTAP00000026686	2049366	9913.ENSBTAP00000024727	2048532	0	FALSE	pp	LYN (pp) DOK1
1459	0.612	0	0.662	0	265.855	0.164	0	0	pp	KCNMA1 (pp) FYN	0	9913.ENSBTAP00000047743	2053926	9913.ENSBTAP00000015730	2044776	0	FALSE	pp	KCNMA1 (pp) FYN
1460	0.662	0	0.662	0	269.842	0	0	0	pp	MEF2C (pp) BMP4	0	9913.ENSBTAP00000034894	2051330	9913.ENSBTAP00000004992	2040412	0	FALSE	pp	MEF2C (pp) BMP4
1461	0.529	0	0.661	0	80.7161	0.31	0	0	pp	ACTA2 (pp) WIPF1	0	9913.ENSBTAP00000019461	2046305	9913.ENSBTAP00000002076	2039134	0	FALSE	pp	ACTA2 (pp) WIPF1
1463	0.636	0	0.661	0	125.62	0.106	0	0	pp	PAX8 (pp) MAPK8IP1	0	9913.ENSBTAP00000025783	2048979	9913.ENSBTAP00000000419	2038412	0	FALSE	pp	PAX8 (pp) MAPK8IP1
1464	0.336	0	0.66	0.473	82.5196	0.107	0	0	pp	NEDD9 (pp) INSRR	0	9913.ENSBTAP00000055362	2057208	9913.ENSBTAP00000003973	2039962	0	FALSE	pp	NEDD9 (pp) INSRR
1465	0.151	0.136	0.66	0.531	229.391	0.129	0	0	pp	HCK (pp) NFKB1	0	9913.ENSBTAP00000051020	2054865	9913.ENSBTAP00000027016	2049494	0	FALSE	pp	HCK (pp) NFKB1
1466	0.609	0	0.659	0	1019.21	0.164	0	0	pp	CASP8 (pp) FYN	0	9913.ENSBTAP00000038128	2051840	9913.ENSBTAP00000015730	2044776	0	FALSE	pp	CASP8 (pp) FYN
1467	0.479	0.13	0.659	0	51.8072	0.308	0	0	pp	TPM2 (pp) ACTA2	0	9913.ENSBTAP00000043502	2053059	9913.ENSBTAP00000019461	2046305	0	FALSE	pp	TPM2 (pp) ACTA2
1468	0.454	0	0.658	0	42.7183	0.401	0	0	pp	CFL1 (pp) LCP1	0	9913.ENSBTAP00000028602	2050129	9913.ENSBTAP00000009308	2042193	0	FALSE	pp	CFL1 (pp) LCP1
1469	0.361	0.104	0.658	0	45.0791	0.45	0	0	pp	CHTF18 (pp) CDC7	0	9913.ENSBTAP00000026311	2049203	9913.ENSBTAP00000021696	2047287	0	FALSE	pp	CHTF18 (pp) CDC7
1470	0.625	0	0.657	0	277.407	0.125	0	0	pp	CD4 (pp) LGALS1	0	9913.ENSBTAP00000037566	2051750	9913.ENSBTAP00000020080	2046588	0	FALSE	pp	CD4 (pp) LGALS1
1471	0.346	0.108	0.657	0	107.407	0.46	0	0	pp	CORO1A (pp) CFL1	0	9913.ENSBTAP00000051462	2054987	9913.ENSBTAP00000028602	2050129	0	FALSE	pp	CORO1A (pp) CFL1
1472	0.178	0	0.656	0.558	74.9203	0.131	0	0	pp	FCGR2B (pp) DOK1	0	9913.ENSBTAP00000029116	2050352	9913.ENSBTAP00000024727	2048532	0	FALSE	pp	FCGR2B (pp) DOK1
1473	0.622	0	0.656	0	437.289	0.129	0	0	pp	CD63 (pp) FYN	0	9913.ENSBTAP00000015829	2044828	9913.ENSBTAP00000015730	2044776	0	FALSE	pp	CD63 (pp) FYN
1474	0.655	0	0.655	0	106.764	0	0	0	pp	FGF13 (pp) CDH2	0	9913.ENSBTAP00000045393	2053481	9913.ENSBTAP00000028238	2050004	0	FALSE	pp	FGF13 (pp) CDH2
1476	0.655	0	0.655	0	861.968	0	0	0	pp	FOS (pp) CHRNA2	0	9913.ENSBTAP00000005660	2040679	9913.ENSBTAP00000002910	2039514	0	FALSE	pp	FOS (pp) CHRNA2
1477	0.655	0	0.655	0	76.586	0	0	0	pp	SPI1 (pp) FES	0	9913.ENSBTAP00000028937	2050274	9913.ENSBTAP00000003828	2039904	0	FALSE	pp	SPI1 (pp) FES
1478	0.655	0	0.655	0	201.112	0	0	0	pp	CDH2 (pp) TGFB1	0	9913.ENSBTAP00000028238	2050004	9913.ENSBTAP00000027261	2049607	0	FALSE	pp	CDH2 (pp) TGFB1
1479	0.655	0	0.655	0	145.806	0	0	0	pp	CCR2 (pp) CTLA4	0	9913.ENSBTAP00000018066	2045747	9913.ENSBTAP00000017527	2045515	0	FALSE	pp	CCR2 (pp) CTLA4
1480	0.655	0	0.655	0	240.526	0	0	0	pp	TGFB1 (pp) FBN1	0	9913.ENSBTAP00000027261	2049607	9913.ENSBTAP00000002944	2039529	0	FALSE	pp	TGFB1 (pp) FBN1
1481	0.178	0	0.655	0.566	521.577	0.112	0	0	pp	CD4 (pp) SYK	0	9913.ENSBTAP00000037566	2051750	9913.ENSBTAP00000006260	2040928	0	FALSE	pp	CD4 (pp) SYK
1482	0.217	0	0.654	0.577	288.183	0	0	0	pp	CAPNS1 (pp) ACTG2	0	9913.ENSBTAP00000019803	2046462	9913.ENSBTAP00000007504	2041444	0	FALSE	pp	CAPNS1 (pp) ACTG2
1483	0.654	0	0.654	0	131.383	0	0	0	pp	CDH1 (pp) TIMP2	0	9913.ENSBTAP00000021272	2047106	9913.ENSBTAP00000014476	2044271	0	FALSE	pp	CDH1 (pp) TIMP2
1485	0.654	0	0.654	0	237.366	0	0	0	pp	TINAGL1 (pp) NPNT	0	9913.ENSBTAP00000037841	2051791	9913.ENSBTAP00000029938	2050543	0	FALSE	pp	TINAGL1 (pp) NPNT
1486	0.653	0	0.653	0	56.2138	0	0	0	pp	PLCB2 (pp) ATP1A3	0	9913.ENSBTAP00000025402	2048801	9913.ENSBTAP00000024797	2048557	0	FALSE	pp	PLCB2 (pp) ATP1A3
1487	0.653	0	0.653	0	196.742	0	0	0	pp	SPP1 (pp) BMP4	0	9913.ENSBTAP00000044782	2053375	9913.ENSBTAP00000004992	2040412	0	FALSE	pp	SPP1 (pp) BMP4
1488	0.653	0	0.653	0	423.992	0	0	0	pp	SAT1 (pp) FTH1	0	9913.ENSBTAP00000023087	2047858	9913.ENSBTAP00000014853	2044423	0	FALSE	pp	SAT1 (pp) FTH1
1490	0.653	0	0.653	0	946	0	0	0	pp	MTR (pp) FTH1	0	9913.ENSBTAP00000016262	2045008	9913.ENSBTAP00000014853	2044423	0	FALSE	pp	MTR (pp) FTH1
1491	0.652	0	0.652	0	318.555	0	0	0	pp	FTH1 (pp) TMEM173	0	9913.ENSBTAP00000014853	2044423	9913.ENSBTAP00000002962	2039539	0	FALSE	pp	FTH1 (pp) TMEM173
1492	0.6	0	0.652	0	227.961	0.164	0	0	pp	KCNMA1 (pp) FGR	0	9913.ENSBTAP00000047743	2053926	9913.ENSBTAP00000015646	2044738	0	FALSE	pp	KCNMA1 (pp) FGR
1493	0.652	0	0.652	0	349.272	0	0	0	pp	TF (pp) CLU	0	9913.ENSBTAP00000009564	2042301	9913.ENSBTAP00000007324	2041371	0	FALSE	pp	TF (pp) CLU
1494	0.227	0	0.652	0.558	226.618	0.065	0	0	pp	YWHAB (pp) XPO1	0	9913.ENSBTAP00000022411	2047577	9913.ENSBTAP00000017629	2045564	0	FALSE	pp	YWHAB (pp) XPO1
1495	0.652	0	0.652	0	515.272	0	0	0	pp	HLA-DQA1 (pp) ADAMDEC1	0	9913.ENSBTAP00000019800	2046460	9913.ENSBTAP00000001496	2038890	0	FALSE	pp	HLA-DQA1 (pp) ADAMDEC1
1496	0.652	0	0.652	0	106.548	0	0	0	pp	ICAM3 (pp) FOS	0	9913.ENSBTAP00000020903	2046965	9913.ENSBTAP00000005660	2040679	0	FALSE	pp	ICAM3 (pp) FOS
1498	0.4	0.249	0.652	0	382.672	0.291	0	0	pp	EFHD2 (pp) ARPC2	0	9913.ENSBTAP00000042244	2052704	9913.ENSBTAP00000013707	2043997	0	FALSE	pp	EFHD2 (pp) ARPC2
1499	0.651	0	0.651	0	133.258	0	0	0	pp	CDH1 (pp) ICAM1	0	9913.ENSBTAP00000021272	2047106	9913.ENSBTAP00000013608	2043944	0	FALSE	pp	CDH1 (pp) ICAM1
1501	0.651	0	0.651	0	946	0	0	0	pp	ST3GAL4 (pp) GAL3ST4	0	9913.ENSBTAP00000044614	2053332	9913.ENSBTAP00000019991	2046544	0	FALSE	pp	ST3GAL4 (pp) GAL3ST4
1503	0.132	0	0.651	0.558	209.282	0.164	0	0	pp	EDIL3 (pp) ITGAV	0	9913.ENSBTAP00000053325	2055654	9913.ENSBTAP00000026553	2049312	0	FALSE	pp	EDIL3 (pp) ITGAV
1504	0.642	0	0.651	0	770.301	0.065	0	0	pp	BMP2 (pp) SYK	0	9913.ENSBTAP00000006739	2041128	9913.ENSBTAP00000006260	2040928	0	FALSE	pp	BMP2 (pp) SYK
1505	0.642	0	0.651	0	688.923	0.065	0	0	pp	SYK (pp) BMP4	0	9913.ENSBTAP00000006260	2040928	9913.ENSBTAP00000004992	2040412	0	FALSE	pp	SYK (pp) BMP4
1507	0.129	0	0.65	0.558	875.235	0.164	0	0	pp	CDH1 (pp) LIMA1	0	9913.ENSBTAP00000021272	2047106	9913.ENSBTAP00000016376	2045046	0	FALSE	pp	CDH1 (pp) LIMA1
1508	0.129	0	0.65	0.558	719.05	0.164	0	0	pp	APP (pp) CASP8	0	9913.ENSBTAP00000045951	2053589	9913.ENSBTAP00000038128	2051840	0	FALSE	pp	APP (pp) CASP8
1510	0.127	0	0.649	0.558	150.386	0.164	0	0	pp	SHF (pp) PDGFRA	0	9913.ENSBTAP00000027883	2049860	9913.ENSBTAP00000009441	2042250	0	FALSE	pp	SHF (pp) PDGFRA
1513	0.495	0.335	0.649	0	946	0	0	0	pp	EVI2A (pp) EVI2B	0	9913.ENSBTAP00000012311	2043433	9913.ENSBTAP00000012309	2043432	0	FALSE	pp	EVI2A (pp) EVI2B
1514	0.648	0	0.649	0	685.771	0	0	0	pp	CDH1 (pp) BMPR1A	0	9913.ENSBTAP00000021272	2047106	9913.ENSBTAP00000000282	2038361	0	FALSE	pp	CDH1 (pp) BMPR1A
1516	0.649	0	0.649	0	101.477	0	0	0	pp	CNR1 (pp) TRPV2	0	9913.ENSBTAP00000056482	2058104	9913.ENSBTAP00000003922	2039940	0	FALSE	pp	CNR1 (pp) TRPV2
1517	0.648	0	0.648	0	134.565	0	0	0	pp	ICAM3 (pp) IL1B	0	9913.ENSBTAP00000020903	2046965	9913.ENSBTAP00000001745	2038997	0	FALSE	pp	ICAM3 (pp) IL1B
1518	0.561	0	0.648	0	430.293	0.23	0	0	pp	CDK1 (pp) PGR	0	9913.ENSBTAP00000013337	2043840	9913.ENSBTAP00000010545	2042702	0	FALSE	pp	CDK1 (pp) PGR
1519	0.647	0	0.648	0	663.664	0	0	0	pp	MMP2 (pp) DLL4	0	9913.ENSBTAP00000025657	2048918	9913.ENSBTAP00000013680	2043978	0	FALSE	pp	MMP2 (pp) DLL4
1520	0.648	0	0.648	0	508.59	0	0	0	pp	ARHGEF2 (pp) HLA-DQA1	0	9913.ENSBTAP00000033820	2051146	9913.ENSBTAP00000019800	2046460	0	FALSE	pp	ARHGEF2 (pp) HLA-DQA1
1521	0.647	0	0.647	0	1126.31	0	0	0	pp	TGFB1 (pp) ACTG2	0	9913.ENSBTAP00000027261	2049607	9913.ENSBTAP00000007504	2041444	0	FALSE	pp	TGFB1 (pp) ACTG2
1522	0.647	0	0.647	0	695.235	0	0	0	pp	THBS2 (pp) FYN	0	9913.ENSBTAP00000042078	2052656	9913.ENSBTAP00000015730	2044776	0	FALSE	pp	THBS2 (pp) FYN
1523	0.647	0	0.647	0	113.886	0	0	0	pp	ICAM1 (pp) BMP4	0	9913.ENSBTAP00000013608	2043944	9913.ENSBTAP00000004992	2040412	0	FALSE	pp	ICAM1 (pp) BMP4
1524	0.41	0.425	0.647	0	100.151	0	0	0	pp	COL1A1 (pp) FBN1	0	9913.ENSBTAP00000017420	2045473	9913.ENSBTAP00000002944	2039529	0	FALSE	pp	COL1A1 (pp) FBN1
1525	0.555	0.531	0.647	0	11.0572	0.108	0	0.641	pp	KIF14 (pp) CENPE	0	9913.ENSBTAP00000029161	2050374	9913.ENSBTAP00000011898	2043260	0	FALSE	pp	KIF14 (pp) CENPE
1526	0.647	0	0.647	0	565.514	0	0	0	pp	IGFBP5 (pp) BMP4	0	9913.ENSBTAP00000009285	2042181	9913.ENSBTAP00000004992	2040412	0	FALSE	pp	IGFBP5 (pp) BMP4
1527	0.509	0.102	0.647	0	296.188	0.264	0	0	pp	CNN2 (pp) ACTN1	0	9913.ENSBTAP00000027670	2049773	9913.ENSBTAP00000024301	2048347	0	FALSE	pp	CNN2 (pp) ACTN1
1528	0.645	0	0.646	0	1254.63	0	0	0	pp	LGALS3 (pp) ANXA11	0	9913.ENSBTAP00000041298	2052441	9913.ENSBTAP00000027893	2049867	0	FALSE	pp	LGALS3 (pp) ANXA11
1529	0.524	0	0.646	0	403.605	0.288	0	0	pp	MYO1F (pp) ACTG2	0	9913.ENSBTAP00000010081	2042516	9913.ENSBTAP00000007504	2041444	0	FALSE	pp	MYO1F (pp) ACTG2
1530	0	0	0.646	0.527	465.245	0.284	0	0	pp	YWHAB (pp) CSF2RB	0	9913.ENSBTAP00000022411	2047577	9913.ENSBTAP00000011947	2043274	0	FALSE	pp	YWHAB (pp) CSF2RB
1532	0.513	0	0.646	0	214.594	0.302	0	0	pp	HK3 (pp) XPO1	0	9913.ENSBTAP00000019834	2046475	9913.ENSBTAP00000017629	2045564	0	FALSE	pp	HK3 (pp) XPO1
1533	0.513	0	0.646	0	466.751	0.302	0	0	pp	HKDC1 (pp) XPO1	0	9913.ENSBTAP00000044680	2053350	9913.ENSBTAP00000017629	2045564	0	FALSE	pp	HKDC1 (pp) XPO1
1534	0.645	0	0.646	0	133.188	0	0	0	pp	TGFB1 (pp) ICAM1	0	9913.ENSBTAP00000027261	2049607	9913.ENSBTAP00000013608	2043944	0	FALSE	pp	TGFB1 (pp) ICAM1
1536	0.065	0.235	0.646	0.531	119.723	0.09	0	0.829	pp	HCK (pp) SLA	0	9913.ENSBTAP00000051020	2054865	9913.ENSBTAP00000010298	2042601	0	FALSE	pp	HCK (pp) SLA
1538	0.149	0.6	0.645	0	36.2465	0	0	0	pp	CDCA2 (pp) BUB1	0	9913.ENSBTAP00000054520	2056540	9913.ENSBTAP00000028226	2049996	0	FALSE	pp	CDCA2 (pp) BUB1
1539	0.617	0	0.645	0	475.054	0.111	0	0	pp	CD4 (pp) CCR2	0	9913.ENSBTAP00000037566	2051750	9913.ENSBTAP00000018066	2045747	0	FALSE	pp	CD4 (pp) CCR2
1540	0.402	0	0.645	0	345.76	0.431	0	0	pp	GNAI2 (pp) LRRK1	0	9913.ENSBTAP00000027511	2049712	9913.ENSBTAP00000002052	2039123	0	FALSE	pp	GNAI2 (pp) LRRK1
1541	0.623	0.094	0.645	0	484.313	0	0	0	pp	PTPN6 (pp) IRF8	0	9913.ENSBTAP00000027046	2049505	9913.ENSBTAP00000023694	2048103	0	FALSE	pp	PTPN6 (pp) IRF8
1542	0.546	0	0.644	0	245.008	0.572	0	0.678	pp	PTPRG (pp) PTPRC	0	9913.ENSBTAP00000054347	2056404	9913.ENSBTAP00000013320	2043835	0	FALSE	pp	PTPRG (pp) PTPRC
1543	0.071	0	0.644	0	1028.38	0.633	0	0	pp	ACTN1 (pp) PSMB8	0	9913.ENSBTAP00000024301	2048347	9913.ENSBTAP00000003955	2039954	0	FALSE	pp	ACTN1 (pp) PSMB8
1544	0.242	0	0.644	0.471	118.398	0.184	0	0	pp	ITGB7 (pp) TGFB1I1	0	9913.ENSBTAP00000025279	2048748	9913.ENSBTAP00000003094	2039587	0	FALSE	pp	ITGB7 (pp) TGFB1I1
1546	0.644	0	0.644	0	495.21	0	0	0	pp	CPT1A (pp) ANGPTL4	0	9913.ENSBTAP00000029336	2050452	9913.ENSBTAP00000003204	2039629	0	FALSE	pp	CPT1A (pp) ANGPTL4
1547	0.208	0	0.644	0.531	383.005	0.121	0	0	pp	SYK (pp) WIPF1	0	9913.ENSBTAP00000006260	2040928	9913.ENSBTAP00000002076	2039134	0	FALSE	pp	SYK (pp) WIPF1
1548	0.644	0	0.644	0	521.479	0	0	0	pp	CLCF1 (pp) RHOBTB1	0	9913.ENSBTAP00000054359	2056412	9913.ENSBTAP00000025506	2048852	0	FALSE	pp	CLCF1 (pp) RHOBTB1
1549	0.644	0	0.644	0	201.022	0	0	0	pp	THBS2 (pp) LGALS1	0	9913.ENSBTAP00000042078	2052656	9913.ENSBTAP00000020080	2046588	0	FALSE	pp	THBS2 (pp) LGALS1
1550	0.616	0	0.643	0	567.846	0.108	0	0	pp	ATP1A3 (pp) FYN	0	9913.ENSBTAP00000024797	2048557	9913.ENSBTAP00000015730	2044776	0	FALSE	pp	ATP1A3 (pp) FYN
1551	0.642	0	0.642	0	452.242	0	0	0	pp	FGR (pp) ARHGDIB	0	9913.ENSBTAP00000015646	2044738	9913.ENSBTAP00000007933	2041633	0	FALSE	pp	FGR (pp) ARHGDIB
1552	0.595	0	0.642	0	382.9	0.151	0	0	pp	DOK3 (pp) FYN	0	9913.ENSBTAP00000035549	2051437	9913.ENSBTAP00000015730	2044776	0	FALSE	pp	DOK3 (pp) FYN
1553	0	0	0.642	0	413.322	0.642	0	0	pp	SMC4 (pp) SSU72	0	9913.ENSBTAP00000007705	2041533	9913.ENSBTAP00000003331	2039682	0	FALSE	pp	SMC4 (pp) SSU72
1554	0.642	0	0.642	0	530.753	0	0	0	pp	FYN (pp) ARHGDIB	0	9913.ENSBTAP00000015730	2044776	9913.ENSBTAP00000007933	2041633	0	FALSE	pp	FYN (pp) ARHGDIB
1555	0.465	0.113	0.642	0	269.702	0.307	0	0	pp	TAGLN (pp) ACTG2	0	9913.ENSBTAP00000009469	2042260	9913.ENSBTAP00000007504	2041444	0	FALSE	pp	TAGLN (pp) ACTG2
1556	0.568	0	0.641	0	431.722	0.203	0	0	pp	FNBP1 (pp) RAC1	0	9913.ENSBTAP00000027072	2049518	9913.ENSBTAP00000012170	2043376	0	FALSE	pp	FNBP1 (pp) RAC1
1557	0.64	0	0.641	0	939.066	0	0	0	pp	ACTG2 (pp) BMP4	0	9913.ENSBTAP00000007504	2041444	9913.ENSBTAP00000004992	2040412	0	FALSE	pp	ACTG2 (pp) BMP4
1558	0.49	0.101	0.641	0	300.261	0.28	0	0	pp	CDK6 (pp) CDC45	0	9913.ENSBTAP00000053788	2055973	9913.ENSBTAP00000005623	2040662	0	FALSE	pp	CDK6 (pp) CDC45
1559	0.113	0.611	0.64	0	348.226	0	0	0	pp	ANXA1 (pp) TPM4	0	9913.ENSBTAP00000021256	2047095	9913.ENSBTAP00000005982	2040805	0	FALSE	pp	ANXA1 (pp) TPM4
1560	0	0.639	0.639	0	255.748	0	0	0	pp	PSMD8 (pp) TXN	0	9913.ENSBTAP00000042312	2052729	9913.ENSBTAP00000041860	2052601	0	FALSE	pp	PSMD8 (pp) TXN
1562	0.639	0	0.639	0	636.394	0	0	0	pp	ANK2 (pp) CDH1	0	9913.ENSBTAP00000055279	2057142	9913.ENSBTAP00000021272	2047106	0	FALSE	pp	ANK2 (pp) CDH1
1563	0.638	0	0.639	0	352.028	0	0	0	pp	LRP5 (pp) BMP4	0	9913.ENSBTAP00000007756	2041552	9913.ENSBTAP00000004992	2040412	0	FALSE	pp	LRP5 (pp) BMP4
1564	0.609	0	0.639	0	376.465	0.112	0	0	pp	FYN (pp) ITPR2	0	9913.ENSBTAP00000015730	2044776	9913.ENSBTAP00000002982	2039551	0	FALSE	pp	FYN (pp) ITPR2
1565	0.534	0	0.639	0	225.919	0.257	0	0	pp	FYN (pp) DOK2	0	9913.ENSBTAP00000015730	2044776	9913.ENSBTAP00000004337	2040133	0	FALSE	pp	FYN (pp) DOK2
1566	0.606	0	0.639	0	405.969	0.121	0	0	pp	THBS2 (pp) IGFBP5	0	9913.ENSBTAP00000042078	2052656	9913.ENSBTAP00000009285	2042181	0	FALSE	pp	THBS2 (pp) IGFBP5
1567	0.637	0	0.638	0	219.643	0	0	0	pp	TIMP1 (pp) BMP4	0	9913.ENSBTAP00000006653	2041094	9913.ENSBTAP00000004992	2040412	0	FALSE	pp	TIMP1 (pp) BMP4
1568	0.516	0	0.638	0	907.761	0.283	0	0	pp	MEF2C (pp) CDK1	0	9913.ENSBTAP00000034894	2051330	9913.ENSBTAP00000013337	2043840	0	FALSE	pp	MEF2C (pp) CDK1
1569	0.605	0	0.638	0	399.126	0.121	0	0	pp	IRF8 (pp) PDGFRA	0	9913.ENSBTAP00000023694	2048103	9913.ENSBTAP00000009441	2042250	0	FALSE	pp	IRF8 (pp) PDGFRA
1570	0.608	0	0.637	0	68.3188	0.113	0	0	pp	ZFP36 (pp) MAPKAPK3	0	9913.ENSBTAP00000055077	2056986	9913.ENSBTAP00000021983	2047391	0	FALSE	pp	ZFP36 (pp) MAPKAPK3
1571	0.632	0.076	0.637	0.558	163.069	0.164	0	0.961	pp	LYN (pp) FGR	0	9913.ENSBTAP00000026686	2049366	9913.ENSBTAP00000015646	2044738	0	FALSE	pp	LYN (pp) FGR
1572	0.637	0	0.637	0	326.652	0	0	0	pp	SPI1 (pp) PAX8	0	9913.ENSBTAP00000028937	2050274	9913.ENSBTAP00000025783	2048979	0	FALSE	pp	SPI1 (pp) PAX8
1573	0	0.15	0.637	0.591	56.4503	0	0	0	pp	HCK (pp) CD86	0	9913.ENSBTAP00000051020	2054865	9913.ENSBTAP00000032224	2050894	0	FALSE	pp	HCK (pp) CD86
1574	0.635	0	0.636	0	325.086	0	0	0	pp	IRF5 (pp) FOS	0	9913.ENSBTAP00000006567	2041058	9913.ENSBTAP00000005660	2040679	0	FALSE	pp	IRF5 (pp) FOS
1575	0.613	0.096	0.636	0	591.615	0	0	0	pp	CPT1A (pp) HADHB	0	9913.ENSBTAP00000029336	2050452	9913.ENSBTAP00000013310	2043831	0	FALSE	pp	CPT1A (pp) HADHB
1576	0.605	0	0.636	0	217.102	0.116	0	0	pp	ENG (pp) BMP4	0	9913.ENSBTAP00000048579	2054170	9913.ENSBTAP00000004992	2040412	0	FALSE	pp	ENG (pp) BMP4
1577	0.127	0	0.636	0.527	140.567	0.191	0	0	pp	CASP3 (pp) SC1N	0	9913.ENSBTAP00000021099	2047037	9913.ENSBTAP00000012910	2043673	0	FALSE	pp	CASP3 (pp) SC1N
1578	0.636	0	0.636	0	145.367	0	0	0	pp	FGF13 (pp) THBS2	0	9913.ENSBTAP00000045393	2053481	9913.ENSBTAP00000042078	2052656	0	FALSE	pp	FGF13 (pp) THBS2
1579	0.186	0	0.635	0.531	81.7809	0.121	0	0	pp	FST (pp) BMPR1A	0	9913.ENSBTAP00000004318	2040123	9913.ENSBTAP00000000282	2038361	0	FALSE	pp	FST (pp) BMPR1A
1580	0.076	0	0.635	0.577	254.744	0.142	0	0	pp	ZYX (pp) ACTG2	0	9913.ENSBTAP00000023912	2048188	9913.ENSBTAP00000007504	2041444	0	FALSE	pp	ZYX (pp) ACTG2
1581	0	0.634	0.634	0	1106.6	0	0	0	pp	SPI1 (pp) CD53	0	9913.ENSBTAP00000028937	2050274	9913.ENSBTAP00000008479	2041868	0	FALSE	pp	SPI1 (pp) CD53
1582	0.624	0	0.634	0	77.4399	0.065	0	0	pp	CDH2 (pp) PDGFRA	0	9913.ENSBTAP00000028238	2050004	9913.ENSBTAP00000009441	2042250	0	FALSE	pp	CDH2 (pp) PDGFRA
1583	0.13	0	0.633	0.566	175.745	0.108	0	0	pp	HCK (pp) ARRB1	0	9913.ENSBTAP00000051020	2054865	9913.ENSBTAP00000027296	2049618	0	FALSE	pp	HCK (pp) ARRB1
1584	0.491	0	0.633	0	181.136	0.31	0	0	pp	CIT (pp) RHOBTB1	0	9913.ENSBTAP00000053674	2055893	9913.ENSBTAP00000025506	2048852	0	FALSE	pp	CIT (pp) RHOBTB1
1585	0.491	0	0.633	0	621.076	0.31	0	0	pp	CIT (pp) RAC1	0	9913.ENSBTAP00000053674	2055893	9913.ENSBTAP00000012170	2043376	0	FALSE	pp	CIT (pp) RAC1
1586	0.551	0	0.633	0	200.023	0.216	0	0	pp	RALB (pp) NCF4	0	9913.ENSBTAP00000026694	2049369	9913.ENSBTAP00000009911	2042449	0	FALSE	pp	RALB (pp) NCF4
1588	0.551	0	0.633	0	118.881	0.216	0	0	pp	RASL11B (pp) NCF4	0	9913.ENSBTAP00000027515	2049714	9913.ENSBTAP00000009911	2042449	0	FALSE	pp	RASL11B (pp) NCF4
1589	0.491	0	0.633	0	177.301	0.31	0	0	pp	CIT (pp) RHOJ	0	9913.ENSBTAP00000053674	2055893	9913.ENSBTAP00000022858	2047772	0	FALSE	pp	CIT (pp) RHOJ
1590	0.602	0.113	0.632	0	171.188	0	0	0	pp	MMP2 (pp) PDGFRA	0	9913.ENSBTAP00000025657	2048918	9913.ENSBTAP00000009441	2042250	0	FALSE	pp	MMP2 (pp) PDGFRA
1591	0.121	0	0.632	0.558	166.476	0.129	0	0	pp	NFKB1 (pp) LYN	0	9913.ENSBTAP00000027016	2049494	9913.ENSBTAP00000026686	2049366	0	FALSE	pp	NFKB1 (pp) LYN
1592	0.249	0	0.631	0.505	727.005	0.088	0	0	pp	ACTN1 (pp) FYN	0	9913.ENSBTAP00000024301	2048347	9913.ENSBTAP00000015730	2044776	0	FALSE	pp	ACTN1 (pp) FYN
1593	0.291	0	0.631	0.527	146.886	0.183	0	0.674	pp	FGR (pp) PDGFRA	0	9913.ENSBTAP00000015646	2044738	9913.ENSBTAP00000009441	2042250	0	FALSE	pp	FGR (pp) PDGFRA
1594	0.63	0	0.63	0	129.784	0	0	0	pp	KCNMA1 (pp) TAGLN	0	9913.ENSBTAP00000047743	2053926	9913.ENSBTAP00000009469	2042260	0	FALSE	pp	KCNMA1 (pp) TAGLN
1595	0.628	0	0.629	0	436.354	0	0	0	pp	CIITA (pp) MMP2	0	9913.ENSBTAP00000027518	2049716	9913.ENSBTAP00000025657	2048918	0	FALSE	pp	CIITA (pp) MMP2
1597	0	0	0.629	0	272.331	0.629	0	0	pp	TRPM2 (pp) CLU	0	9913.ENSBTAP00000029198	2050386	9913.ENSBTAP00000007324	2041371	0	FALSE	pp	TRPM2 (pp) CLU
1598	0.599	0	0.629	0	376.465	0.112	0	0	pp	ITPR3 (pp) FYN	0	9913.ENSBTAP00000047648	2053899	9913.ENSBTAP00000015730	2044776	0	FALSE	pp	ITPR3 (pp) FYN
1599	0.283	0.076	0.629	0.485	767.929	0	0	0	pp	ARF6 (pp) FYN	0	9913.ENSBTAP00000056536	2058142	9913.ENSBTAP00000015730	2044776	0	FALSE	pp	ARF6 (pp) FYN
1600	0.629	0	0.629	0	380.892	0	0	0	pp	FOS (pp) TRPV2	0	9913.ENSBTAP00000005660	2040679	9913.ENSBTAP00000003922	2039940	0	FALSE	pp	FOS (pp) TRPV2
1601	0.342	0	0.628	0	56.2934	0.458	0	0	pp	TAGLN (pp) LCP1	0	9913.ENSBTAP00000009469	2042260	9913.ENSBTAP00000009308	2042193	0	FALSE	pp	TAGLN (pp) LCP1
1602	0.342	0	0.628	0	31.1617	0.458	0	0	pp	CNN2 (pp) LCP1	0	9913.ENSBTAP00000027670	2049773	9913.ENSBTAP00000009308	2042193	0	FALSE	pp	CNN2 (pp) LCP1
1604	0.491	0.079	0.628	0	227.112	0.271	0	0	pp	SHANK1 (pp) DLG2	0	9913.ENSBTAP00000046968	2053771	9913.ENSBTAP00000027163	2049555	0	FALSE	pp	SHANK1 (pp) DLG2
1605	0.618	0	0.628	0	495.335	0.066	0	0	pp	MMP2 (pp) CLU	0	9913.ENSBTAP00000025657	2048918	9913.ENSBTAP00000007324	2041371	0	FALSE	pp	MMP2 (pp) CLU
1606	0.121	0	0.628	0.558	345.222	0.121	0	0	pp	NFKB1 (pp) XPO1	0	9913.ENSBTAP00000027016	2049494	9913.ENSBTAP00000017629	2045564	0	FALSE	pp	NFKB1 (pp) XPO1
1607	0.602	0	0.628	0	514.418	0.104	0	0	pp	FNBP1 (pp) FYN	0	9913.ENSBTAP00000027072	2049518	9913.ENSBTAP00000015730	2044776	0	FALSE	pp	FNBP1 (pp) FYN
1608	0.627	0	0.627	0	635.693	0	0	0	pp	LGALS3 (pp) TF	0	9913.ENSBTAP00000041298	2052441	9913.ENSBTAP00000009564	2042301	0	FALSE	pp	LGALS3 (pp) TF
1609	0.627	0	0.627	0	251.837	0	0	0	pp	TGFB1 (pp) GJA4	0	9913.ENSBTAP00000027261	2049607	9913.ENSBTAP00000018428	2045899	0	FALSE	pp	TGFB1 (pp) GJA4
1610	0.572	0	0.627	0	164.774	0.164	0	0	pp	ANK2 (pp) ITPR2	0	9913.ENSBTAP00000055279	2057142	9913.ENSBTAP00000002982	2039551	0	FALSE	pp	ANK2 (pp) ITPR2
1611	0.572	0	0.627	0	164.774	0.164	0	0	pp	ANK2 (pp) ITPR3	0	9913.ENSBTAP00000055279	2057142	9913.ENSBTAP00000047648	2053899	0	FALSE	pp	ANK2 (pp) ITPR3
1612	0.625	0	0.626	0	93.9948	0	0	0	pp	INSR (pp) TIMP2	0	9913.ENSBTAP00000016858	2045216	9913.ENSBTAP00000014476	2044271	0	FALSE	pp	INSR (pp) TIMP2
1613	0.13	0	0.626	0.558	201.549	0.106	0	0	pp	LYN (pp) FOS	0	9913.ENSBTAP00000026686	2049366	9913.ENSBTAP00000005660	2040679	0	FALSE	pp	LYN (pp) FOS
1614	0.626	0	0.626	0	281.382	0	0	0	pp	MMP2 (pp) INSR	0	9913.ENSBTAP00000025657	2048918	9913.ENSBTAP00000016858	2045216	0	FALSE	pp	MMP2 (pp) INSR
1615	0.234	0	0.625	0.531	54.9755	0	0	0	pp	NCKAP1L (pp) ARPC2	0	9913.ENSBTAP00000044656	2053343	9913.ENSBTAP00000013707	2043997	0	FALSE	pp	NCKAP1L (pp) ARPC2
1616	0.588	0.129	0.625	0	1037.63	0	0	0	pp	SPI1 (pp) RAC1	0	9913.ENSBTAP00000028937	2050274	9913.ENSBTAP00000012170	2043376	0	FALSE	pp	SPI1 (pp) RAC1
1617	0.343	0	0.625	0.417	404.264	0.327	0	0.734	pp	FYN (pp) INSRR	0	9913.ENSBTAP00000015730	2044776	9913.ENSBTAP00000003973	2039962	0	FALSE	pp	FYN (pp) INSRR
1618	0.593	0	0.625	0	135.293	0.117	0	0	pp	FGF13 (pp) MAPK8IP1	0	9913.ENSBTAP00000045393	2053481	9913.ENSBTAP00000000419	2038412	0	FALSE	pp	FGF13 (pp) MAPK8IP1
1619	0.107	0	0.625	0.471	139.344	0.27	0	0	pp	INPP5D (pp) INSRR	0	9913.ENSBTAP00000026867	2049444	9913.ENSBTAP00000003973	2039962	0	FALSE	pp	INPP5D (pp) INSRR
1620	0.557	0.07	0.625	0	88.409	0.164	0	0	pp	ACTA2 (pp) TUBB6	0	9913.ENSBTAP00000019461	2046305	9913.ENSBTAP00000000568	2038481	0	FALSE	pp	ACTA2 (pp) TUBB6
1621	0.625	0	0.625	0	529.071	0	0	0	pp	CDK6 (pp) BMP2	0	9913.ENSBTAP00000053788	2055973	9913.ENSBTAP00000006739	2041128	0	FALSE	pp	CDK6 (pp) BMP2
1622	0.624	0	0.624	0	166.615	0	0	0	pp	COL1A2 (pp) CIITA	0	9913.ENSBTAP00000033771	2051135	9913.ENSBTAP00000027518	2049716	0	FALSE	pp	COL1A2 (pp) CIITA
1623	0.623	0	0.623	0	262.111	0	0	0	pp	KCNMA1 (pp) RAC1	0	9913.ENSBTAP00000047743	2053926	9913.ENSBTAP00000012170	2043376	0	FALSE	pp	KCNMA1 (pp) RAC1
1624	0.178	0	0.623	0.496	103.77	0.164	0	0	pp	LYN (pp) TGFB1I1	0	9913.ENSBTAP00000026686	2049366	9913.ENSBTAP00000003094	2039587	0	FALSE	pp	LYN (pp) TGFB1I1
1625	0.241	0	0.623	0.512	539.373	0.065	0	0	pp	ACTN1 (pp) RAC1	0	9913.ENSBTAP00000024301	2048347	9913.ENSBTAP00000012170	2043376	0	FALSE	pp	ACTN1 (pp) RAC1
1626	0.063	0	0.623	0.558	111.218	0.164	0	0	pp	ITGAV (pp) PDGFRA	0	9913.ENSBTAP00000026553	2049312	9913.ENSBTAP00000009441	2042250	0	FALSE	pp	ITGAV (pp) PDGFRA
1627	0.593	0	0.622	0	297.498	0.106	0	0	pp	FGR (pp) FOS	0	9913.ENSBTAP00000015646	2044738	9913.ENSBTAP00000005660	2040679	0	FALSE	pp	FGR (pp) FOS
1629	0.622	0	0.622	0	946	0	0	0	pp	KLHL6 (pp) XPO1	0	9913.ENSBTAP00000052629	2055365	9913.ENSBTAP00000017629	2045564	0	FALSE	pp	KLHL6 (pp) XPO1
1630	0.271	0	0.622	0.503	576.288	0	0	0	pp	ACTG2 (pp) FOS	0	9913.ENSBTAP00000007504	2041444	9913.ENSBTAP00000005660	2040679	0	FALSE	pp	ACTG2 (pp) FOS
1631	0.107	0	0.622	0.531	82.3268	0.17	0	0	pp	INPP5D (pp) INSR	0	9913.ENSBTAP00000026867	2049444	9913.ENSBTAP00000016858	2045216	0	FALSE	pp	INPP5D (pp) INSR
1632	0.157	0	0.622	0.57	435.781	0	0	0	pp	ZYX (pp) FYN	0	9913.ENSBTAP00000023912	2048188	9913.ENSBTAP00000015730	2044776	0	FALSE	pp	ZYX (pp) FYN
1633	0.602	0	0.622	0	437.976	0.09	0	0	pp	FNBP1 (pp) FGR	0	9913.ENSBTAP00000027072	2049518	9913.ENSBTAP00000015646	2044738	0	FALSE	pp	FNBP1 (pp) FGR
1634	0.621	0	0.621	0	780.938	0	0	0	pp	CNR1 (pp) SCD	0	9913.ENSBTAP00000056482	2058104	9913.ENSBTAP00000056263	2057922	0	FALSE	pp	CNR1 (pp) SCD
1635	0.458	0.07	0.621	0	44.3014	0.308	0	0	pp	ACTA2 (pp) TPM4	0	9913.ENSBTAP00000019461	2046305	9913.ENSBTAP00000005982	2040805	0	FALSE	pp	ACTA2 (pp) TPM4
1636	0.621	0	0.621	0	924.606	0	0	0	pp	TXN (pp) MMP2	0	9913.ENSBTAP00000041860	2052601	9913.ENSBTAP00000025657	2048918	0	FALSE	pp	TXN (pp) MMP2
1637	0.105	0	0.621	0.566	109.586	0.104	0	0	pp	MAP2K1 (pp) ARRB1	0	9913.ENSBTAP00000045293	2053466	9913.ENSBTAP00000027296	2049618	0	FALSE	pp	MAP2K1 (pp) ARRB1
1638	0.621	0	0.621	0	605.255	0	0	0	pp	CDK6 (pp) SPI1	0	9913.ENSBTAP00000053788	2055973	9913.ENSBTAP00000028937	2050274	0	FALSE	pp	CDK6 (pp) SPI1
1639	0.179	0	0.621	0.558	338.75	0	0	0	pp	GPC1 (pp) FYN	0	9913.ENSBTAP00000018329	2045858	9913.ENSBTAP00000015730	2044776	0	FALSE	pp	GPC1 (pp) FYN
1640	0.076	0.607	0.621	0	536.143	0	0	0	pp	CORO1A (pp) CD53	0	9913.ENSBTAP00000051462	2054987	9913.ENSBTAP00000008479	2041868	0	FALSE	pp	CORO1A (pp) CD53
1641	0.53	0	0.621	0	375.588	0.227	0	0	pp	GJA4 (pp) FYN	0	9913.ENSBTAP00000018428	2045899	9913.ENSBTAP00000015730	2044776	0	FALSE	pp	GJA4 (pp) FYN
1642	0.083	0.126	0.621	0.558	295.19	0.09	0	0.786	pp	FGR (pp) SLA	0	9913.ENSBTAP00000015646	2044738	9913.ENSBTAP00000010298	2042601	0	FALSE	pp	FGR (pp) SLA
1643	0.59	0	0.62	0	499.425	0.111	0	0	pp	FYN (pp) TLR2	0	9913.ENSBTAP00000015730	2044776	9913.ENSBTAP00000010530	2042696	0	FALSE	pp	FYN (pp) TLR2
1644	0.59	0	0.619	0	459.416	0.108	0	0	pp	ATP1A3 (pp) FGR	0	9913.ENSBTAP00000024797	2048557	9913.ENSBTAP00000015646	2044738	0	FALSE	pp	ATP1A3 (pp) FGR
1645	0.174	0	0.619	0.558	275.552	0	0	0	pp	ZYX (pp) CDH1	0	9913.ENSBTAP00000023912	2048188	9913.ENSBTAP00000021272	2047106	0	FALSE	pp	ZYX (pp) CDH1
1646	0.618	0	0.618	0	111.046	0	0	0	pp	TGFB1 (pp) ICAM3	0	9913.ENSBTAP00000027261	2049607	9913.ENSBTAP00000020903	2046965	0	FALSE	pp	TGFB1 (pp) ICAM3
1647	0.178	0	0.618	0.409	537.354	0.277	0	0	pp	FGR (pp) PTPRE	0	9913.ENSBTAP00000015646	2044738	9913.ENSBTAP00000003163	2039608	0	FALSE	pp	FGR (pp) PTPRE
1648	0.139	0	0.617	0.531	328.934	0.129	0	0	pp	NFKB1 (pp) SYK	0	9913.ENSBTAP00000027016	2049494	9913.ENSBTAP00000006260	2040928	0	FALSE	pp	NFKB1 (pp) SYK
1649	0.615	0	0.616	0	165.013	0	0	0	pp	BMP4 (pp) PHEX	0	9913.ENSBTAP00000004992	2040412	9913.ENSBTAP00000000540	2038468	0	FALSE	pp	BMP4 (pp) PHEX
1650	0	0.616	0.616	0	526.953	0	0	0	pp	LAPTM5 (pp) SPI1	0	9913.ENSBTAP00000055255	2057128	9913.ENSBTAP00000028937	2050274	0	FALSE	pp	LAPTM5 (pp) SPI1
1652	0.495	0	0.616	0	1888	0.271	0	0	pp	JUNB (pp) ELK3	0	9913.ENSBTAP00000015987	2044894	9913.ENSBTAP00000001974	2039090	0	FALSE	pp	JUNB (pp) ELK3
1653	0.586	0	0.615	0	117.174	0.109	0	0	pp	ITPR3 (pp) LYN	0	9913.ENSBTAP00000047648	2053899	9913.ENSBTAP00000026686	2049366	0	FALSE	pp	ITPR3 (pp) LYN
1654	0.586	0	0.615	0	117.174	0.109	0	0	pp	LYN (pp) ITPR2	0	9913.ENSBTAP00000026686	2049366	9913.ENSBTAP00000002982	2039551	0	FALSE	pp	LYN (pp) ITPR2
1655	0.143	0.227	0.615	0	77.7024	0.466	0	0	pp	CHTF18 (pp) BUB1B	0	9913.ENSBTAP00000026311	2049203	9913.ENSBTAP00000009521	2042280	0	FALSE	pp	CHTF18 (pp) BUB1B
1656	0.464	0	0.614	0	171.854	0.311	0	0	pp	PTPRG (pp) MAPK15	0	9913.ENSBTAP00000054347	2056404	9913.ENSBTAP00000026467	2049271	0	FALSE	pp	PTPRG (pp) MAPK15
1657	0.536	0	0.614	0	112.446	0.203	0	0	pp	NEDD9 (pp) SH3KBP1	0	9913.ENSBTAP00000055362	2057208	9913.ENSBTAP00000004853	2040356	0	FALSE	pp	NEDD9 (pp) SH3KBP1
1658	0.081	0	0.614	0.442	316.426	0.309	0	0	pp	YWHAB (pp) INSRR	0	9913.ENSBTAP00000022411	2047577	9913.ENSBTAP00000003973	2039962	0	FALSE	pp	YWHAB (pp) INSRR
1660	0.125	0	0.614	0.577	394.652	0	0	0	pp	CADM1 (pp) RAC1	0	9913.ENSBTAP00000036781	2051616	9913.ENSBTAP00000012170	2043376	0	FALSE	pp	CADM1 (pp) RAC1
1661	0	0	0.614	0.558	312.997	0.164	0	0	pp	CSF2RA (pp) LYN	0	9913.ENSBTAP00000054349	2056405	9913.ENSBTAP00000026686	2049366	0	FALSE	pp	CSF2RA (pp) LYN
1662	0	0	0.614	0.558	315.257	0.164	0	0	pp	APP (pp) GPC1	0	9913.ENSBTAP00000045951	2053589	9913.ENSBTAP00000018329	2045858	0	FALSE	pp	APP (pp) GPC1
1663	0.106	0	0.614	0.531	68.0032	0.154	0	0	pp	DOK1 (pp) INSR	0	9913.ENSBTAP00000024727	2048532	9913.ENSBTAP00000016858	2045216	0	FALSE	pp	DOK1 (pp) INSR
1664	0.097	0	0.614	0.591	365.362	0	0	0	pp	CD4 (pp) VAV1	0	9913.ENSBTAP00000037566	2051750	9913.ENSBTAP00000005560	2040635	0	FALSE	pp	CD4 (pp) VAV1
1665	0.487	0	0.613	0	37.3381	0.276	0	0	pp	ENG (pp) BMPR1A	0	9913.ENSBTAP00000048579	2054170	9913.ENSBTAP00000000282	2038361	0	FALSE	pp	ENG (pp) BMPR1A
1666	0.613	0	0.613	0	298.232	0	0	0	pp	INSR (pp) ANXA2	0	9913.ENSBTAP00000016858	2045216	9913.ENSBTAP00000012655	2043576	0	FALSE	pp	INSR (pp) ANXA2
1667	0.112	0.58	0.612	0	464.41	0	0	0	pp	CD53 (pp) BCL2A1	0	9913.ENSBTAP00000008479	2041868	9913.ENSBTAP00000000977	2038652	0	FALSE	pp	CD53 (pp) BCL2A1
1668	0.332	0	0.612	0	215.989	0.444	0	0	pp	RAB5C (pp) LRRK1	0	9913.ENSBTAP00000015581	2044711	9913.ENSBTAP00000002052	2039123	0	FALSE	pp	RAB5C (pp) LRRK1
1669	0.502	0	0.611	0	256.794	0.252	0	0	pp	PTPN6 (pp) MAPK15	0	9913.ENSBTAP00000027046	2049505	9913.ENSBTAP00000026467	2049271	0	FALSE	pp	PTPN6 (pp) MAPK15
1670	0.125	0.573	0.61	0	304.885	0	0	0	pp	ANXA1 (pp) TIMP1	0	9913.ENSBTAP00000021256	2047095	9913.ENSBTAP00000006653	2041094	0	FALSE	pp	ANXA1 (pp) TIMP1
1671	0.61	0	0.61	0	102.414	0	0	0	pp	ICAM3 (pp) BMP4	0	9913.ENSBTAP00000020903	2046965	9913.ENSBTAP00000004992	2040412	0	FALSE	pp	ICAM3 (pp) BMP4
1672	0.61	0	0.61	0	186.892	0	0	0	pp	MAP2K1 (pp) XPO1	0	9913.ENSBTAP00000045293	2053466	9913.ENSBTAP00000017629	2045564	0	FALSE	pp	MAP2K1 (pp) XPO1
1673	0.61	0	0.61	0	278.245	0	0	0	pp	THBS2 (pp) LGALS3	0	9913.ENSBTAP00000042078	2052656	9913.ENSBTAP00000041298	2052441	0	FALSE	pp	THBS2 (pp) LGALS3
1674	0.61	0	0.61	0	353.407	0	0	0	pp	TNFRSF1B (pp) CCR2	0	9913.ENSBTAP00000034614	2051288	9913.ENSBTAP00000018066	2045747	0	FALSE	pp	TNFRSF1B (pp) CCR2
1675	0.288	0.316	0.61	0	17.9217	0.263	0	0	pp	KIF14 (pp) BUB1	0	9913.ENSBTAP00000029161	2050374	9913.ENSBTAP00000028226	2049996	0	FALSE	pp	KIF14 (pp) BUB1
1676	0.238	0	0.61	0.481	203.909	0.223	0	0.637	pp	HCK (pp) MAP2K1	0	9913.ENSBTAP00000051020	2054865	9913.ENSBTAP00000045293	2053466	0	FALSE	pp	HCK (pp) MAP2K1
1677	0.609	0	0.609	0	259.467	0	0	0	pp	CDH2 (pp) IL1B	0	9913.ENSBTAP00000028238	2050004	9913.ENSBTAP00000001745	2038997	0	FALSE	pp	CDH2 (pp) IL1B
1678	0.609	0	0.609	0	180.884	0	0	0	pp	ENPP1 (pp) FGF13	0	9913.ENSBTAP00000053402	2055707	9913.ENSBTAP00000045393	2053481	0	FALSE	pp	ENPP1 (pp) FGF13
1680	0.58	0	0.609	0	130.943	0.106	0	0	pp	42614 (pp) CENPE	0	9913.ENSBTAP00000028271	2050020	9913.ENSBTAP00000011898	2043260	0	FALSE	pp	42614 (pp) CENPE
1681	0.609	0	0.609	0	169.763	0	0	0	pp	NFKB1 (pp) NTN1	0	9913.ENSBTAP00000027016	2049494	9913.ENSBTAP00000016103	2044944	0	FALSE	pp	NFKB1 (pp) NTN1
1682	0.609	0	0.609	0	96.0271	0	0	0	pp	CDH11 (pp) CADM1	0	9913.ENSBTAP00000042902	2052910	9913.ENSBTAP00000036781	2051616	0	FALSE	pp	CDH11 (pp) CADM1
1683	0.443	0	0.609	0	279.017	0.327	0	0	pp	ACTN1 (pp) LCP1	0	9913.ENSBTAP00000024301	2048347	9913.ENSBTAP00000009308	2042193	0	FALSE	pp	ACTN1 (pp) LCP1
1684	0.537	0.07	0.609	0	120.298	0.164	0	0	pp	ACTB (pp) TUBB6	0	9913.ENSBTAP00000036739	2051613	9913.ENSBTAP00000000568	2038481	0	FALSE	pp	ACTB (pp) TUBB6
1685	0.549	0	0.609	0	535.357	0.17	0	0	pp	FYN (pp) SH3KBP1	0	9913.ENSBTAP00000015730	2044776	9913.ENSBTAP00000004853	2040356	0	FALSE	pp	FYN (pp) SH3KBP1
1686	0.609	0	0.609	0	321.329	0	0	0	pp	INSR (pp) IL1B	0	9913.ENSBTAP00000016858	2045216	9913.ENSBTAP00000001745	2038997	0	FALSE	pp	INSR (pp) IL1B
1687	0.608	0	0.608	0	239.666	0	0	0	pp	LGALS1 (pp) TF	0	9913.ENSBTAP00000020080	2046588	9913.ENSBTAP00000009564	2042301	0	FALSE	pp	LGALS1 (pp) TF
1688	0.608	0	0.608	0	541.172	0	0	0	pp	FSHR (pp) TGFB1	0	9913.ENSBTAP00000048971	2054286	9913.ENSBTAP00000027261	2049607	0	FALSE	pp	FSHR (pp) TGFB1
1689	0.899	0	0.608	0.57	67.5482	0.111	0	0.979	pp	FYN (pp) FGR	0	9913.ENSBTAP00000015730	2044776	9913.ENSBTAP00000015646	2044738	0	FALSE	pp	FYN (pp) FGR
1692	0.097	0	0.608	0	639.974	0.584	0	0	pp	RBPMS (pp) CELF2	0	9913.ENSBTAP00000045054	2053424	9913.ENSBTAP00000011768	2043211	0	FALSE	pp	RBPMS (pp) CELF2
1693	0.109	0	0.607	0.577	266.737	0	0	0	pp	CAPNS1 (pp) RAC1	0	9913.ENSBTAP00000019803	2046462	9913.ENSBTAP00000012170	2043376	0	FALSE	pp	CAPNS1 (pp) RAC1
1694	0.607	0	0.607	0	228.564	0	0	0	pp	CNR1 (pp) INSR	0	9913.ENSBTAP00000056482	2058104	9913.ENSBTAP00000016858	2045216	0	FALSE	pp	CNR1 (pp) INSR
1695	0.148	0	0.607	0.558	242.873	0	0	0	pp	COL1A2 (pp) JUNB	0	9913.ENSBTAP00000033771	2051135	9913.ENSBTAP00000015987	2044894	0	FALSE	pp	COL1A2 (pp) JUNB
1696	0.606	0	0.606	0	303.068	0	0	0	pp	LGALS3 (pp) SC1N	0	9913.ENSBTAP00000041298	2052441	9913.ENSBTAP00000012910	2043673	0	FALSE	pp	LGALS3 (pp) SC1N
1697	0.147	0	0.606	0.558	534.696	0	0	0	pp	MMP2 (pp) JUNB	0	9913.ENSBTAP00000025657	2048918	9913.ENSBTAP00000015987	2044894	0	FALSE	pp	MMP2 (pp) JUNB
1698	0.606	0	0.606	0	118.077	0	0	0	pp	NTN1 (pp) SERPINF1	0	9913.ENSBTAP00000016103	2044944	9913.ENSBTAP00000012804	2043630	0	FALSE	pp	NTN1 (pp) SERPINF1
1700	0	0	0.606	0.526	162.38	0.203	0	0	pp	CMKLR1 (pp) ADRBK2	0	9913.ENSBTAP00000029488	2050485	9913.ENSBTAP00000000005	2038238	0	FALSE	pp	CMKLR1 (pp) ADRBK2
1701	0.576	0	0.606	0	235.524	0.109	0	0	pp	MEF2C (pp) KLF4	0	9913.ENSBTAP00000034894	2051330	9913.ENSBTAP00000027125	2049540	0	FALSE	pp	MEF2C (pp) KLF4
1702	0.176	0.473	0.605	0	314.538	0.164	0	0	pp	CDK1 (pp) MKI67	0	9913.ENSBTAP00000013337	2043840	9913.ENSBTAP00000003173	2039612	0	FALSE	pp	CDK1 (pp) MKI67
1703	0.143	0	0.605	0.558	242.072	0	0	0	pp	GPC1 (pp) FGR	0	9913.ENSBTAP00000018329	2045858	9913.ENSBTAP00000015646	2044738	0	FALSE	pp	GPC1 (pp) FGR
1704	0.605	0	0.605	0	427.71	0	0	0	pp	GJA4 (pp) CDK1	0	9913.ENSBTAP00000018428	2045899	9913.ENSBTAP00000013337	2043840	0	FALSE	pp	GJA4 (pp) CDK1
1705	0.603	0	0.604	0	241.919	0	0	0	pp	SERPINF1 (pp) NFATC1	0	9913.ENSBTAP00000012804	2043630	9913.ENSBTAP00000000859	2038602	0	FALSE	pp	SERPINF1 (pp) NFATC1
1706	0.569	0	0.604	0	260.545	0.12	0	0	pp	CYTH4 (pp) RASL11B	0	9913.ENSBTAP00000030414	2050628	9913.ENSBTAP00000027515	2049714	0	FALSE	pp	CYTH4 (pp) RASL11B
1707	0.603	0	0.603	0	677.206	0	0	0	pp	SCD (pp) CD4	0	9913.ENSBTAP00000056263	2057922	9913.ENSBTAP00000037566	2051750	0	FALSE	pp	SCD (pp) CD4
1708	0.139	0	0.603	0.558	590.21	0	0	0	pp	B2M (pp) FYN	0	9913.ENSBTAP00000016359	2045041	9913.ENSBTAP00000015730	2044776	0	FALSE	pp	B2M (pp) FYN
1709	0.603	0	0.603	0	392.158	0	0	0	pp	INSR (pp) FTH1	0	9913.ENSBTAP00000016858	2045216	9913.ENSBTAP00000014853	2044423	0	FALSE	pp	INSR (pp) FTH1
1710	0.602	0	0.603	0	489.146	0	0	0	pp	LGALS3 (pp) NFATC1	0	9913.ENSBTAP00000041298	2052441	9913.ENSBTAP00000000859	2038602	0	FALSE	pp	LGALS3 (pp) NFATC1
1711	0.392	0	0.603	0	164.708	0.375	0	0	pp	PPP3CC (pp) LRRK1	0	9913.ENSBTAP00000026818	2049420	9913.ENSBTAP00000002052	2039123	0	FALSE	pp	PPP3CC (pp) LRRK1
1712	0.602	0	0.602	0	2383.69	0	0	0	pp	FCN2 (pp) APP	0	9913.ENSBTAP00000055640	2057427	9913.ENSBTAP00000045951	2053589	0	FALSE	pp	FCN2 (pp) APP
1713	0.195	0	0.602	0.527	175.383	0	0	0	pp	GJA4 (pp) JUNB	0	9913.ENSBTAP00000018428	2045899	9913.ENSBTAP00000015987	2044894	0	FALSE	pp	GJA4 (pp) JUNB
1714	0.184	0	0.602	0.365	487.107	0.294	0	0	pp	ARF6 (pp) CYTH4	0	9913.ENSBTAP00000056536	2058142	9913.ENSBTAP00000030414	2050628	0	FALSE	pp	ARF6 (pp) CYTH4
1715	0.105	0	0.602	0	88.733	0.574	0	0	pp	XPO1 (pp) TUBB6	0	9913.ENSBTAP00000017629	2045564	9913.ENSBTAP00000000568	2038481	0	FALSE	pp	XPO1 (pp) TUBB6
1716	0.602	0	0.602	0	92.4752	0	0	0	pp	SERPINF1 (pp) CHRNA2	0	9913.ENSBTAP00000012804	2043630	9913.ENSBTAP00000002910	2039514	0	FALSE	pp	SERPINF1 (pp) CHRNA2
1717	0.174	0	0.602	0.503	409.532	0.109	0	0	pp	ACTN1 (pp) CDH1	0	9913.ENSBTAP00000024301	2048347	9913.ENSBTAP00000021272	2047106	0	FALSE	pp	ACTN1 (pp) CDH1
1718	0.109	0	0.602	0.531	65.5254	0.126	0	0	pp	HCK (pp) DOK2	0	9913.ENSBTAP00000051020	2054865	9913.ENSBTAP00000004337	2040133	0	FALSE	pp	HCK (pp) DOK2
1719	0.57	0	0.602	0	448.454	0.112	0	0	pp	CDK1 (pp) ITPR2	0	9913.ENSBTAP00000013337	2043840	9913.ENSBTAP00000002982	2039551	0	FALSE	pp	CDK1 (pp) ITPR2
1720	0.408	0	0.601	0	84.3562	0.354	0	0	pp	DLG5 (pp) GRIK2	0	9913.ENSBTAP00000017554	2045525	9913.ENSBTAP00000015563	2044704	0	FALSE	pp	DLG5 (pp) GRIK2
1721	0.126	0	0.601	0.531	353.406	0.106	0	0	pp	SYK (pp) FOS	0	9913.ENSBTAP00000006260	2040928	9913.ENSBTAP00000005660	2040679	0	FALSE	pp	SYK (pp) FOS
1722	0.134	0	0.601	0.558	438.572	0	0	0	pp	ITGAV (pp) FYN	0	9913.ENSBTAP00000026553	2049312	9913.ENSBTAP00000015730	2044776	0	FALSE	pp	ITGAV (pp) FYN
1724	0.44	0.102	0.601	0	501.848	0.271	0	0	pp	ACTG2 (pp) MYO18B	0	9913.ENSBTAP00000007504	2041444	9913.ENSBTAP00000000932	2038632	0	FALSE	pp	ACTG2 (pp) MYO18B
1725	0.408	0	0.601	0	81.6353	0.354	0	0	pp	Bt.110063 (pp) GRIK2	0	9913.ENSBTAP00000029300	2050434	9913.ENSBTAP00000015563	2044704	0	FALSE	pp	Bt.110063 (pp) GRIK2
1726	0.44	0.102	0.601	0	143.986	0.271	0	0	pp	ACTB (pp) MYO18B	0	9913.ENSBTAP00000036739	2051613	9913.ENSBTAP00000000932	2038632	0	FALSE	pp	ACTB (pp) MYO18B
1727	0.44	0.102	0.601	0	62.9817	0.271	0	0	pp	ACTA2 (pp) MYO18B	0	9913.ENSBTAP00000019461	2046305	9913.ENSBTAP00000000932	2038632	0	FALSE	pp	ACTA2 (pp) MYO18B
1728	0.2	0	0.601	0.471	326.524	0.134	0	0	pp	RAC1 (pp) PDGFRA	0	9913.ENSBTAP00000012170	2043376	9913.ENSBTAP00000009441	2042250	0	FALSE	pp	RAC1 (pp) PDGFRA
1729	0.431	0.07	0.601	0	91.394	0.308	0	0	pp	TPM2 (pp) ACTB	0	9913.ENSBTAP00000043502	2053059	9913.ENSBTAP00000036739	2051613	0	FALSE	pp	TPM2 (pp) ACTB
1730	0.063	0	0.6	0.591	264.887	0	0	0	pp	PTPN6 (pp) B2M	0	9913.ENSBTAP00000027046	2049505	9913.ENSBTAP00000016359	2045041	0	FALSE	pp	PTPN6 (pp) B2M
1731	0.13	0	0.6	0.531	189.884	0.1	0	0	pp	ARRB1 (pp) LYN	0	9913.ENSBTAP00000027296	2049618	9913.ENSBTAP00000026686	2049366	0	FALSE	pp	ARRB1 (pp) LYN
1732	0.567	0	0.6	0	448.454	0.112	0	0	pp	ITPR3 (pp) CDK1	0	9913.ENSBTAP00000047648	2053899	9913.ENSBTAP00000013337	2043840	0	FALSE	pp	ITPR3 (pp) CDK1
1733	0.445	0	0.6	0	231.814	0.31	0	0	pp	CTLA4 (pp) FGR	0	9913.ENSBTAP00000017527	2045515	9913.ENSBTAP00000015646	2044738	0	FALSE	pp	CTLA4 (pp) FGR
1734	0.599	0	0.599	0	149.382	0	0	0	pp	SPP1 (pp) GJA4	0	9913.ENSBTAP00000044782	2053375	9913.ENSBTAP00000018428	2045899	0	FALSE	pp	SPP1 (pp) GJA4
1735	0.332	0.219	0.599	0	339.849	0.294	0	0	pp	RAC1 (pp) PFN1	0	9913.ENSBTAP00000012170	2043376	9913.ENSBTAP00000006465	2041016	0	FALSE	pp	RAC1 (pp) PFN1
1736	0.13	0	0.599	0.558	311.786	0	0	0	pp	MMP2 (pp) SDC2	0	9913.ENSBTAP00000025657	2048918	9913.ENSBTAP00000019090	2046154	0	FALSE	pp	MMP2 (pp) SDC2
1737	0.165	0	0.599	0.505	1594.76	0.108	0	0	pp	FYN (pp) ACTG2	0	9913.ENSBTAP00000015730	2044776	9913.ENSBTAP00000007504	2041444	0	FALSE	pp	FYN (pp) ACTG2
1738	0.132	0	0.599	0.558	87.4013	0	0	0	pp	ITGAV (pp) TGFBI	0	9913.ENSBTAP00000026553	2049312	9913.ENSBTAP00000012519	2043522	0	FALSE	pp	ITGAV (pp) TGFBI
1739	0.089	0	0.598	0.577	343.119	0	0	0	pp	ACTG2 (pp) NFATC1	0	9913.ENSBTAP00000007504	2041444	9913.ENSBTAP00000000859	2038602	0	FALSE	pp	ACTG2 (pp) NFATC1
1740	0.472	0	0.598	0.466	531.708	0.15	0	0.664	pp	CDK6 (pp) FYN	0	9913.ENSBTAP00000053788	2055973	9913.ENSBTAP00000015730	2044776	0	FALSE	pp	CDK6 (pp) FYN
1742	0.196	0.449	0.597	0	266.285	0.164	0	0	pp	CORO1A (pp) MYO7A	0	9913.ENSBTAP00000051462	2054987	9913.ENSBTAP00000005191	2040489	0	FALSE	pp	CORO1A (pp) MYO7A
1743	0.208	0	0.597	0.489	170.739	0.085	0	0	pp	NEDD9 (pp) CTNNAL1	0	9913.ENSBTAP00000055362	2057208	9913.ENSBTAP00000006577	2041065	0	FALSE	pp	NEDD9 (pp) CTNNAL1
1744	0.196	0.449	0.597	0	182.664	0.164	0	0	pp	CORO1B (pp) MYO7A	0	9913.ENSBTAP00000029960	2050547	9913.ENSBTAP00000005191	2040489	0	FALSE	pp	CORO1B (pp) MYO7A
1745	0.187	0	0.597	0.503	537.31	0.084	0	0	pp	FYN (pp) CAPN1	0	9913.ENSBTAP00000015730	2044776	9913.ENSBTAP00000011678	2043171	0	FALSE	pp	FYN (pp) CAPN1
1746	0.152	0.493	0.597	0	468.523	0.138	0	0	pp	KIF14 (pp) CDK1	0	9913.ENSBTAP00000029161	2050374	9913.ENSBTAP00000013337	2043840	0	FALSE	pp	KIF14 (pp) CDK1
1747	0.422	0.099	0.596	0	40.3212	0.287	0	0	pp	CORO1B (pp) MYO1F	0	9913.ENSBTAP00000029960	2050547	9913.ENSBTAP00000010081	2042516	0	FALSE	pp	CORO1B (pp) MYO1F
1748	0.461	0	0.596	0	170.113	0.281	0	0	pp	MAPK15 (pp) FOS	0	9913.ENSBTAP00000026467	2049271	9913.ENSBTAP00000005660	2040679	0	FALSE	pp	MAPK15 (pp) FOS
1750	0.424	0	0.595	0	125.821	0.327	0	0	pp	LCP1 (pp) EHBP1L1	0	9913.ENSBTAP00000009308	2042193	9913.ENSBTAP00000008891	2042034	0	FALSE	pp	LCP1 (pp) EHBP1L1
1751	0.084	0	0.595	0.577	551.124	0	0	0	pp	CAST (pp) TGFB1I1	0	9913.ENSBTAP00000036917	2051642	9913.ENSBTAP00000003094	2039587	0	FALSE	pp	CAST (pp) TGFB1I1
1752	0.084	0.066	0.595	0.558	372.482	0.09	0	0.794	pp	FYN (pp) SLA	0	9913.ENSBTAP00000015730	2044776	9913.ENSBTAP00000010298	2042601	0	FALSE	pp	FYN (pp) SLA
1753	0.46	0.07	0.595	0	191.769	0.257	0	0	pp	FGR (pp) DOK2	0	9913.ENSBTAP00000015646	2044738	9913.ENSBTAP00000004337	2040133	0	FALSE	pp	FGR (pp) DOK2
1754	0.121	0	0.594	0.558	166.548	0	0	0	pp	ITGA6 (pp) YWHAB	0	9913.ENSBTAP00000022960	2047811	9913.ENSBTAP00000022411	2047577	0	FALSE	pp	ITGA6 (pp) YWHAB
1755	0.562	0.107	0.593	0	668.22	0	0	0	pp	FYN (pp) CKAP5	0	9913.ENSBTAP00000015730	2044776	9913.ENSBTAP00000005832	2040755	0	FALSE	pp	FYN (pp) CKAP5
1756	0.819	0.165	0.593	0.435	55.5695	0.109	0	0.866	pp	HCK (pp) BTK	0	9913.ENSBTAP00000051020	2054865	9913.ENSBTAP00000030121	2050578	0	FALSE	pp	HCK (pp) BTK
1757	0.434	0	0.593	0	419.052	0.311	0	0	pp	ARPC2 (pp) ACTG2	0	9913.ENSBTAP00000013707	2043997	9913.ENSBTAP00000007504	2041444	0	FALSE	pp	ARPC2 (pp) ACTG2
1759	0.076	0	0.592	0.577	210.147	0	0	0	pp	XPO1 (pp) FHL3	0	9913.ENSBTAP00000017629	2045564	9913.ENSBTAP00000009604	2042312	0	FALSE	pp	XPO1 (pp) FHL3
1760	0.573	0	0.592	0	1368.66	0.083	0	0	pp	APP (pp) FYN	0	9913.ENSBTAP00000045951	2053589	9913.ENSBTAP00000015730	2044776	0	FALSE	pp	APP (pp) FYN
1761	0.131	0.08	0.592	0.497	410.79	0.107	0	0	pp	MAP4K1 (pp) RAC1	0	9913.ENSBTAP00000028180	2049979	9913.ENSBTAP00000012170	2043376	0	FALSE	pp	MAP4K1 (pp) RAC1
1763	0.592	0	0.592	0	308.781	0	0	0	pp	ADAMTS2 (pp) IL1B	0	9913.ENSBTAP00000019526	2046335	9913.ENSBTAP00000001745	2038997	0	FALSE	pp	ADAMTS2 (pp) IL1B
1764	0.562	0	0.592	0	169.824	0.106	0	0	pp	BTK (pp) FOS	0	9913.ENSBTAP00000030121	2050578	9913.ENSBTAP00000005660	2040679	0	FALSE	pp	BTK (pp) FOS
1765	0.592	0	0.592	0	1033.53	0	0	0	pp	ASGR1 (pp) RAC1	0	9913.ENSBTAP00000016010	2044908	9913.ENSBTAP00000012170	2043376	0	FALSE	pp	ASGR1 (pp) RAC1
1766	0.592	0	0.592	0	443.893	0	0	0	pp	CTSC (pp) BMP2	0	9913.ENSBTAP00000014735	2044377	9913.ENSBTAP00000006739	2041128	0	FALSE	pp	CTSC (pp) BMP2
1767	0.338	0	0.592	0.409	224.387	0	0	0	pp	NTN1 (pp) FGR	0	9913.ENSBTAP00000016103	2044944	9913.ENSBTAP00000015646	2044738	0	FALSE	pp	NTN1 (pp) FGR
1769	0.592	0	0.592	0	561.037	0	0	0	pp	THBS2 (pp) AQP1	0	9913.ENSBTAP00000042078	2052656	9913.ENSBTAP00000000993	2038659	0	FALSE	pp	THBS2 (pp) AQP1
1770	0.592	0	0.592	0	321.864	0	0	0	pp	CNR1 (pp) PTPN6	0	9913.ENSBTAP00000056482	2058104	9913.ENSBTAP00000027046	2049505	0	FALSE	pp	CNR1 (pp) PTPN6
1771	0	0	0.591	0	131.139	0.591	0	0	pp	TWF2 (pp) SMC4	0	9913.ENSBTAP00000043205	2052980	9913.ENSBTAP00000007705	2041533	0	FALSE	pp	TWF2 (pp) SMC4
1772	0.087	0	0.59	0.57	361.204	0	0	0	pp	CAPNS1 (pp) FYN	0	9913.ENSBTAP00000019803	2046462	9913.ENSBTAP00000015730	2044776	0	FALSE	pp	CAPNS1 (pp) FYN
1773	0.59	0	0.59	0	216.009	0	0	0	pp	PAX8 (pp) BMP4	0	9913.ENSBTAP00000025783	2048979	9913.ENSBTAP00000004992	2040412	0	FALSE	pp	PAX8 (pp) BMP4
1774	0.554	0	0.59	0	1486.97	0.119	0	0	pp	CDK1 (pp) RAC1	0	9913.ENSBTAP00000013337	2043840	9913.ENSBTAP00000012170	2043376	0	FALSE	pp	CDK1 (pp) RAC1
1775	0.59	0	0.59	0	589.896	0	0	0	pp	MMP2 (pp) ASGR1	0	9913.ENSBTAP00000025657	2048918	9913.ENSBTAP00000016010	2044908	0	FALSE	pp	MMP2 (pp) ASGR1
1777	0.441	0	0.589	0	700.271	0.294	0	0	pp	ARF6 (pp) PSD4	0	9913.ENSBTAP00000056536	2058142	9913.ENSBTAP00000025391	2048793	0	FALSE	pp	ARF6 (pp) PSD4
1778	0.573	0	0.588	0	151.339	0.074	0	0	pp	CADM1 (pp) DLG2	0	9913.ENSBTAP00000036781	2051616	9913.ENSBTAP00000027163	2049555	0	FALSE	pp	CADM1 (pp) DLG2
1779	0.415	0	0.588	0	144.87	0.326	0	0	pp	PTPRG (pp) MAP2K1	0	9913.ENSBTAP00000054347	2056404	9913.ENSBTAP00000045293	2053466	0	FALSE	pp	PTPRG (pp) MAP2K1
1780	0.092	0	0.587	0.527	79.763	0.116	0	0	pp	DOK1 (pp) PDGFRA	0	9913.ENSBTAP00000024727	2048532	9913.ENSBTAP00000009441	2042250	0	FALSE	pp	DOK1 (pp) PDGFRA
1781	0.52	0	0.587	0	259.195	0.176	0	0	pp	CDK6 (pp) MEF2C	0	9913.ENSBTAP00000053788	2055973	9913.ENSBTAP00000034894	2051330	0	FALSE	pp	CDK6 (pp) MEF2C
1782	0.937	0	0.587	0.531	311.368	0.129	0	0.965	pp	HCK (pp) FYN	0	9913.ENSBTAP00000051020	2054865	9913.ENSBTAP00000015730	2044776	0	FALSE	pp	HCK (pp) FYN
1783	0	0.065	0.587	0.577	106.08	0	0	0	pp	CD86 (pp) PTPN6	0	9913.ENSBTAP00000032224	2050894	9913.ENSBTAP00000027046	2049505	0	FALSE	pp	CD86 (pp) PTPN6
1784	0	0	0.586	0	585.254	0.586	0	0	pp	CNDP2 (pp) ARFGEF1	0	9913.ENSBTAP00000031070	2050732	9913.ENSBTAP00000019553	2046350	0	FALSE	pp	CNDP2 (pp) ARFGEF1
1785	0.517	0	0.586	0	437.066	0.178	0	0	pp	ENPP1 (pp) INSRR	0	9913.ENSBTAP00000053402	2055707	9913.ENSBTAP00000003973	2039962	0	FALSE	pp	ENPP1 (pp) INSRR
1787	0.482	0	0.586	0	580.839	0	0	0	pp	ITIH5 (pp) RIPK3	0.234	9913.ENSBTAP00000045691	2053539	9913.ENSBTAP00000024511	2048446	0	FALSE	pp	ITIH5 (pp) RIPK3
1788	0.379	0.127	0.584	0	70.0388	0.294	0	0	pp	CNN2 (pp) TPM4	0	9913.ENSBTAP00000027670	2049773	9913.ENSBTAP00000005982	2040805	0	FALSE	pp	CNN2 (pp) TPM4
1789	0.584	0	0.584	0	889.846	0	0	0	pp	NCKIPSD (pp) FYN	0	9913.ENSBTAP00000029131	2050358	9913.ENSBTAP00000015730	2044776	0	FALSE	pp	NCKIPSD (pp) FYN
1790	0.098	0	0.584	0.558	596.815	0	0	0	pp	CDH1 (pp) RAB7A	0	9913.ENSBTAP00000021272	2047106	9913.ENSBTAP00000013451	2043890	0	FALSE	pp	CDH1 (pp) RAB7A
1791	0.554	0.106	0.584	0	800.514	0	0	0	pp	PSMD8 (pp) RBKS	0	9913.ENSBTAP00000042312	2052729	9913.ENSBTAP00000041897	2052608	0	FALSE	pp	PSMD8 (pp) RBKS
1793	0	0.583	0.583	0	388.249	0	0	0	pp	CORO1B (pp) MEGF10	0	9913.ENSBTAP00000029960	2050547	9913.ENSBTAP00000000434	2038416	0	FALSE	pp	CORO1B (pp) MEGF10
1794	0.132	0.27	0.583	0	442.066	0.396	0	0	pp	TOP2A (pp) XPO1	0	9913.ENSBTAP00000053858	2056021	9913.ENSBTAP00000017629	2045564	0	FALSE	pp	TOP2A (pp) XPO1
1795	0	0.583	0.583	0	486.345	0	0	0	pp	CORO1A (pp) MEGF10	0	9913.ENSBTAP00000051462	2054987	9913.ENSBTAP00000000434	2038416	0	FALSE	pp	CORO1A (pp) MEGF10
1796	0.583	0	0.583	0	917.646	0	0	0	pp	COL1A1 (pp) ACTG2	0	9913.ENSBTAP00000017420	2045473	9913.ENSBTAP00000007504	2041444	0	FALSE	pp	COL1A1 (pp) ACTG2
1797	0.552	0.106	0.583	0	186.304	0	0	0	pp	PSTPIP1 (pp) TGFB1I1	0	9913.ENSBTAP00000028179	2049978	9913.ENSBTAP00000003094	2039587	0	FALSE	pp	PSTPIP1 (pp) TGFB1I1
1798	0.13	0	0.582	0.527	126.462	0.13	0	0.7	pp	LYN (pp) PDGFRA	0	9913.ENSBTAP00000026686	2049366	9913.ENSBTAP00000009441	2042250	0	FALSE	pp	LYN (pp) PDGFRA
1799	0.439	0	0.582	0	106.881	0.287	0	0	pp	CENPE (pp) TUBA4A	0	9913.ENSBTAP00000011898	2043260	9913.ENSBTAP00000003192	2039622	0	FALSE	pp	CENPE (pp) TUBA4A
1800	0.065	0	0.582	0.558	158.605	0.09	0	0.815	pp	LYN (pp) SLA	0	9913.ENSBTAP00000026686	2049366	9913.ENSBTAP00000010298	2042601	0	FALSE	pp	LYN (pp) SLA
1801	0.421	0	0.582	0	164.486	0.308	0	0	pp	MAP2K1 (pp) RALB	0	9913.ENSBTAP00000045293	2053466	9913.ENSBTAP00000026694	2049369	0	FALSE	pp	MAP2K1 (pp) RALB
1802	0.343	0	0.58	0.342	249.304	0.327	0	0.711	pp	FGR (pp) INSRR	0	9913.ENSBTAP00000015646	2044738	9913.ENSBTAP00000003973	2039962	0	FALSE	pp	FGR (pp) INSRR
1803	0.422	0	0.58	0	846.015	0.303	0	0	pp	CDCP1 (pp) FGR	0	9913.ENSBTAP00000055250	2057123	9913.ENSBTAP00000015646	2044738	0	FALSE	pp	CDCP1 (pp) FGR
1804	0.153	0.071	0.58	0.509	233.256	0	0	0	pp	ACTG2 (pp) TGFB1I1	0	9913.ENSBTAP00000007504	2041444	9913.ENSBTAP00000003094	2039587	0	FALSE	pp	ACTG2 (pp) TGFB1I1
1805	0.547	0	0.579	0	328.137	0.108	0	0	pp	LYN (pp) TRPV2	0	9913.ENSBTAP00000026686	2049366	9913.ENSBTAP00000003922	2039940	0	FALSE	pp	LYN (pp) TRPV2
1806	0.546	0	0.579	0	161.661	0.111	0	0	pp	IRAK3 (pp) TLR7	0	9913.ENSBTAP00000033611	2051109	9913.ENSBTAP00000029890	2050536	0	FALSE	pp	IRAK3 (pp) TLR7
1807	0.104	0	0.579	0.531	359.525	0.08	0	0	pp	SPHK1 (pp) SYK	0	9913.ENSBTAP00000011212	2042975	9913.ENSBTAP00000006260	2040928	0	FALSE	pp	SPHK1 (pp) SYK
1808	0.068	0.17	0.579	0.5	118.707	0	0	0	pp	IL2RG (pp) BCL2A1	0	9913.ENSBTAP00000010033	2042500	9913.ENSBTAP00000000977	2038652	0	FALSE	pp	IL2RG (pp) BCL2A1
1809	0.084	0	0.579	0.525	382.873	0.112	0	0	pp	FGR (pp) IL2RG	0	9913.ENSBTAP00000015646	2044738	9913.ENSBTAP00000010033	2042500	0	FALSE	pp	FGR (pp) IL2RG
1810	0	0.578	0.578	0	191.769	0	0	0	pp	FMOD (pp) COL6A1	0	9913.ENSBTAP00000019854	2046484	9913.ENSBTAP00000015668	2044747	0	FALSE	pp	FMOD (pp) COL6A1
1811	0.236	0	0.578	0.471	225.651	0	0	0	pp	CDH1 (pp) RAB5C	0	9913.ENSBTAP00000021272	2047106	9913.ENSBTAP00000015581	2044711	0	FALSE	pp	CDH1 (pp) RAB5C
1812	0.577	0	0.578	0	300.469	0	0	0	pp	MEF2C (pp) COL1A1	0	9913.ENSBTAP00000034894	2051330	9913.ENSBTAP00000017420	2045473	0	FALSE	pp	MEF2C (pp) COL1A1
1813	0.413	0	0.577	0	319.083	0.309	0	0	pp	PDE9A (pp) LRRK1	0	9913.ENSBTAP00000029195	2050385	9913.ENSBTAP00000002052	2039123	0	FALSE	pp	PDE9A (pp) LRRK1
1814	0.182	0	0.577	0.454	246.421	0.129	0	0	pp	NFKB1 (pp) FYN	0	9913.ENSBTAP00000027016	2049494	9913.ENSBTAP00000015730	2044776	0	FALSE	pp	NFKB1 (pp) FYN
1815	0.507	0	0.577	0	152.757	0.177	0	0	pp	ACTB (pp) TUBA4A	0	9913.ENSBTAP00000036739	2051613	9913.ENSBTAP00000003192	2039622	0	FALSE	pp	ACTB (pp) TUBA4A
1816	0.084	0	0.577	0.558	239.093	0	0	0	pp	XPO1 (pp) NFATC1	0	9913.ENSBTAP00000017629	2045564	9913.ENSBTAP00000000859	2038602	0	FALSE	pp	XPO1 (pp) NFATC1
1817	0.068	0	0.577	0.527	109.821	0.118	0	0	pp	NEDD9 (pp) ITGAV	0	9913.ENSBTAP00000055362	2057208	9913.ENSBTAP00000026553	2049312	0	FALSE	pp	NEDD9 (pp) ITGAV
1818	0.257	0.454	0.576	0	147.245	0	0	0	pp	TOP2A (pp) KIF14	0	9913.ENSBTAP00000053858	2056021	9913.ENSBTAP00000029161	2050374	0	FALSE	pp	TOP2A (pp) KIF14
1819	0.536	0	0.576	0	79.0851	0.125	0	0	pp	NEDD9 (pp) INPP5D	0	9913.ENSBTAP00000055362	2057208	9913.ENSBTAP00000026867	2049444	0	FALSE	pp	NEDD9 (pp) INPP5D
1820	0	0.575	0.575	0	1884	0	0	0	pp	EVI2B (pp) CD53	0	9913.ENSBTAP00000012309	2043432	9913.ENSBTAP00000008479	2041868	0	FALSE	pp	EVI2B (pp) CD53
1821	0.079	0	0.575	0.558	170.56	0	0	0	pp	LYN (pp) GPC1	0	9913.ENSBTAP00000026686	2049366	9913.ENSBTAP00000018329	2045858	0	FALSE	pp	LYN (pp) GPC1
1822	0.202	0	0.575	0.442	630.578	0.122	0	0	pp	YWHAB (pp) CDK1	0	9913.ENSBTAP00000022411	2047577	9913.ENSBTAP00000013337	2043840	0	FALSE	pp	YWHAB (pp) CDK1
1823	0.522	0	0.575	0	116.873	0.147	0	0	pp	XPO1 (pp) HSPA2	0	9913.ENSBTAP00000017629	2045564	9913.ENSBTAP00000017500	2045507	0	FALSE	pp	XPO1 (pp) HSPA2
1824	0.13	0	0.574	0.531	182.162	0	0	0	pp	HCK (pp) B2M	0	9913.ENSBTAP00000051020	2054865	9913.ENSBTAP00000016359	2045041	0	FALSE	pp	HCK (pp) B2M
1825	0.076	0	0.574	0.558	178.072	0	0	0	pp	ITGAV (pp) PLAUR	0	9913.ENSBTAP00000026553	2049312	9913.ENSBTAP00000017446	2045485	0	FALSE	pp	ITGAV (pp) PLAUR
1826	0.492	0	0.574	0	1948.6	0	0	0	pp	TOP2A (pp) AGPAT2	0.196	9913.ENSBTAP00000053858	2056021	9913.ENSBTAP00000035108	2051367	0	FALSE	pp	TOP2A (pp) AGPAT2
1827	0.511	0	0.574	0	186.073	0.164	0	0	pp	RGS2 (pp) LRP5	0	9913.ENSBTAP00000026460	2049269	9913.ENSBTAP00000007756	2041552	0	FALSE	pp	RGS2 (pp) LRP5
1828	0.09	0	0.574	0.419	677.895	0.26	0	0	pp	JUNB (pp) SYK	0	9913.ENSBTAP00000015987	2044894	9913.ENSBTAP00000006260	2040928	0	FALSE	pp	JUNB (pp) SYK
1829	0.127	0	0.573	0.531	162.999	0	0	0	pp	CDK6 (pp) NFATC1	0	9913.ENSBTAP00000053788	2055973	9913.ENSBTAP00000000859	2038602	0	FALSE	pp	CDK6 (pp) NFATC1
1830	0.571	0	0.572	0	871.414	0	0	0	pp	SPI1 (pp) FYN	0	9913.ENSBTAP00000028937	2050274	9913.ENSBTAP00000015730	2044776	0	FALSE	pp	SPI1 (pp) FYN
1831	0.09	0.106	0.572	0.416	540.476	0.206	0	0	pp	ITGB7 (pp) SYK	0	9913.ENSBTAP00000025279	2048748	9913.ENSBTAP00000006260	2040928	0	FALSE	pp	ITGB7 (pp) SYK
1832	0.071	0	0.571	0.558	295.697	0	0	0	pp	CASP8 (pp) ITGAV	0	9913.ENSBTAP00000038128	2051840	9913.ENSBTAP00000026553	2049312	0	FALSE	pp	CASP8 (pp) ITGAV
1833	0.225	0.108	0.571	0	379.469	0.43	0	0	pp	CDK6 (pp) SMC4	0	9913.ENSBTAP00000053788	2055973	9913.ENSBTAP00000007705	2041533	0	FALSE	pp	CDK6 (pp) SMC4
1834	0.57	0	0.57	0	274.79	0	0	0	pp	RAB5C (pp) FOS	0	9913.ENSBTAP00000015581	2044711	9913.ENSBTAP00000005660	2040679	0	FALSE	pp	RAB5C (pp) FOS
1835	0	0	0.57	0.531	549.013	0.121	0	0	pp	CSF2RB (pp) SYK	0	9913.ENSBTAP00000011947	2043274	9913.ENSBTAP00000006260	2040928	0	FALSE	pp	CSF2RB (pp) SYK
1836	0.155	0	0.57	0.512	490.939	0	0	0	pp	CAPN1 (pp) ACTG2	0	9913.ENSBTAP00000011678	2043171	9913.ENSBTAP00000007504	2041444	0	FALSE	pp	CAPN1 (pp) ACTG2
1838	0.553	0	0.57	0	946	0.075	0	0	pp	CDK1 (pp) CDK2AP2	0	9913.ENSBTAP00000013337	2043840	9913.ENSBTAP00000002738	2039442	0	FALSE	pp	CDK1 (pp) CDK2AP2
1839	0.129	0	0.57	0.527	158.211	0	0	0	pp	GJA4 (pp) FOS	0	9913.ENSBTAP00000018428	2045899	9913.ENSBTAP00000005660	2040679	0	FALSE	pp	GJA4 (pp) FOS
1840	0.403	0	0.569	0	194.179	0.308	0	0	pp	MAP2K1 (pp) RASL11B	0	9913.ENSBTAP00000045293	2053466	9913.ENSBTAP00000027515	2049714	0	FALSE	pp	MAP2K1 (pp) RASL11B
1841	0	0	0.569	0.558	311.814	0.065	0	0	pp	LYN (pp) WIPF1	0	9913.ENSBTAP00000026686	2049366	9913.ENSBTAP00000002076	2039134	0	FALSE	pp	LYN (pp) WIPF1
1842	0.063	0	0.568	0.558	183.458	0	0	0	pp	B2M (pp) VAV1	0	9913.ENSBTAP00000016359	2045041	9913.ENSBTAP00000005560	2040635	0	FALSE	pp	B2M (pp) VAV1
1843	0	0.167	0.568	0.503	101.401	0	0	0	pp	IL2RG (pp) ITGAL	0	9913.ENSBTAP00000010033	2042500	9913.ENSBTAP00000009348	2042209	0	FALSE	pp	IL2RG (pp) ITGAL
1844	0.064	0	0.568	0.558	71.1255	0	0	0	pp	CD86 (pp) B2M	0	9913.ENSBTAP00000032224	2050894	9913.ENSBTAP00000016359	2045041	0	FALSE	pp	CD86 (pp) B2M
1845	0.181	0	0.567	0.457	417.644	0.105	0	0	pp	ITGB7 (pp) FYN	0	9913.ENSBTAP00000025279	2048748	9913.ENSBTAP00000015730	2044776	0	FALSE	pp	ITGB7 (pp) FYN
1846	0.566	0	0.567	0	364.247	0	0	0	pp	MEF2C (pp) BMPR1A	0	9913.ENSBTAP00000034894	2051330	9913.ENSBTAP00000000282	2038361	0	FALSE	pp	MEF2C (pp) BMPR1A
1847	0.566	0	0.567	0	422.079	0	0	0	pp	HCK (pp) MMP2	0	9913.ENSBTAP00000051020	2054865	9913.ENSBTAP00000025657	2048918	0	FALSE	pp	HCK (pp) MMP2
1848	0.224	0.119	0.566	0	59.9021	0.417	0	0	pp	CORO1A (pp) LCP1	0	9913.ENSBTAP00000051462	2054987	9913.ENSBTAP00000009308	2042193	0	FALSE	pp	CORO1A (pp) LCP1
1849	0.5	0	0.566	0	699.707	0.167	0	0	pp	CDK1 (pp) PPP1R16B	0	9913.ENSBTAP00000013337	2043840	9913.ENSBTAP00000000858	2038601	0	FALSE	pp	CDK1 (pp) PPP1R16B
1850	0	0	0.566	0	96.7401	0.566	0	0	pp	TPI1 (pp) SSU72	0	9913.ENSBTAP00000026358	2049223	9913.ENSBTAP00000003331	2039682	0	FALSE	pp	TPI1 (pp) SSU72
1851	0	0	0.566	0.527	375.354	0.121	0	0	pp	ITGB7 (pp) PLAUR	0	9913.ENSBTAP00000025279	2048748	9913.ENSBTAP00000017446	2045485	0	FALSE	pp	ITGB7 (pp) PLAUR
1852	0.191	0	0.565	0	244.372	0.108	0	0	pp	DLG2 (pp) PDGFRA	0.446	9913.ENSBTAP00000027163	2049555	9913.ENSBTAP00000009441	2042250	0	FALSE	pp	DLG2 (pp) PDGFRA
1853	0.501	0	0.565	0	51.7689	0.164	0	0	pp	NEDD9 (pp) BTK	0	9913.ENSBTAP00000055362	2057208	9913.ENSBTAP00000030121	2050578	0	FALSE	pp	NEDD9 (pp) BTK
1854	0.564	0	0.565	0	237.136	0	0	0	pp	MEF2C (pp) COL1A2	0	9913.ENSBTAP00000034894	2051330	9913.ENSBTAP00000033771	2051135	0	FALSE	pp	MEF2C (pp) COL1A2
1855	0.493	0	0.565	0	103.877	0.177	0	0	pp	ACTA2 (pp) TUBA4A	0	9913.ENSBTAP00000019461	2046305	9913.ENSBTAP00000003192	2039622	0	FALSE	pp	ACTA2 (pp) TUBA4A
1856	0.104	0	0.565	0.501	58.3952	0.107	0	0	pp	NEDD9 (pp) PDGFRA	0	9913.ENSBTAP00000055362	2057208	9913.ENSBTAP00000009441	2042250	0	FALSE	pp	NEDD9 (pp) PDGFRA
1857	0.565	0	0.565	0	202.8	0	0	0	pp	FCGR2B (pp) B2M	0	9913.ENSBTAP00000029116	2050352	9913.ENSBTAP00000016359	2045041	0	FALSE	pp	FCGR2B (pp) B2M
1858	0.565	0	0.565	0	277.166	0	0	0	pp	TGFB1 (pp) TGFB1I1	0	9913.ENSBTAP00000027261	2049607	9913.ENSBTAP00000003094	2039587	0	FALSE	pp	TGFB1 (pp) TGFB1I1
1859	0.091	0	0.565	0.496	117.637	0.127	0	0	pp	DOK1 (pp) INSRR	0	9913.ENSBTAP00000024727	2048532	9913.ENSBTAP00000003973	2039962	0	FALSE	pp	DOK1 (pp) INSRR
1860	0.565	0	0.565	0	159.703	0	0	0	pp	FCGR3A (pp) B2M	0	9913.ENSBTAP00000033639	2051115	9913.ENSBTAP00000016359	2045041	0	FALSE	pp	FCGR3A (pp) B2M
1861	0.198	0.079	0.564	0.457	652.733	0	0	0	pp	ITGB7 (pp) RAC1	0	9913.ENSBTAP00000025279	2048748	9913.ENSBTAP00000012170	2043376	0	FALSE	pp	ITGB7 (pp) RAC1
1862	0.109	0	0.564	0.531	289.053	0	0	0	pp	ARF6 (pp) FSHR	0	9913.ENSBTAP00000056536	2058142	9913.ENSBTAP00000048971	2054286	0	FALSE	pp	ARF6 (pp) FSHR
1863	0.532	0.107	0.564	0	544.139	0	0	0	pp	FGR (pp) CKAP5	0	9913.ENSBTAP00000015646	2044738	9913.ENSBTAP00000005832	2040755	0	FALSE	pp	FGR (pp) CKAP5
1864	0.226	0	0.564	0.437	573.534	0.081	0	0	pp	ACTN1 (pp) FGR	0	9913.ENSBTAP00000024301	2048347	9913.ENSBTAP00000015646	2044738	0	FALSE	pp	ACTN1 (pp) FGR
1865	0.149	0	0.564	0.509	100.917	0	0	0	pp	CAPN1 (pp) TGFB1I1	0	9913.ENSBTAP00000011678	2043171	9913.ENSBTAP00000003094	2039587	0	FALSE	pp	CAPN1 (pp) TGFB1I1
1866	0.539	0.092	0.564	0	191.517	0	0	0	pp	MMP2 (pp) TGFBI	0	9913.ENSBTAP00000025657	2048918	9913.ENSBTAP00000012519	2043522	0	FALSE	pp	MMP2 (pp) TGFBI
1867	0.159	0	0.564	0.503	236.196	0	0	0	pp	RAC1 (pp) DOK2	0	9913.ENSBTAP00000012170	2043376	9913.ENSBTAP00000004337	2040133	0	FALSE	pp	RAC1 (pp) DOK2
1868	0.118	0	0.564	0.527	121.447	0	0	0	pp	CTLA4 (pp) NFATC1	0	9913.ENSBTAP00000017527	2045515	9913.ENSBTAP00000000859	2038602	0	FALSE	pp	CTLA4 (pp) NFATC1
1869	0.563	0	0.564	0	468.002	0	0	0	pp	CDK6 (pp) BMP4	0	9913.ENSBTAP00000053788	2055973	9913.ENSBTAP00000004992	2040412	0	FALSE	pp	CDK6 (pp) BMP4
1870	0.107	0	0.563	0.531	229.931	0	0	0	pp	B2M (pp) SYK	0	9913.ENSBTAP00000016359	2045041	9913.ENSBTAP00000006260	2040928	0	FALSE	pp	B2M (pp) SYK
1871	0.388	0	0.563	0	83.8785	0.316	0	0	pp	RHOBTB1 (pp) NCF4	0	9913.ENSBTAP00000025506	2048852	9913.ENSBTAP00000009911	2042449	0	FALSE	pp	RHOBTB1 (pp) NCF4
1872	0.563	0	0.563	0	1946.46	0	0	0	pp	MEF2C (pp) GLB1L	0	9913.ENSBTAP00000034894	2051330	9913.ENSBTAP00000027467	2049692	0	FALSE	pp	MEF2C (pp) GLB1L
1873	0.388	0	0.563	0	93.1929	0.316	0	0	pp	RHOJ (pp) NCF4	0	9913.ENSBTAP00000022858	2047772	9913.ENSBTAP00000009911	2042449	0	FALSE	pp	RHOJ (pp) NCF4
1874	0.563	0	0.563	0	481.376	0	0	0	pp	TGFB1 (pp) ADAMTS2	0	9913.ENSBTAP00000027261	2049607	9913.ENSBTAP00000019526	2046335	0	FALSE	pp	TGFB1 (pp) ADAMTS2
1875	0.543	0	0.563	0	220.196	0.083	0	0	pp	ACTB (pp) RHOJ	0	9913.ENSBTAP00000036739	2051613	9913.ENSBTAP00000022858	2047772	0	FALSE	pp	ACTB (pp) RHOJ
1876	0.551	0	0.562	0	175.878	0.065	0	0	pp	KLF4 (pp) BMP2	0	9913.ENSBTAP00000027125	2049540	9913.ENSBTAP00000006739	2041128	0	FALSE	pp	KLF4 (pp) BMP2
1877	0.149	0	0.562	0.454	1356.64	0.134	0	0	pp	RALB (pp) FYN	0	9913.ENSBTAP00000026694	2049369	9913.ENSBTAP00000015730	2044776	0	FALSE	pp	RALB (pp) FYN
1878	0.536	0	0.562	0	148.499	0.095	0	0	pp	INSR (pp) SIRPA	0	9913.ENSBTAP00000016858	2045216	9913.ENSBTAP00000009488	2042270	0	FALSE	pp	INSR (pp) SIRPA
1879	0.496	0	0.561	0	201.783	0.164	0	0	pp	RGS19 (pp) LRP5	0	9913.ENSBTAP00000050801	2054806	9913.ENSBTAP00000007756	2041552	0	FALSE	pp	RGS19 (pp) LRP5
1880	0.517	0	0.561	0	548.058	0.126	0	0	pp	RAC1 (pp) TUBA4A	0	9913.ENSBTAP00000012170	2043376	9913.ENSBTAP00000003192	2039622	0	FALSE	pp	RAC1 (pp) TUBA4A
1881	0.071	0	0.561	0.526	353.39	0.085	0	0	pp	NEDD9 (pp) ACTG2	0	9913.ENSBTAP00000055362	2057208	9913.ENSBTAP00000007504	2041444	0	FALSE	pp	NEDD9 (pp) ACTG2
1882	0.519	0	0.561	0	204.33	0.124	0	0	pp	TOP2A (pp) HSPA2	0	9913.ENSBTAP00000053858	2056021	9913.ENSBTAP00000017500	2045507	0	FALSE	pp	TOP2A (pp) HSPA2
1883	0.541	0	0.561	0	856.747	0.083	0	0	pp	APP (pp) FGR	0	9913.ENSBTAP00000045951	2053589	9913.ENSBTAP00000015646	2044738	0	FALSE	pp	APP (pp) FGR
1884	0.496	0	0.561	0	197.801	0.164	0	0	pp	RGS14 (pp) LRP5	0	9913.ENSBTAP00000011200	2042969	9913.ENSBTAP00000007756	2041552	0	FALSE	pp	RGS14 (pp) LRP5
1885	0.473	0	0.561	0	261.48	0.201	0	0	pp	NCKAP1L (pp) ACTG2	0	9913.ENSBTAP00000044656	2053343	9913.ENSBTAP00000007504	2041444	0	FALSE	pp	NCKAP1L (pp) ACTG2
1886	0.13	0	0.561	0.481	192.203	0.107	0	0	pp	INSR (pp) PTPRE	0	9913.ENSBTAP00000016858	2045216	9913.ENSBTAP00000003163	2039608	0	FALSE	pp	INSR (pp) PTPRE
1887	0.425	0	0.561	0	439.228	0.268	0	0	pp	CD44 (pp) FGR	0	9913.ENSBTAP00000048925	2054273	9913.ENSBTAP00000015646	2044738	0	FALSE	pp	CD44 (pp) FGR
1888	0.102	0.098	0.56	0.476	311.583	0.087	0	0	pp	HCK (pp) ITGB7	0	9913.ENSBTAP00000051020	2054865	9913.ENSBTAP00000025279	2048748	0	FALSE	pp	HCK (pp) ITGB7
1889	0.286	0.288	0.56	0	232.02	0.204	0	0	pp	TPM2 (pp) ACTN1	0	9913.ENSBTAP00000043502	2053059	9913.ENSBTAP00000024301	2048347	0	FALSE	pp	TPM2 (pp) ACTN1
1890	0.106	0	0.56	0.529	226.072	0	0	0	pp	ITGB7 (pp) CASP3	0	9913.ENSBTAP00000025279	2048748	9913.ENSBTAP00000021099	2047037	0	FALSE	pp	ITGB7 (pp) CASP3
1891	0.108	0	0.559	0.526	182.165	0	0	0	pp	NEDD9 (pp) ACTN1	0	9913.ENSBTAP00000055362	2057208	9913.ENSBTAP00000024301	2048347	0	FALSE	pp	NEDD9 (pp) ACTN1
1892	0.539	0	0.559	0	606.639	0.083	0	0	pp	RHOJ (pp) ACTG2	0	9913.ENSBTAP00000022858	2047772	9913.ENSBTAP00000007504	2041444	0	FALSE	pp	RHOJ (pp) ACTG2
1893	0.548	0	0.559	0	384.28	0.065	0	0	pp	RALB (pp) LGALS1	0	9913.ENSBTAP00000026694	2049369	9913.ENSBTAP00000020080	2046588	0	FALSE	pp	RALB (pp) LGALS1
1894	0.558	0	0.558	0	1888	0	0	0	pp	ITIH5 (pp) CLEC3B	0	9913.ENSBTAP00000045691	2053539	9913.ENSBTAP00000024391	2048396	0	FALSE	pp	ITIH5 (pp) CLEC3B
1895	0.558	0	0.558	0	128.677	0	0	0	pp	RGS2 (pp) ITPR2	0	9913.ENSBTAP00000026460	2049269	9913.ENSBTAP00000002982	2039551	0	FALSE	pp	RGS2 (pp) ITPR2
1896	0.491	0.147	0.558	0	145.36	0.065	0	0	pp	PDE9A (pp) PRKAR2B	0	9913.ENSBTAP00000029195	2050385	9913.ENSBTAP00000019916	2046511	0	FALSE	pp	PDE9A (pp) PRKAR2B
1897	0.131	0	0.558	0.471	306.985	0.116	0	0	pp	INSRR (pp) PTPRE	0	9913.ENSBTAP00000003973	2039962	9913.ENSBTAP00000003163	2039608	0	FALSE	pp	INSRR (pp) PTPRE
1898	0.254	0.091	0.558	0.349	254.573	0.118	0	0	pp	CDK6 (pp) BUB1B	0	9913.ENSBTAP00000053788	2055973	9913.ENSBTAP00000009521	2042280	0	FALSE	pp	CDK6 (pp) BUB1B
1899	0.558	0	0.558	0	128.677	0	0	0	pp	ITPR3 (pp) RGS2	0	9913.ENSBTAP00000047648	2053899	9913.ENSBTAP00000026460	2049269	0	FALSE	pp	ITPR3 (pp) RGS2
1900	0.161	0	0.557	0.531	79.4236	0.071	0	0.788	pp	LYN (pp) FES	0	9913.ENSBTAP00000026686	2049366	9913.ENSBTAP00000003828	2039904	0	FALSE	pp	LYN (pp) FES
1901	0.107	0	0.557	0.525	370.074	0	0	0	pp	ZYX (pp) FGR	0	9913.ENSBTAP00000023912	2048188	9913.ENSBTAP00000015646	2044738	0	FALSE	pp	ZYX (pp) FGR
1902	0.624	0	0.557	0	32.0049	0.44	0	0.654	pp	MAP2K1 (pp) MAPK15	0	9913.ENSBTAP00000045293	2053466	9913.ENSBTAP00000026467	2049271	0	FALSE	pp	MAP2K1 (pp) MAPK15
1903	0.218	0	0.557	0.466	409.345	0.15	0	0.643	pp	CDK6 (pp) FGR	0	9913.ENSBTAP00000053788	2055973	9913.ENSBTAP00000015646	2044738	0	FALSE	pp	CDK6 (pp) FGR
1904	0.545	0	0.557	0	496.535	0.065	0	0	pp	PTPN6 (pp) ANXA2	0	9913.ENSBTAP00000027046	2049505	9913.ENSBTAP00000012655	2043576	0	FALSE	pp	PTPN6 (pp) ANXA2
1905	0.262	0	0.557	0.476	124.387	0.13	0	0.702	pp	HCK (pp) PDGFRA	0	9913.ENSBTAP00000051020	2054865	9913.ENSBTAP00000009441	2042250	0	FALSE	pp	HCK (pp) PDGFRA
1906	0.546	0	0.557	0	411.137	0.065	0	0	pp	MMP2 (pp) BMP2	0	9913.ENSBTAP00000025657	2048918	9913.ENSBTAP00000006739	2041128	0	FALSE	pp	MMP2 (pp) BMP2
1908	0.555	0	0.556	0	423.374	0	0	0	pp	INSR (pp) FTL	0	9913.ENSBTAP00000016858	2045216	9913.ENSBTAP00000009965	2042472	0	FALSE	pp	INSR (pp) FTL
1909	0.556	0	0.556	0	181.133	0	0	0	pp	ADM (pp) KLF4	0	9913.ENSBTAP00000028036	2049922	9913.ENSBTAP00000027125	2049540	0	FALSE	pp	ADM (pp) KLF4
1910	0.536	0	0.555	0	762.85	0.081	0	0	pp	DLG2 (pp) CDK1	0	9913.ENSBTAP00000027163	2049555	9913.ENSBTAP00000013337	2043840	0	FALSE	pp	DLG2 (pp) CDK1
1911	0.553	0	0.554	0	233.309	0	0	0	pp	PLCB2 (pp) FYN	0	9913.ENSBTAP00000025402	2048801	9913.ENSBTAP00000015730	2044776	0	FALSE	pp	PLCB2 (pp) FYN
1912	0.542	0	0.554	0	401.193	0.067	0	0	pp	CNR1 (pp) INSRR	0	9913.ENSBTAP00000056482	2058104	9913.ENSBTAP00000003973	2039962	0	FALSE	pp	CNR1 (pp) INSRR
1913	0.554	0	0.554	0	311.846	0	0	0	pp	ENPP1 (pp) LGALS3	0	9913.ENSBTAP00000053402	2055707	9913.ENSBTAP00000041298	2052441	0	FALSE	pp	ENPP1 (pp) LGALS3
1914	0	0	0.554	0.531	283.117	0.089	0	0	pp	CSF2RA (pp) SYK	0	9913.ENSBTAP00000054349	2056405	9913.ENSBTAP00000006260	2040928	0	FALSE	pp	CSF2RA (pp) SYK
1915	0.498	0.148	0.554	0	211.237	0	0	0	pp	COL1A1 (pp) TIMP1	0	9913.ENSBTAP00000017420	2045473	9913.ENSBTAP00000006653	2041094	0	FALSE	pp	COL1A1 (pp) TIMP1
1916	0.1	0	0.553	0.512	166.277	0.065	0	0	pp	ACTN1 (pp) CAPN1	0	9913.ENSBTAP00000024301	2048347	9913.ENSBTAP00000011678	2043171	0	FALSE	pp	ACTN1 (pp) CAPN1
1917	0.553	0	0.553	0	180.449	0	0	0	pp	PLCB2 (pp) FGR	0	9913.ENSBTAP00000025402	2048801	9913.ENSBTAP00000015646	2044738	0	FALSE	pp	PLCB2 (pp) FGR
1918	0.382	0.083	0.553	0	115.95	0.276	0	0	pp	MYL12A (pp) MYO18B	0	9913.ENSBTAP00000021328	2047123	9913.ENSBTAP00000000932	2038632	0	FALSE	pp	MYL12A (pp) MYO18B
1919	0.542	0	0.553	0	1026.51	0.065	0	0	pp	MYL12A (pp) CDK1	0	9913.ENSBTAP00000021328	2047123	9913.ENSBTAP00000013337	2043840	0	FALSE	pp	MYL12A (pp) CDK1
1920	0.208	0.094	0.552	0	622.953	0.426	0	0	pp	CNN2 (pp) ACTG2	0	9913.ENSBTAP00000027670	2049773	9913.ENSBTAP00000007504	2041444	0	FALSE	pp	CNN2 (pp) ACTG2
1921	0.148	0	0.552	0.496	339.332	0	0	0	pp	COL1A1 (pp) JUNB	0	9913.ENSBTAP00000017420	2045473	9913.ENSBTAP00000015987	2044894	0	FALSE	pp	COL1A1 (pp) JUNB
1922	0.084	0	0.552	0.531	90.0217	0	0	0	pp	CD86 (pp) SYK	0	9913.ENSBTAP00000032224	2050894	9913.ENSBTAP00000006260	2040928	0	FALSE	pp	CD86 (pp) SYK
1923	0.552	0	0.552	0	131.403	0	0	0	pp	PAX8 (pp) FST	0	9913.ENSBTAP00000025783	2048979	9913.ENSBTAP00000004318	2040123	0	FALSE	pp	PAX8 (pp) FST
1924	0.147	0	0.551	0.454	299.137	0.115	0	0	pp	NFKB1 (pp) YWHAB	0	9913.ENSBTAP00000027016	2049494	9913.ENSBTAP00000022411	2047577	0	FALSE	pp	NFKB1 (pp) YWHAB
1925	0.517	0	0.551	0	213.203	0.108	0	0	pp	SYK (pp) TGFB1I1	0	9913.ENSBTAP00000006260	2040928	9913.ENSBTAP00000003094	2039587	0	FALSE	pp	SYK (pp) TGFB1I1
1927	0.493	0.151	0.551	0	553.608	0	0	0	pp	TOP2A (pp) GFM1	0	9913.ENSBTAP00000053858	2056021	9913.ENSBTAP00000039865	2052085	0	FALSE	pp	TOP2A (pp) GFM1
1928	0.551	0	0.551	0	240.63	0	0	0	pp	CDH1 (pp) TIMP1	0	9913.ENSBTAP00000021272	2047106	9913.ENSBTAP00000006653	2041094	0	FALSE	pp	CDH1 (pp) TIMP1
1929	0.126	0	0.551	0.471	86.2454	0.107	0	0	pp	NEDD9 (pp) INSR	0	9913.ENSBTAP00000055362	2057208	9913.ENSBTAP00000016858	2045216	0	FALSE	pp	NEDD9 (pp) INSR
1930	0.084	0	0.55	0.529	247.902	0	0	0	pp	ITGB7 (pp) ZYX	0	9913.ENSBTAP00000025279	2048748	9913.ENSBTAP00000023912	2048188	0	FALSE	pp	ITGB7 (pp) ZYX
1931	0.071	0	0.55	0.545	212.07	0	0	0.635	pp	MAP2K1 (pp) NTRK1	0	9913.ENSBTAP00000045293	2053466	9913.ENSBTAP00000003980	2039966	0	FALSE	pp	MAP2K1 (pp) NTRK1
1932	0.549	0	0.55	0	307.13	0	0	0	pp	NFKB1 (pp) BMP4	0	9913.ENSBTAP00000027016	2049494	9913.ENSBTAP00000004992	2040412	0	FALSE	pp	NFKB1 (pp) BMP4
1933	0.484	0	0.55	0	143.16	0.164	0	0	pp	MAP2K1 (pp) FOS	0	9913.ENSBTAP00000045293	2053466	9913.ENSBTAP00000005660	2040679	0	FALSE	pp	MAP2K1 (pp) FOS
1934	0.349	0.102	0.55	0	40.6016	0.293	0	0	pp	TPM4 (pp) MYO18B	0	9913.ENSBTAP00000005982	2040805	9913.ENSBTAP00000000932	2038632	0	FALSE	pp	TPM4 (pp) MYO18B
1935	0.509	0	0.55	0	1910.11	0.121	0	0	pp	APP (pp) CDK1	0	9913.ENSBTAP00000045951	2053589	9913.ENSBTAP00000013337	2043840	0	FALSE	pp	APP (pp) CDK1
1936	0.349	0.102	0.55	0	35.3572	0.293	0	0	pp	TPM2 (pp) MYO18B	0	9913.ENSBTAP00000043502	2053059	9913.ENSBTAP00000000932	2038632	0	FALSE	pp	TPM2 (pp) MYO18B
1937	0.511	0.07	0.549	0.531	117.853	0	0	0.98	pp	HCK (pp) LYN	0	9913.ENSBTAP00000051020	2054865	9913.ENSBTAP00000026686	2049366	0	FALSE	pp	HCK (pp) LYN
1938	0.161	0	0.549	0	575.58	0.108	0	0	pp	DLG2 (pp) SYK	0.446	9913.ENSBTAP00000027163	2049555	9913.ENSBTAP00000006260	2040928	0	FALSE	pp	DLG2 (pp) SYK
1939	0.161	0	0.549	0	334.762	0.108	0	0	pp	DLG2 (pp) AXL	0.446	9913.ENSBTAP00000027163	2049555	9913.ENSBTAP00000004111	2040029	0	FALSE	pp	DLG2 (pp) AXL
1940	0.549	0	0.549	0	591.666	0	0	0	pp	FTH1 (pp) INSRR	0	9913.ENSBTAP00000014853	2044423	9913.ENSBTAP00000003973	2039962	0	FALSE	pp	FTH1 (pp) INSRR
1941	0.161	0	0.549	0	198.594	0.108	0	0	pp	BTK (pp) DLG2	0.446	9913.ENSBTAP00000030121	2050578	9913.ENSBTAP00000027163	2049555	0	FALSE	pp	BTK (pp) DLG2
1943	0.161	0	0.549	0	661.983	0.108	0	0	pp	DLG2 (pp) TRIB2	0.446	9913.ENSBTAP00000027163	2049555	9913.ENSBTAP00000021347	2047134	0	FALSE	pp	DLG2 (pp) TRIB2
1944	0.079	0	0.549	0.531	171.561	0	0	0	pp	HCK (pp) GPC1	0	9913.ENSBTAP00000051020	2054865	9913.ENSBTAP00000018329	2045858	0	FALSE	pp	HCK (pp) GPC1
1945	0.161	0	0.549	0	239.351	0.108	0	0	pp	DLG2 (pp) INSR	0.446	9913.ENSBTAP00000027163	2049555	9913.ENSBTAP00000016858	2045216	0	FALSE	pp	DLG2 (pp) INSR
1947	0.549	0	0.549	0	1371.68	0	0	0	pp	FABP5 (pp) KLF4	0	9913.ENSBTAP00000055977	2057688	9913.ENSBTAP00000027125	2049540	0	FALSE	pp	FABP5 (pp) KLF4
1948	0.161	0	0.549	0	634.553	0.108	0	0	pp	DLG2 (pp) RIPK3	0.446	9913.ENSBTAP00000027163	2049555	9913.ENSBTAP00000024511	2048446	0	FALSE	pp	DLG2 (pp) RIPK3
1949	0.161	0	0.549	0	379.476	0.108	0	0	pp	IRAK3 (pp) DLG2	0.446	9913.ENSBTAP00000033611	2051109	9913.ENSBTAP00000027163	2049555	0	FALSE	pp	IRAK3 (pp) DLG2
1950	0.161	0	0.549	0	321.754	0.108	0	0	pp	DLG2 (pp) LYN	0.446	9913.ENSBTAP00000027163	2049555	9913.ENSBTAP00000026686	2049366	0	FALSE	pp	DLG2 (pp) LYN
1951	0.161	0	0.549	0	337.452	0.108	0	0	pp	DLG2 (pp) INSRR	0.446	9913.ENSBTAP00000027163	2049555	9913.ENSBTAP00000003973	2039962	0	FALSE	pp	DLG2 (pp) INSRR
1952	0.13	0	0.548	0.502	107.532	0	0	0	pp	NEDD9 (pp) ITGB7	0	9913.ENSBTAP00000055362	2057208	9913.ENSBTAP00000025279	2048748	0	FALSE	pp	NEDD9 (pp) ITGB7
1953	0.128	0	0.548	0.476	175.353	0.091	0	0	pp	MMP2 (pp) ITGB7	0	9913.ENSBTAP00000025657	2048918	9913.ENSBTAP00000025279	2048748	0	FALSE	pp	MMP2 (pp) ITGB7
1954	0	0.174	0.548	0.476	36.2389	0	0	0	pp	CD86 (pp) BTK	0	9913.ENSBTAP00000032224	2050894	9913.ENSBTAP00000030121	2050578	0	FALSE	pp	CD86 (pp) BTK
1955	0.112	0	0.548	0.512	400.493	0	0	0	pp	RAC1 (pp) CAPN1	0	9913.ENSBTAP00000012170	2043376	9913.ENSBTAP00000011678	2043171	0	FALSE	pp	RAC1 (pp) CAPN1
1957	0.064	0.536	0.547	0	636.628	0	0	0	pp	COL1A1 (pp) OLFML3	0	9913.ENSBTAP00000017420	2045473	9913.ENSBTAP00000015056	2044498	0	FALSE	pp	COL1A1 (pp) OLFML3
1958	0.547	0	0.547	0	255.653	0	0	0	pp	PRKAA2 (pp) UCP2	0	9913.ENSBTAP00000024965	2048615	9913.ENSBTAP00000004810	2040335	0	FALSE	pp	PRKAA2 (pp) UCP2
1961	0.336	0.092	0.547	0	946	0.31	0	0	pp	CYP4F2 (pp) MSMO1	0	9913.ENSBTAP00000020890	2046961	9913.ENSBTAP00000003991	2039972	0	FALSE	pp	CYP4F2 (pp) MSMO1
1962	0.547	0	0.547	0	2677.69	0	0	0	pp	LGALS9 (pp) IL1B	0	9913.ENSBTAP00000009025	2042091	9913.ENSBTAP00000001745	2038997	0	FALSE	pp	LGALS9 (pp) IL1B
1964	0.336	0.092	0.547	0	946	0.31	0	0	pp	MSMO1 (pp) CYP4V2	0	9913.ENSBTAP00000003991	2039972	9913.ENSBTAP00000002785	2039462	0	FALSE	pp	MSMO1 (pp) CYP4V2
1966	0.546	0	0.546	0	946	0	0	0	pp	FCAR (pp) TGFB1	0	9913.ENSBTAP00000028846	2050241	9913.ENSBTAP00000027261	2049607	0	FALSE	pp	FCAR (pp) TGFB1
1967	0.506	0	0.546	0	104.978	0.118	0	0	pp	ACVR2B (pp) INHA	0	9913.ENSBTAP00000024095	2048263	9913.ENSBTAP00000013154	2043769	0	FALSE	pp	ACVR2B (pp) INHA
1968	0	0	0.546	0.527	243.541	0.081	0	0	pp	PLAUR (pp) PDGFRA	0	9913.ENSBTAP00000017446	2045485	9913.ENSBTAP00000009441	2042250	0	FALSE	pp	PLAUR (pp) PDGFRA
1969	0.546	0	0.546	0	84.9779	0	0	0	pp	RAB5C (pp) NCF2	0	9913.ENSBTAP00000015581	2044711	9913.ENSBTAP00000010525	2042694	0	FALSE	pp	RAB5C (pp) NCF2
1971	0.545	0	0.545	0	474.704	0	0	0	pp	PTPN6 (pp) RASAL3	0	9913.ENSBTAP00000027046	2049505	9913.ENSBTAP00000015416	2044646	0	FALSE	pp	PTPN6 (pp) RASAL3
1972	0.545	0	0.545	0	143.621	0	0	0	pp	TLR2 (pp) TGFB1I1	0	9913.ENSBTAP00000010530	2042696	9913.ENSBTAP00000003094	2039587	0	FALSE	pp	TLR2 (pp) TGFB1I1
1974	0	0.545	0.545	0	946	0	0	0	pp	IFI44 (pp) PARP12	0	9913.ENSBTAP00000045648	2053531	9913.ENSBTAP00000022006	2047398	0	FALSE	pp	IFI44 (pp) PARP12
1975	0.416	0.253	0.545	0	178.073	0	0	0	pp	TSPO (pp) TIMP1	0	9913.ENSBTAP00000024060	2048249	9913.ENSBTAP00000006653	2041094	0	FALSE	pp	TSPO (pp) TIMP1
1976	0.545	0	0.545	0	459.292	0	0	0	pp	INSRR (pp) IL1B	0	9913.ENSBTAP00000003973	2039962	9913.ENSBTAP00000001745	2038997	0	FALSE	pp	INSRR (pp) IL1B
1977	0.545	0	0.545	0	112.765	0	0	0	pp	TIMP2 (pp) INSRR	0	9913.ENSBTAP00000014476	2044271	9913.ENSBTAP00000003973	2039962	0	FALSE	pp	TIMP2 (pp) INSRR
1978	0.545	0	0.545	0	540.111	0	0	0	pp	ANXA2 (pp) INSRR	0	9913.ENSBTAP00000012655	2043576	9913.ENSBTAP00000003973	2039962	0	FALSE	pp	ANXA2 (pp) INSRR
1979	0.411	0	0.545	0	263.784	0.259	0	0	pp	GNAI2 (pp) RGS2	0	9913.ENSBTAP00000027511	2049712	9913.ENSBTAP00000026460	2049269	0	FALSE	pp	GNAI2 (pp) RGS2
1980	0.477	0	0.544	0	143.466	0.164	0	0	pp	MAP2K1 (pp) GNAI2	0	9913.ENSBTAP00000045293	2053466	9913.ENSBTAP00000027511	2049712	0	FALSE	pp	MAP2K1 (pp) GNAI2
1981	0.544	0	0.544	0	693.642	0	0	0	pp	FTL (pp) INSRR	0	9913.ENSBTAP00000009965	2042472	9913.ENSBTAP00000003973	2039962	0	FALSE	pp	FTL (pp) INSRR
1982	0.157	0	0.544	0.457	418.635	0.084	0	0	pp	FYN (pp) CAPN3	0	9913.ENSBTAP00000015730	2044776	9913.ENSBTAP00000011677	2043170	0	FALSE	pp	FYN (pp) CAPN3
1983	0.544	0	0.544	0	228.612	0	0	0	pp	FGF13 (pp) ACVR2B	0	9913.ENSBTAP00000045393	2053481	9913.ENSBTAP00000024095	2048263	0	FALSE	pp	FGF13 (pp) ACVR2B
1984	0.423	0	0.544	0	111.365	0.243	0	0	pp	RHOBTB1 (pp) RAB10	0	9913.ENSBTAP00000025506	2048852	9913.ENSBTAP00000001303	2038799	0	FALSE	pp	RHOBTB1 (pp) RAB10
1985	0.448	0.146	0.543	0	1394.12	0.108	0	0	pp	ANXA2 (pp) RAC1	0	9913.ENSBTAP00000012655	2043576	9913.ENSBTAP00000012170	2043376	0	FALSE	pp	ANXA2 (pp) RAC1
1986	0.515	0	0.543	0	756.764	0.096	0	0	pp	CASP8 (pp) FGR	0	9913.ENSBTAP00000038128	2051840	9913.ENSBTAP00000015646	2044738	0	FALSE	pp	CASP8 (pp) FGR
1987	0.51	0	0.543	0	452.719	0.107	0	0	pp	HSPA2 (pp) ACTG2	0	9913.ENSBTAP00000017500	2045507	9913.ENSBTAP00000007504	2041444	0	FALSE	pp	HSPA2 (pp) ACTG2
1988	0.103	0	0.543	0.476	126.794	0.107	0	0	pp	NEDD9 (pp) SYK	0	9913.ENSBTAP00000055362	2057208	9913.ENSBTAP00000006260	2040928	0	FALSE	pp	NEDD9 (pp) SYK
1989	0.542	0	0.542	0	245.755	0	0	0	pp	PAX8 (pp) JUNB	0	9913.ENSBTAP00000025783	2048979	9913.ENSBTAP00000015987	2044894	0	FALSE	pp	PAX8 (pp) JUNB
1990	0.404	0	0.541	0	61.5075	0.263	0	0	pp	CENPE (pp) TUBB6	0	9913.ENSBTAP00000011898	2043260	9913.ENSBTAP00000000568	2038481	0	FALSE	pp	CENPE (pp) TUBB6
1992	0.178	0	0.541	0.42	867.068	0.115	0	0	pp	SH3BP1 (pp) RAC1	0	9913.ENSBTAP00000016495	2045082	9913.ENSBTAP00000012170	2043376	0	FALSE	pp	SH3BP1 (pp) RAC1
1993	0.424	0.236	0.541	0	279.856	0	0	0	pp	TLR2 (pp) IL1B	0	9913.ENSBTAP00000010530	2042696	9913.ENSBTAP00000001745	2038997	0	FALSE	pp	TLR2 (pp) IL1B
1994	0.07	0	0.541	0.527	116.128	0	0	0	pp	CASP3 (pp) NFATC1	0	9913.ENSBTAP00000021099	2047037	9913.ENSBTAP00000000859	2038602	0	FALSE	pp	CASP3 (pp) NFATC1
1995	0.255	0.288	0.541	0	144.676	0.204	0	0	pp	ACTN1 (pp) TPM4	0	9913.ENSBTAP00000024301	2048347	9913.ENSBTAP00000005982	2040805	0	FALSE	pp	ACTN1 (pp) TPM4
1996	0.54	0	0.54	0	1650.63	0	0	0	pp	NPNT (pp) PLIN2	0	9913.ENSBTAP00000029938	2050543	9913.ENSBTAP00000007519	2041451	0	FALSE	pp	NPNT (pp) PLIN2
1997	0.491	0	0.54	0	330.14	0.133	0	0	pp	HSPA2 (pp) CDK1	0	9913.ENSBTAP00000017500	2045507	9913.ENSBTAP00000013337	2043840	0	FALSE	pp	HSPA2 (pp) CDK1
1998	0.112	0	0.54	0.409	455.982	0.195	0	0	pp	CDH1 (pp) FGR	0	9913.ENSBTAP00000021272	2047106	9913.ENSBTAP00000015646	2044738	0	FALSE	pp	CDH1 (pp) FGR
1999	0	0	0.54	0.54	53.9388	0	0	0	pp	COLEC12 (pp) COL4A4	0	9913.ENSBTAP00000044662	2053345	9913.ENSBTAP00000018302	2045848	0	FALSE	pp	COLEC12 (pp) COL4A4
2000	0	0	0.54	0.54	175.683	0	0	0	pp	FCN2 (pp) COLEC12	0	9913.ENSBTAP00000055640	2057427	9913.ENSBTAP00000044662	2053345	0	FALSE	pp	FCN2 (pp) COLEC12
2002	0.09	0	0.54	0.31	507.259	0.327	0	0	pp	INSRR (pp) SAMSN1	0	9913.ENSBTAP00000003973	2039962	9913.ENSBTAP00000003394	2039708	0	FALSE	pp	INSRR (pp) SAMSN1
2003	0	0	0.54	0.54	352.505	0	0	0	pp	FCN2 (pp) COL4A4	0	9913.ENSBTAP00000055640	2057427	9913.ENSBTAP00000018302	2045848	0	FALSE	pp	FCN2 (pp) COL4A4
2004	0.048	0	0.54	0.54	123.438	0	0	0.987	pp	ACTA2 (pp) ACTG2	0	9913.ENSBTAP00000019461	2046305	9913.ENSBTAP00000007504	2041444	0	FALSE	pp	ACTA2 (pp) ACTG2
2005	0.526	0	0.54	0	97.2433	0.071	0	0	pp	BTK (pp) NFATC1	0	9913.ENSBTAP00000030121	2050578	9913.ENSBTAP00000000859	2038602	0	FALSE	pp	BTK (pp) NFATC1
2006	0.466	0.109	0.54	0	342.209	0.111	0	0	pp	FGR (pp) TLR2	0	9913.ENSBTAP00000015646	2044738	9913.ENSBTAP00000010530	2042696	0	FALSE	pp	FGR (pp) TLR2
2007	0	0	0.54	0.54	163.256	0	0	0.624	pp	FCN2 (pp) MSR1	0	9913.ENSBTAP00000055640	2057427	9913.ENSBTAP00000003751	2039866	0	FALSE	pp	FCN2 (pp) MSR1
2008	0	0	0.54	0.54	256.774	0	0	0	pp	COL4A4 (pp) MSR1	0	9913.ENSBTAP00000018302	2045848	9913.ENSBTAP00000003751	2039866	0	FALSE	pp	COL4A4 (pp) MSR1
2009	0.224	0	0.539	0.431	310.231	0	0	0	pp	MEF2C (pp) JUNB	0	9913.ENSBTAP00000034894	2051330	9913.ENSBTAP00000015987	2044894	0	FALSE	pp	MEF2C (pp) JUNB
2010	0.495	0	0.539	0	130.373	0.126	0	0	pp	CD4 (pp) CD5	0	9913.ENSBTAP00000037566	2051750	9913.ENSBTAP00000018258	2045832	0	FALSE	pp	CD4 (pp) CD5
2011	0.517	0	0.539	0	375.297	0.083	0	0	pp	ACTA2 (pp) RAC1	0	9913.ENSBTAP00000019461	2046305	9913.ENSBTAP00000012170	2043376	0	FALSE	pp	ACTA2 (pp) RAC1
2012	0.539	0	0.539	0	130.232	0	0	0	pp	MMP2 (pp) ICAM3	0	9913.ENSBTAP00000025657	2048918	9913.ENSBTAP00000020903	2046965	0	FALSE	pp	MMP2 (pp) ICAM3
2013	0.091	0.514	0.539	0	904.992	0	0	0	pp	MMP2 (pp) FMOD	0	9913.ENSBTAP00000025657	2048918	9913.ENSBTAP00000019854	2046484	0	FALSE	pp	MMP2 (pp) FMOD
2014	0.539	0	0.539	0	295.934	0	0	0	pp	CDK6 (pp) CELF2	0	9913.ENSBTAP00000053788	2055973	9913.ENSBTAP00000011768	2043211	0	FALSE	pp	CDK6 (pp) CELF2
2016	0.539	0	0.539	0	222.245	0	0	0	pp	BCL2L14 (pp) JUNB	0	9913.ENSBTAP00000054020	2056146	9913.ENSBTAP00000015987	2044894	0	FALSE	pp	BCL2L14 (pp) JUNB
2017	0.499	0	0.538	0	343.818	0.115	0	0	pp	CD63 (pp) FGR	0	9913.ENSBTAP00000015829	2044828	9913.ENSBTAP00000015646	2044738	0	FALSE	pp	CD63 (pp) FGR
2018	0.489	0.133	0.538	0	143.655	0	0	0	pp	COL1A2 (pp) TIMP1	0	9913.ENSBTAP00000033771	2051135	9913.ENSBTAP00000006653	2041094	0	FALSE	pp	COL1A2 (pp) TIMP1
2019	0.065	0	0.538	0.527	170.42	0	0	0	pp	ITGB7 (pp) TGFBI	0	9913.ENSBTAP00000025279	2048748	9913.ENSBTAP00000012519	2043522	0	FALSE	pp	ITGB7 (pp) TGFBI
2020	0.103	0	0.538	0.494	117.034	0.065	0	0	pp	ACTN1 (pp) CAPNS1	0	9913.ENSBTAP00000024301	2048347	9913.ENSBTAP00000019803	2046462	0	FALSE	pp	ACTN1 (pp) CAPNS1
2021	0.469	0	0.537	0	131.629	0.164	0	0	pp	MYL12A (pp) ACTA2	0	9913.ENSBTAP00000021328	2047123	9913.ENSBTAP00000019461	2046305	0	FALSE	pp	MYL12A (pp) ACTA2
2022	0.341	0	0.537	0	134.271	0.327	0	0	pp	CAST (pp) CAPN3	0	9913.ENSBTAP00000036917	2051642	9913.ENSBTAP00000011677	2043170	0	FALSE	pp	CAST (pp) CAPN3
2023	0.536	0	0.536	0	2301.38	0	0	0	pp	SCD (pp) SYK	0	9913.ENSBTAP00000056263	2057922	9913.ENSBTAP00000006260	2040928	0	FALSE	pp	SCD (pp) SYK
2024	0.536	0	0.536	0	879.538	0	0	0	pp	BUB1 (pp) TMED3	0	9913.ENSBTAP00000028226	2049996	9913.ENSBTAP00000001068	2038693	0	FALSE	pp	BUB1 (pp) TMED3
2025	0.536	0	0.536	0	191.64	0	0	0	pp	NTN1 (pp) ARG2	0	9913.ENSBTAP00000016103	2044944	9913.ENSBTAP00000002529	2039345	0	FALSE	pp	NTN1 (pp) ARG2
2026	0.536	0	0.536	0	174.677	0	0	0	pp	FTH1 (pp) CELF2	0	9913.ENSBTAP00000014853	2044423	9913.ENSBTAP00000011768	2043211	0	FALSE	pp	FTH1 (pp) CELF2
2027	0.403	0	0.536	0	180.047	0.256	0	0	pp	RALB (pp) RASAL3	0	9913.ENSBTAP00000026694	2049369	9913.ENSBTAP00000015416	2044646	0	FALSE	pp	RALB (pp) RASAL3
2028	0.536	0	0.536	0	199.651	0	0	0	pp	TIMP1 (pp) TRPV2	0	9913.ENSBTAP00000006653	2041094	9913.ENSBTAP00000003922	2039940	0	FALSE	pp	TIMP1 (pp) TRPV2
2029	0.514	0.084	0.536	0	273.789	0	0	0	pp	PRKAR2B (pp) HK3	0	9913.ENSBTAP00000019916	2046511	9913.ENSBTAP00000019834	2046475	0	FALSE	pp	PRKAR2B (pp) HK3
2030	0.504	0	0.536	0	570.787	0.103	0	0	pp	FYN (pp) SC1N	0	9913.ENSBTAP00000015730	2044776	9913.ENSBTAP00000012910	2043673	0	FALSE	pp	FYN (pp) SC1N
2031	0.514	0.084	0.536	0	606.644	0	0	0	pp	HKDC1 (pp) PRKAR2B	0	9913.ENSBTAP00000044680	2053350	9913.ENSBTAP00000019916	2046511	0	FALSE	pp	HKDC1 (pp) PRKAR2B
2032	0.403	0	0.536	0	153.243	0.256	0	0	pp	RASL11B (pp) RASAL3	0	9913.ENSBTAP00000027515	2049714	9913.ENSBTAP00000015416	2044646	0	FALSE	pp	RASL11B (pp) RASAL3
2033	0.23	0	0.534	0.42	90.6041	0	0	0	pp	ARRB1 (pp) RAB5C	0	9913.ENSBTAP00000027296	2049618	9913.ENSBTAP00000015581	2044711	0	FALSE	pp	ARRB1 (pp) RAB5C
2034	0.084	0	0.534	0.476	131.179	0.108	0	0	pp	NFKB1 (pp) ITGB7	0	9913.ENSBTAP00000027016	2049494	9913.ENSBTAP00000025279	2048748	0	FALSE	pp	NFKB1 (pp) ITGB7
2035	0.139	0	0.534	0.481	518.639	0	0	0	pp	DLG2 (pp) CDH1	0	9913.ENSBTAP00000027163	2049555	9913.ENSBTAP00000021272	2047106	0	FALSE	pp	DLG2 (pp) CDH1
2037	0.534	0	0.534	0	946	0	0	0	pp	SPP1 (pp) FAM20A	0	9913.ENSBTAP00000044782	2053375	9913.ENSBTAP00000001439	2038864	0	FALSE	pp	SPP1 (pp) FAM20A
2038	0.175	0	0.533	0.457	695.898	0	0	0	pp	ITGB7 (pp) ACTG2	0	9913.ENSBTAP00000025279	2048748	9913.ENSBTAP00000007504	2041444	0	FALSE	pp	ITGB7 (pp) ACTG2
2040	0.533	0	0.533	0	596.506	0	0	0	pp	RNF128 (pp) NFATC1	0	9913.ENSBTAP00000031108	2050738	9913.ENSBTAP00000000859	2038602	0	FALSE	pp	RNF128 (pp) NFATC1
2042	0.263	0.347	0.533	0	946	0.108	0	0	pp	E2F8 (pp) CDK1	0	9913.ENSBTAP00000023190	2047902	9913.ENSBTAP00000013337	2043840	0	FALSE	pp	E2F8 (pp) CDK1
2043	0.532	0	0.532	0	276.021	0	0	0	pp	CDH1 (pp) SH3KBP1	0	9913.ENSBTAP00000021272	2047106	9913.ENSBTAP00000004853	2040356	0	FALSE	pp	CDH1 (pp) SH3KBP1
2044	0.532	0	0.532	0	105.107	0	0	0	pp	CDH2 (pp) SH3KBP1	0	9913.ENSBTAP00000028238	2050004	9913.ENSBTAP00000004853	2040356	0	FALSE	pp	CDH2 (pp) SH3KBP1
2045	0.453	0.115	0.532	0	98.6114	0.111	0	0	pp	MYL12A (pp) TPM4	0	9913.ENSBTAP00000021328	2047123	9913.ENSBTAP00000005982	2040805	0	FALSE	pp	MYL12A (pp) TPM4
2046	0.135	0	0.532	0.481	97.4784	0	0	0	pp	CHRDL2 (pp) BMPR1A	0	9913.ENSBTAP00000032603	2050962	9913.ENSBTAP00000000282	2038361	0	FALSE	pp	CHRDL2 (pp) BMPR1A
2047	0.44	0	0.531	0	103.104	0.197	0	0	pp	ACTB (pp) MYO1F	0	9913.ENSBTAP00000036739	2051613	9913.ENSBTAP00000010081	2042516	0	FALSE	pp	ACTB (pp) MYO1F
2048	0.219	0	0.531	0.437	1374.56	0.15	0	0.67	pp	FGR (pp) CDK1	0	9913.ENSBTAP00000015646	2044738	9913.ENSBTAP00000013337	2043840	0	FALSE	pp	FGR (pp) CDK1
2049	0.531	0	0.531	0	435.074	0	0	0	pp	MYO18B (pp) ADRBK2	0	9913.ENSBTAP00000000932	2038632	9913.ENSBTAP00000000005	2038238	0	FALSE	pp	MYO18B (pp) ADRBK2
2050	0.53	0	0.53	0	165.095	0	0	0	pp	WNT2B (pp) GJA4	0	9913.ENSBTAP00000018985	2046117	9913.ENSBTAP00000018428	2045899	0	FALSE	pp	WNT2B (pp) GJA4
2051	0.53	0	0.53	0	82.4359	0	0	0	pp	BCL2L14 (pp) PAX8	0	9913.ENSBTAP00000054020	2056146	9913.ENSBTAP00000025783	2048979	0	FALSE	pp	BCL2L14 (pp) PAX8
2052	0.106	0	0.53	0.471	245.387	0.087	0	0	pp	CDH2 (pp) PTPN6	0	9913.ENSBTAP00000028238	2050004	9913.ENSBTAP00000027046	2049505	0	FALSE	pp	CDH2 (pp) PTPN6
2053	0.53	0	0.53	0	84.5686	0	0	0	pp	PAX8 (pp) BCL2A1	0	9913.ENSBTAP00000025783	2048979	9913.ENSBTAP00000000977	2038652	0	FALSE	pp	PAX8 (pp) BCL2A1
2054	0.53	0	0.53	0	260.991	0	0	0	pp	MEF2C (pp) BMP2	0	9913.ENSBTAP00000034894	2051330	9913.ENSBTAP00000006739	2041128	0	FALSE	pp	MEF2C (pp) BMP2
2055	0.147	0	0.53	0.472	1791.81	0	0	0	pp	ITGB7 (pp) SAT1	0	9913.ENSBTAP00000025279	2048748	9913.ENSBTAP00000023087	2047858	0	FALSE	pp	ITGB7 (pp) SAT1
2056	0.53	0	0.53	0	172.606	0	0	0	pp	GJA4 (pp) PTPRE	0	9913.ENSBTAP00000018428	2045899	9913.ENSBTAP00000003163	2039608	0	FALSE	pp	GJA4 (pp) PTPRE
2058	0.155	0.465	0.529	0	373.073	0	0	0	pp	ANXA1 (pp) CSTB	0	9913.ENSBTAP00000021256	2047095	9913.ENSBTAP00000000683	2038525	0	FALSE	pp	ANXA1 (pp) CSTB
2059	0.189	0	0.529	0.418	308.219	0.083	0	0	pp	CD4 (pp) PTPRE	0	9913.ENSBTAP00000037566	2051750	9913.ENSBTAP00000003163	2039608	0	FALSE	pp	CD4 (pp) PTPRE
2060	0.529	0	0.529	0	215.753	0	0	0	pp	EDIL3 (pp) GJA4	0	9913.ENSBTAP00000053325	2055654	9913.ENSBTAP00000018428	2045899	0	FALSE	pp	EDIL3 (pp) GJA4
2061	0.189	0	0.529	0.418	148.943	0.083	0	0	pp	PTPRG (pp) CD4	0	9913.ENSBTAP00000054347	2056404	9913.ENSBTAP00000037566	2051750	0	FALSE	pp	PTPRG (pp) CD4
2062	0.189	0	0.529	0.418	112.963	0.083	0	0	pp	PTPRS (pp) CD4	0	9913.ENSBTAP00000042388	2052751	9913.ENSBTAP00000037566	2051750	0	FALSE	pp	PTPRS (pp) CD4
2063	0.128	0	0.528	0.481	66.5726	0	0	0	pp	CDH2 (pp) FES	0	9913.ENSBTAP00000028238	2050004	9913.ENSBTAP00000003828	2039904	0	FALSE	pp	CDH2 (pp) FES
2064	0.224	0	0.528	0	28.6967	0.417	0	0	pp	CORO1B (pp) LCP1	0	9913.ENSBTAP00000029960	2050547	9913.ENSBTAP00000009308	2042193	0	FALSE	pp	CORO1B (pp) LCP1
2065	0.528	0	0.528	0	65.0093	0	0	0	pp	NEDD9 (pp) ICAM1	0	9913.ENSBTAP00000055362	2057208	9913.ENSBTAP00000013608	2043944	0	FALSE	pp	NEDD9 (pp) ICAM1
2066	0.129	0	0.528	0.442	71.3821	0.108	0	0	pp	PDGFRA (pp) TGFB1I1	0	9913.ENSBTAP00000009441	2042250	9913.ENSBTAP00000003094	2039587	0	FALSE	pp	PDGFRA (pp) TGFB1I1
2067	0.528	0	0.528	0	403.517	0	0	0	pp	FNDC3B (pp) PRKAG2	0	9913.ENSBTAP00000025816	2048990	9913.ENSBTAP00000003789	2039886	0	FALSE	pp	FNDC3B (pp) PRKAG2
2068	0.159	0.462	0.528	0	179.973	0	0	0	pp	TOP2A (pp) MKI67	0	9913.ENSBTAP00000053858	2056021	9913.ENSBTAP00000003173	2039612	0	FALSE	pp	TOP2A (pp) MKI67
2069	0.452	0.173	0.527	0	20.6347	0	0	0	pp	ESCO2 (pp) CDC45	0	9913.ENSBTAP00000008606	2041915	9913.ENSBTAP00000005623	2040662	0	FALSE	pp	ESCO2 (pp) CDC45
2070	0.526	0	0.526	0	115.247	0	0	0	pp	CD63 (pp) ICAM1	0	9913.ENSBTAP00000015829	2044828	9913.ENSBTAP00000013608	2043944	0	FALSE	pp	CD63 (pp) ICAM1
2071	0.488	0	0.526	0	185.175	0.112	0	0	pp	PTPRC (pp) TLR2	0	9913.ENSBTAP00000013320	2043835	9913.ENSBTAP00000010530	2042696	0	FALSE	pp	PTPRC (pp) TLR2
2072	0.492	0.105	0.526	0	206.124	0	0	0	pp	HCK (pp) ARHGDIB	0	9913.ENSBTAP00000051020	2054865	9913.ENSBTAP00000007933	2041633	0	FALSE	pp	HCK (pp) ARHGDIB
2073	0.236	0	0.525	0	170.217	0.404	0	0	pp	ITGAV (pp) MMP2	0	9913.ENSBTAP00000026553	2049312	9913.ENSBTAP00000025657	2048918	0	FALSE	pp	ITGAV (pp) MMP2
2074	0.11	0.076	0.525	0.469	610.145	0	0	0	pp	ARF6 (pp) FGR	0	9913.ENSBTAP00000056536	2058142	9913.ENSBTAP00000015646	2044738	0	FALSE	pp	ARF6 (pp) FGR
2075	0.486	0	0.525	0	212.768	0.113	0	0	pp	CDK1 (pp) TUBB6	0	9913.ENSBTAP00000013337	2043840	9913.ENSBTAP00000000568	2038481	0	FALSE	pp	CDK1 (pp) TUBB6
2076	0.525	0	0.525	0	112.293	0	0	0	pp	PPP3CC (pp) TUBA4A	0	9913.ENSBTAP00000026818	2049420	9913.ENSBTAP00000003192	2039622	0	FALSE	pp	PPP3CC (pp) TUBA4A
2077	0.468	0	0.524	0	1007.06	0.142	0	0	pp	LASP1 (pp) ACTG2	0	9913.ENSBTAP00000040793	2052300	9913.ENSBTAP00000007504	2041444	0	FALSE	pp	LASP1 (pp) ACTG2
2078	0.107	0.07	0.524	0	22.9277	0.473	0	0	pp	DOK3 (pp) INPP5D	0	9913.ENSBTAP00000035549	2051437	9913.ENSBTAP00000026867	2049444	0	FALSE	pp	DOK3 (pp) INPP5D
2079	0.372	0	0.524	0	240.538	0.274	0	0	pp	MAPK15 (pp) INSRR	0	9913.ENSBTAP00000026467	2049271	9913.ENSBTAP00000003973	2039962	0	FALSE	pp	MAPK15 (pp) INSRR
2080	0.07	0	0.523	0.509	1331.49	0	0	0	pp	PTPN6 (pp) ACTG2	0	9913.ENSBTAP00000027046	2049505	9913.ENSBTAP00000007504	2041444	0	FALSE	pp	PTPN6 (pp) ACTG2
2081	0.112	0	0.523	0.485	232.295	0	0	0	pp	ITGAV (pp) VAV1	0	9913.ENSBTAP00000026553	2049312	9913.ENSBTAP00000005560	2040635	0	FALSE	pp	ITGAV (pp) VAV1
2083	0.178	0	0.523	0.403	217.737	0.107	0	0	pp	STK11IP (pp) SMAD9	0	9913.ENSBTAP00000049746	2054519	9913.ENSBTAP00000009982	2042479	0	FALSE	pp	STK11IP (pp) SMAD9
2084	0.161	0	0.522	0.454	58.559	0	0	0	pp	NEDD9 (pp) VAV1	0	9913.ENSBTAP00000055362	2057208	9913.ENSBTAP00000005560	2040635	0	FALSE	pp	NEDD9 (pp) VAV1
2085	0.483	0	0.522	0	135.315	0.113	0	0	pp	CDK6 (pp) TUBB6	0	9913.ENSBTAP00000053788	2055973	9913.ENSBTAP00000000568	2038481	0	FALSE	pp	CDK6 (pp) TUBB6
2086	0.522	0	0.522	0	441.238	0	0	0	pp	JUNB (pp) IL1B	0	9913.ENSBTAP00000015987	2044894	9913.ENSBTAP00000001745	2038997	0	FALSE	pp	JUNB (pp) IL1B
2087	0.522	0	0.522	0	300.357	0	0	0	pp	MEF2C (pp) CELF2	0	9913.ENSBTAP00000034894	2051330	9913.ENSBTAP00000011768	2043211	0	FALSE	pp	MEF2C (pp) CELF2
2088	0.33	0	0.522	0	459.433	0.316	0	0	pp	JUNB (pp) INSRR	0	9913.ENSBTAP00000015987	2044894	9913.ENSBTAP00000003973	2039962	0	FALSE	pp	JUNB (pp) INSRR
2089	0.507	0	0.521	0	677.644	0.069	0	0	pp	CDK6 (pp) APP	0	9913.ENSBTAP00000053788	2055973	9913.ENSBTAP00000045951	2053589	0	FALSE	pp	CDK6 (pp) APP
2090	0.437	0.103	0.521	0	220.83	0.128	0	0	pp	PTPRC (pp) ITGAL	0	9913.ENSBTAP00000013320	2043835	9913.ENSBTAP00000009348	2042209	0	FALSE	pp	PTPRC (pp) ITGAL
2091	0.086	0	0.521	0.485	391.921	0.065	0	0	pp	SDC2 (pp) FYN	0	9913.ENSBTAP00000019090	2046154	9913.ENSBTAP00000015730	2044776	0	FALSE	pp	SDC2 (pp) FYN
2092	0.521	0	0.521	0	259.173	0	0	0	pp	ICAM3 (pp) CCR2	0	9913.ENSBTAP00000020903	2046965	9913.ENSBTAP00000018066	2045747	0	FALSE	pp	ICAM3 (pp) CCR2
2093	0.521	0	0.521	0	373.896	0	0	0	pp	CCR2 (pp) ICAM1	0	9913.ENSBTAP00000018066	2045747	9913.ENSBTAP00000013608	2043944	0	FALSE	pp	CCR2 (pp) ICAM1
2094	0.182	0.438	0.52	0	226.167	0	0	0	pp	LGALS1 (pp) TIMP1	0	9913.ENSBTAP00000020080	2046588	9913.ENSBTAP00000006653	2041094	0	FALSE	pp	LGALS1 (pp) TIMP1
2095	0.491	0	0.52	0	510.867	0.096	0	0	pp	Bt.110063 (pp) DLG2	0	9913.ENSBTAP00000029300	2050434	9913.ENSBTAP00000027163	2049555	0	FALSE	pp	Bt.110063 (pp) DLG2
2096	0.52	0	0.52	0	232.122	0	0	0	pp	TWF2 (pp) IRF8	0	9913.ENSBTAP00000043205	2052980	9913.ENSBTAP00000023694	2048103	0	FALSE	pp	TWF2 (pp) IRF8
2097	0.52	0	0.52	0	302.815	0	0	0	pp	RBKS (pp) HADHB	0	9913.ENSBTAP00000041897	2052608	9913.ENSBTAP00000013310	2043831	0	FALSE	pp	RBKS (pp) HADHB
2098	0.482	0	0.52	0	253.546	0.113	0	0	pp	MAPK15 (pp) PRKAR2B	0	9913.ENSBTAP00000026467	2049271	9913.ENSBTAP00000019916	2046511	0	FALSE	pp	MAPK15 (pp) PRKAR2B
2100	0.52	0	0.52	0	3760	0	0	0	pp	CASP8 (pp) SERPINB8	0	9913.ENSBTAP00000038128	2051840	9913.ENSBTAP00000001597	2038938	0	FALSE	pp	CASP8 (pp) SERPINB8
2101	0.519	0	0.519	0	219.756	0	0	0	pp	PAX8 (pp) BMP2	0	9913.ENSBTAP00000025783	2048979	9913.ENSBTAP00000006739	2041128	0	FALSE	pp	PAX8 (pp) BMP2
2102	0.149	0	0.518	0.457	78.977	0	0	0	pp	CAPN3 (pp) TGFB1I1	0	9913.ENSBTAP00000011677	2043170	9913.ENSBTAP00000003094	2039587	0	FALSE	pp	CAPN3 (pp) TGFB1I1
2104	0.518	0	0.518	0	130.841	0	0	0	pp	CDH11 (pp) ADAM19	0	9913.ENSBTAP00000042902	2052910	9913.ENSBTAP00000005003	2040415	0	FALSE	pp	CDH11 (pp) ADAM19
2105	0.457	0.08	0.518	0	122.457	0.113	0	0	pp	CDK6 (pp) TUBA4A	0	9913.ENSBTAP00000053788	2055973	9913.ENSBTAP00000003192	2039622	0	FALSE	pp	CDK6 (pp) TUBA4A
2107	0.437	0.073	0.518	0	946	0.152	0	0	pp	CTSZ (pp) CSTB	0	9913.ENSBTAP00000025007	2048632	9913.ENSBTAP00000000683	2038525	0	FALSE	pp	CTSZ (pp) CSTB
2108	0.467	0.064	0.518	0	456.739	0.435	0	0.716	pp	PTPRS (pp) PTPRC	0	9913.ENSBTAP00000042388	2052751	9913.ENSBTAP00000013320	2043835	0	FALSE	pp	PTPRS (pp) PTPRC
2109	0.164	0	0.517	0.416	129.841	0.091	0	0	pp	ITGB7 (pp) PDGFRA	0	9913.ENSBTAP00000025279	2048748	9913.ENSBTAP00000009441	2042250	0	FALSE	pp	ITGB7 (pp) PDGFRA
2112	0.477	0	0.517	0	946	0.115	0	0	pp	ARL4C (pp) ARHGAP21	0	9913.ENSBTAP00000054894	2056849	9913.ENSBTAP00000029139	2050363	0	FALSE	pp	ARL4C (pp) ARHGAP21
2113	0.18	0.07	0.516	0	142.439	0.417	0	0	pp	SHANK1 (pp) DLG5	0	9913.ENSBTAP00000046968	2053771	9913.ENSBTAP00000017554	2045525	0	FALSE	pp	SHANK1 (pp) DLG5
2114	0.18	0.07	0.516	0	116.185	0.417	0	0	pp	SHANK1 (pp) Bt.110063	0	9913.ENSBTAP00000046968	2053771	9913.ENSBTAP00000029300	2050434	0	FALSE	pp	SHANK1 (pp) Bt.110063
2115	0.121	0	0.515	0.31	236.739	0.266	0	0	pp	SH3KBP1 (pp) INSRR	0	9913.ENSBTAP00000004853	2040356	9913.ENSBTAP00000003973	2039962	0	FALSE	pp	SH3KBP1 (pp) INSRR
2116	0.515	0	0.515	0	136.143	0	0	0	pp	NFKB1 (pp) CASP3	0	9913.ENSBTAP00000027016	2049494	9913.ENSBTAP00000021099	2047037	0	FALSE	pp	NFKB1 (pp) CASP3
2117	0.344	0.086	0.515	0	595.618	0.257	0	0	pp	APP (pp) Bt.110063	0	9913.ENSBTAP00000045951	2053589	9913.ENSBTAP00000029300	2050434	0	FALSE	pp	APP (pp) Bt.110063
2118	0.515	0	0.515	0	772.551	0	0	0	pp	LGALS3 (pp) ITGB7	0	9913.ENSBTAP00000041298	2052441	9913.ENSBTAP00000025279	2048748	0	FALSE	pp	LGALS3 (pp) ITGB7
2119	0.344	0.086	0.515	0	536.269	0.257	0	0	pp	APP (pp) DLG5	0	9913.ENSBTAP00000045951	2053589	9913.ENSBTAP00000017554	2045525	0	FALSE	pp	APP (pp) DLG5
2120	0.492	0	0.514	0	193.596	0.083	0	0	pp	ACTB (pp) RHOBTB1	0	9913.ENSBTAP00000036739	2051613	9913.ENSBTAP00000025506	2048852	0	FALSE	pp	ACTB (pp) RHOBTB1
2121	0.492	0	0.514	0	121.974	0.083	0	0	pp	RHOJ (pp) ACTA2	0	9913.ENSBTAP00000022858	2047772	9913.ENSBTAP00000019461	2046305	0	FALSE	pp	RHOJ (pp) ACTA2
2122	0.123	0	0.514	0.469	400.925	0	0	0	pp	B2M (pp) FGR	0	9913.ENSBTAP00000016359	2045041	9913.ENSBTAP00000015646	2044738	0	FALSE	pp	B2M (pp) FGR
2124	0	0.514	0.514	0	4	0	0	0	pp	TMEM156 (pp) EVI2B	0	9913.ENSBTAP00000020782	2046911	9913.ENSBTAP00000012309	2043432	0	FALSE	pp	TMEM156 (pp) EVI2B
2125	0.401	0	0.514	0	906.714	0.223	0	0	pp	RASL11B (pp) RAC1	0	9913.ENSBTAP00000027515	2049714	9913.ENSBTAP00000012170	2043376	0	FALSE	pp	RASL11B (pp) RAC1
2126	0.492	0	0.514	0	112.018	0.083	0	0	pp	RHOBTB1 (pp) ACTA2	0	9913.ENSBTAP00000025506	2048852	9913.ENSBTAP00000019461	2046305	0	FALSE	pp	RHOBTB1 (pp) ACTA2
2127	0	0	0.514	0.471	239.699	0.12	0	0	pp	ARRB1 (pp) NFKB1	0	9913.ENSBTAP00000027296	2049618	9913.ENSBTAP00000027016	2049494	0	FALSE	pp	ARRB1 (pp) NFKB1
2128	0.401	0	0.514	0	176.78	0.223	0	0	pp	RASL11B (pp) RHOBTB1	0	9913.ENSBTAP00000027515	2049714	9913.ENSBTAP00000025506	2048852	0	FALSE	pp	RASL11B (pp) RHOBTB1
2129	0.401	0	0.514	0	194.035	0.223	0	0	pp	RASL11B (pp) RHOJ	0	9913.ENSBTAP00000027515	2049714	9913.ENSBTAP00000022858	2047772	0	FALSE	pp	RASL11B (pp) RHOJ
2130	0.339	0	0.514	0	173.579	0.295	0	0	pp	MAPK15 (pp) XPO1	0	9913.ENSBTAP00000026467	2049271	9913.ENSBTAP00000017629	2045564	0	FALSE	pp	MAPK15 (pp) XPO1
2131	0.068	0	0.514	0.5	98.655	0	0	0	pp	BCL2L14 (pp) IL2RG	0	9913.ENSBTAP00000054020	2056146	9913.ENSBTAP00000010033	2042500	0	FALSE	pp	BCL2L14 (pp) IL2RG
2132	0.184	0.271	0.514	0	43.6064	0.249	0	0	pp	CHTF18 (pp) SMC4	0	9913.ENSBTAP00000026311	2049203	9913.ENSBTAP00000007705	2041533	0	FALSE	pp	CHTF18 (pp) SMC4
2133	0.401	0	0.514	0	313.99	0.223	0	0	pp	RALB (pp) RHOBTB1	0	9913.ENSBTAP00000026694	2049369	9913.ENSBTAP00000025506	2048852	0	FALSE	pp	RALB (pp) RHOBTB1
2134	0.492	0	0.514	0	480.813	0.083	0	0	pp	RHOBTB1 (pp) ACTG2	0	9913.ENSBTAP00000025506	2048852	9913.ENSBTAP00000007504	2041444	0	FALSE	pp	RHOBTB1 (pp) ACTG2
2135	0.13	0	0.513	0.409	169.447	0.129	0	0	pp	NFKB1 (pp) FGR	0	9913.ENSBTAP00000027016	2049494	9913.ENSBTAP00000015646	2044738	0	FALSE	pp	NFKB1 (pp) FGR
2136	0.174	0.435	0.513	0	28.0317	0	0	0	pp	BUB1B (pp) CDC45	0	9913.ENSBTAP00000009521	2042280	9913.ENSBTAP00000005623	2040662	0	FALSE	pp	BUB1B (pp) CDC45
2137	0.413	0	0.513	0	394.627	0.204	0	0	pp	INHA (pp) BMPR1A	0	9913.ENSBTAP00000013154	2043769	9913.ENSBTAP00000000282	2038361	0	FALSE	pp	INHA (pp) BMPR1A
2138	0.141	0	0.513	0.457	359.18	0	0	0	pp	CAPN3 (pp) ACTG2	0	9913.ENSBTAP00000011677	2043170	9913.ENSBTAP00000007504	2041444	0	FALSE	pp	CAPN3 (pp) ACTG2
2139	0.513	0	0.513	0	73.5164	0	0	0	pp	NEDD9 (pp) ICAM3	0	9913.ENSBTAP00000055362	2057208	9913.ENSBTAP00000020903	2046965	0	FALSE	pp	NEDD9 (pp) ICAM3
2140	0.481	0	0.511	0	1169.11	0.095	0	0	pp	CDK1 (pp) ACTG2	0	9913.ENSBTAP00000013337	2043840	9913.ENSBTAP00000007504	2041444	0	FALSE	pp	CDK1 (pp) ACTG2
2141	0.16	0	0.511	0	471.302	0.442	0	0	pp	TRRAP (pp) ACTG2	0	9913.ENSBTAP00000009365	2042219	9913.ENSBTAP00000007504	2041444	0	FALSE	pp	TRRAP (pp) ACTG2
2142	0.51	0	0.511	0	163.419	0	0	0	pp	TGFBI (pp) BMP4	0	9913.ENSBTAP00000012519	2043522	9913.ENSBTAP00000004992	2040412	0	FALSE	pp	TGFBI (pp) BMP4
2143	0.096	0	0.51	0.481	101.56	0	0	0	pp	MAP2K1 (pp) NTN1	0	9913.ENSBTAP00000045293	2053466	9913.ENSBTAP00000016103	2044944	0	FALSE	pp	MAP2K1 (pp) NTN1
2144	0.105	0	0.51	0.476	313.124	0	0	0	pp	ARPC1B (pp) PDGFRA	0	9913.ENSBTAP00000056302	2057953	9913.ENSBTAP00000009441	2042250	0	FALSE	pp	ARPC1B (pp) PDGFRA
2145	0.118	0	0.509	0.409	997.225	0.134	0	0	pp	RALB (pp) FGR	0	9913.ENSBTAP00000026694	2049369	9913.ENSBTAP00000015646	2044738	0	FALSE	pp	RALB (pp) FGR
2146	0.332	0	0.508	0	57.9455	0.294	0	0	pp	RHOJ (pp) PFN1	0	9913.ENSBTAP00000022858	2047772	9913.ENSBTAP00000006465	2041016	0	FALSE	pp	RHOJ (pp) PFN1
2147	0.151	0	0.508	0	19.5331	0.445	0	0	pp	ARPC2 (pp) MYO1F	0	9913.ENSBTAP00000013707	2043997	9913.ENSBTAP00000010081	2042516	0	FALSE	pp	ARPC2 (pp) MYO1F
2148	0.443	0	0.508	0	170.129	0.153	0	0	pp	CIT (pp) MYL12A	0	9913.ENSBTAP00000053674	2055893	9913.ENSBTAP00000021328	2047123	0	FALSE	pp	CIT (pp) MYL12A
2149	0.332	0	0.508	0	59.8366	0.294	0	0	pp	RHOBTB1 (pp) PFN1	0	9913.ENSBTAP00000025506	2048852	9913.ENSBTAP00000006465	2041016	0	FALSE	pp	RHOBTB1 (pp) PFN1
2150	0.064	0	0.508	0.496	212.144	0	0	0	pp	PTPN6 (pp) SDC2	0	9913.ENSBTAP00000027046	2049505	9913.ENSBTAP00000019090	2046154	0	FALSE	pp	PTPN6 (pp) SDC2
2151	0.129	0.459	0.508	0	343.199	0	0	0	pp	FTL (pp) CSTB	0	9913.ENSBTAP00000009965	2042472	9913.ENSBTAP00000000683	2038525	0	FALSE	pp	FTL (pp) CSTB
2152	0.357	0	0.507	0	168.228	0.264	0	0	pp	ACTN1 (pp) TAGLN	0	9913.ENSBTAP00000024301	2048347	9913.ENSBTAP00000009469	2042260	0	FALSE	pp	ACTN1 (pp) TAGLN
2153	0.366	0	0.507	0.417	414.452	0.108	0	0.732	pp	INSR (pp) FYN	0	9913.ENSBTAP00000016858	2045216	9913.ENSBTAP00000015730	2044776	0	FALSE	pp	INSR (pp) FYN
2154	0.208	0.316	0.507	0	109.135	0.164	0	0	pp	CORO1A (pp) MYO18B	0	9913.ENSBTAP00000051462	2054987	9913.ENSBTAP00000000932	2038632	0	FALSE	pp	CORO1A (pp) MYO18B
2156	0.336	0	0.507	0	443.975	0.288	0	0	pp	Bt.110063 (pp) FBLN1	0	9913.ENSBTAP00000029300	2050434	9913.ENSBTAP00000016040	2044923	0	FALSE	pp	Bt.110063 (pp) FBLN1
2157	0.336	0	0.507	0	97.2699	0.288	0	0	pp	DLG5 (pp) DLL4	0	9913.ENSBTAP00000017554	2045525	9913.ENSBTAP00000013680	2043978	0	FALSE	pp	DLG5 (pp) DLL4
2158	0.336	0	0.507	0	109.405	0.288	0	0	pp	Bt.110063 (pp) DLL4	0	9913.ENSBTAP00000029300	2050434	9913.ENSBTAP00000013680	2043978	0	FALSE	pp	Bt.110063 (pp) DLL4
2159	0.208	0.316	0.507	0	64.2017	0.164	0	0	pp	CORO1B (pp) MYO18B	0	9913.ENSBTAP00000029960	2050547	9913.ENSBTAP00000000932	2038632	0	FALSE	pp	CORO1B (pp) MYO18B
2160	0.336	0	0.507	0	503.778	0.288	0	0	pp	DLG5 (pp) FBLN1	0	9913.ENSBTAP00000017554	2045525	9913.ENSBTAP00000016040	2044923	0	FALSE	pp	DLG5 (pp) FBLN1
2161	0.484	0	0.506	0	188.71	0.081	0	0	pp	ACTB (pp) HSPA2	0	9913.ENSBTAP00000036739	2051613	9913.ENSBTAP00000017500	2045507	0	FALSE	pp	ACTB (pp) HSPA2
2163	0	0	0.506	0.469	946	0.108	0	0	pp	PLEKHA5 (pp) CDH1	0	9913.ENSBTAP00000023359	2047965	9913.ENSBTAP00000021272	2047106	0	FALSE	pp	PLEKHA5 (pp) CDH1
2164	0.492	0	0.505	0	1205.83	0.066	0	0	pp	TOP2A (pp) DLG2	0	9913.ENSBTAP00000053858	2056021	9913.ENSBTAP00000027163	2049555	0	FALSE	pp	TOP2A (pp) DLG2
2165	0.089	0	0.505	0	149.711	0.479	0	0	pp	RAB7A (pp) WIPF1	0	9913.ENSBTAP00000013451	2043890	9913.ENSBTAP00000002076	2039134	0	FALSE	pp	RAB7A (pp) WIPF1
2166	0.376	0.098	0.505	0	245.524	0.192	0	0	pp	GNAI2 (pp) MAPK15	0	9913.ENSBTAP00000027511	2049712	9913.ENSBTAP00000026467	2049271	0	FALSE	pp	GNAI2 (pp) MAPK15
2167	0.391	0	0.504	0	475.767	0.22	0	0	pp	ACTG2 (pp) RAB10	0	9913.ENSBTAP00000007504	2041444	9913.ENSBTAP00000001303	2038799	0	FALSE	pp	ACTG2 (pp) RAB10
2168	0	0.504	0.504	0	510.601	0	0	0	pp	FCN2 (pp) SLC11A1	0	9913.ENSBTAP00000055640	2057427	9913.ENSBTAP00000020627	2046839	0	FALSE	pp	FCN2 (pp) SLC11A1
2169	0.219	0.356	0.503	0	826.799	0.092	0	0	pp	SCD (pp) MSMO1	0	9913.ENSBTAP00000056263	2057922	9913.ENSBTAP00000003991	2039972	0	FALSE	pp	SCD (pp) MSMO1
2170	0.1	0	0.503	0.457	134.374	0.065	0	0	pp	ACTN1 (pp) CAPN3	0	9913.ENSBTAP00000024301	2048347	9913.ENSBTAP00000011677	2043170	0	FALSE	pp	ACTN1 (pp) CAPN3
2172	0.503	0	0.503	0	946	0	0	0	pp	EFHD2 (pp) SLC7A7	0	9913.ENSBTAP00000042244	2052704	9913.ENSBTAP00000019737	2046430	0	FALSE	pp	EFHD2 (pp) SLC7A7
2173	0.443	0.122	0.503	0	175.609	0.065	0	0	pp	CFL1 (pp) PPP3CC	0	9913.ENSBTAP00000028602	2050129	9913.ENSBTAP00000026818	2049420	0	FALSE	pp	CFL1 (pp) PPP3CC
2174	0.354	0	0.502	0	187.058	0.261	0	0	pp	ACTA2 (pp) LRRK1	0	9913.ENSBTAP00000019461	2046305	9913.ENSBTAP00000002052	2039123	0	FALSE	pp	ACTA2 (pp) LRRK1
2175	0.354	0	0.502	0	304.417	0.261	0	0	pp	ACTB (pp) LRRK1	0	9913.ENSBTAP00000036739	2051613	9913.ENSBTAP00000002052	2039123	0	FALSE	pp	ACTB (pp) LRRK1
2176	0.178	0	0.502	0.419	431.121	0	0	0	pp	JUNB (pp) ARG2	0	9913.ENSBTAP00000015987	2044894	9913.ENSBTAP00000002529	2039345	0	FALSE	pp	JUNB (pp) ARG2
2177	0.354	0	0.502	0	628.321	0.261	0	0	pp	ACTG2 (pp) LRRK1	0	9913.ENSBTAP00000007504	2041444	9913.ENSBTAP00000002052	2039123	0	FALSE	pp	ACTG2 (pp) LRRK1
2179	0.332	0	0.501	0	823.769	0.284	0	0	pp	RAB20 (pp) LRRK1	0	9913.ENSBTAP00000042718	2052859	9913.ENSBTAP00000002052	2039123	0	FALSE	pp	RAB20 (pp) LRRK1
2180	0.336	0	0.501	0	154.517	0.28	0	0	pp	PPP3CC (pp) MAPK15	0	9913.ENSBTAP00000026818	2049420	9913.ENSBTAP00000026467	2049271	0	FALSE	pp	PPP3CC (pp) MAPK15
2181	0.09	0	0.5	0.436	96.6131	0.105	0	0	pp	LIMA1 (pp) CTNNAL1	0	9913.ENSBTAP00000016376	2045046	9913.ENSBTAP00000006577	2041065	0	FALSE	pp	LIMA1 (pp) CTNNAL1
2182	0.463	0.107	0.499	0	203.072	0	0	0	pp	FCGR1A (pp) MSR1	0	9913.ENSBTAP00000011333	2043024	9913.ENSBTAP00000003751	2039866	0	FALSE	pp	FCGR1A (pp) MSR1
2183	0.072	0	0.499	0.469	271.562	0.065	0	0	pp	SDC2 (pp) FGR	0	9913.ENSBTAP00000019090	2046154	9913.ENSBTAP00000015646	2044738	0	FALSE	pp	SDC2 (pp) FGR
2184	0.285	0	0.498	0	184.497	0.327	0	0	pp	BUB1 (pp) TUBA4A	0	9913.ENSBTAP00000028226	2049996	9913.ENSBTAP00000003192	2039622	0	FALSE	pp	BUB1 (pp) TUBA4A
2185	0.099	0	0.498	0.466	577.721	0	0	0	pp	ACTG2 (pp) IRF5	0	9913.ENSBTAP00000007504	2041444	9913.ENSBTAP00000006567	2041058	0	FALSE	pp	ACTG2 (pp) IRF5
2186	0.076	0	0.498	0.494	777.268	0	0	0.746	pp	CMKLR1 (pp) CCR2	0	9913.ENSBTAP00000029488	2050485	9913.ENSBTAP00000018066	2045747	0	FALSE	pp	CMKLR1 (pp) CCR2
2187	0.094	0	0.498	0.469	331.076	0	0	0	pp	ITGAV (pp) FGR	0	9913.ENSBTAP00000026553	2049312	9913.ENSBTAP00000015646	2044738	0	FALSE	pp	ITGAV (pp) FGR
2188	0.45	0	0.498	0	75.5112	0.126	0	0	pp	DOK3 (pp) BTK	0	9913.ENSBTAP00000035549	2051437	9913.ENSBTAP00000030121	2050578	0	FALSE	pp	DOK3 (pp) BTK
2189	0.271	0.323	0.498	0	465.762	0.065	0	0	pp	MMP2 (pp) SERPINF1	0	9913.ENSBTAP00000025657	2048918	9913.ENSBTAP00000012804	2043630	0	FALSE	pp	MMP2 (pp) SERPINF1
2190	0.498	0	0.498	0	2969.66	0	0	0	pp	ANXA2 (pp) MSMO1	0	9913.ENSBTAP00000012655	2043576	9913.ENSBTAP00000003991	2039972	0	FALSE	pp	ANXA2 (pp) MSMO1
2191	0.497	0	0.497	0	72.0932	0	0	0	pp	PFN1 (pp) TUBA4A	0	9913.ENSBTAP00000006465	2041016	9913.ENSBTAP00000003192	2039622	0	FALSE	pp	PFN1 (pp) TUBA4A
2192	0	0	0.497	0.35	399.547	0.258	0	0	pp	ITGB7 (pp) YWHAB	0	9913.ENSBTAP00000025279	2048748	9913.ENSBTAP00000022411	2047577	0	FALSE	pp	ITGB7 (pp) YWHAB
2193	0.121	0	0.497	0.405	1041.28	0.116	0	0	pp	LRP5 (pp) MEGF10	0	9913.ENSBTAP00000007756	2041552	9913.ENSBTAP00000000434	2038416	0	FALSE	pp	LRP5 (pp) MEGF10
2194	0.42	0	0.496	0	459.068	0.167	0	0	pp	SHANK1 (pp) CDK1	0	9913.ENSBTAP00000046968	2053771	9913.ENSBTAP00000013337	2043840	0	FALSE	pp	SHANK1 (pp) CDK1
2195	0.152	0	0.496	0.431	574.042	0	0	0	pp	MAPK15 (pp) IL1B	0	9913.ENSBTAP00000026467	2049271	9913.ENSBTAP00000001745	2038997	0	FALSE	pp	MAPK15 (pp) IL1B
2196	0.084	0	0.496	0.473	342.203	0	0	0	pp	ARRB1 (pp) RAC1	0	9913.ENSBTAP00000027296	2049618	9913.ENSBTAP00000012170	2043376	0	FALSE	pp	ARRB1 (pp) RAC1
2197	0.084	0	0.496	0.42	261.028	0.128	0	0	pp	ACTN1 (pp) RAB5C	0	9913.ENSBTAP00000024301	2048347	9913.ENSBTAP00000015581	2044711	0	FALSE	pp	ACTN1 (pp) RAB5C
2198	0.33	0	0.495	0	88.7441	0.278	0	0	pp	RHOBTB1 (pp) LMO7	0	9913.ENSBTAP00000025506	2048852	9913.ENSBTAP00000014167	2044174	0	FALSE	pp	RHOBTB1 (pp) LMO7
2199	0.33	0	0.495	0	90.1326	0.278	0	0	pp	RHOBTB1 (pp) FHL3	0	9913.ENSBTAP00000025506	2048852	9913.ENSBTAP00000009604	2042312	0	FALSE	pp	RHOBTB1 (pp) FHL3
2200	0.33	0	0.495	0	562.95	0.278	0	0	pp	RAC1 (pp) FHL3	0	9913.ENSBTAP00000012170	2043376	9913.ENSBTAP00000009604	2042312	0	FALSE	pp	RAC1 (pp) FHL3
2201	0.33	0	0.495	0	762.508	0.278	0	0	pp	RAC1 (pp) PRICKLE1	0	9913.ENSBTAP00000012170	2043376	9913.ENSBTAP00000011340	2043026	0	FALSE	pp	RAC1 (pp) PRICKLE1
2202	0.495	0	0.495	0	537.756	0	0	0	pp	TREM1 (pp) TREM2	0	9913.ENSBTAP00000023397	2047980	9913.ENSBTAP00000009568	2042302	0	FALSE	pp	TREM1 (pp) TREM2
2203	0.118	0	0.495	0.417	308.154	0.097	0	0	pp	YWHAB (pp) MAPKAPK3	0	9913.ENSBTAP00000022411	2047577	9913.ENSBTAP00000021983	2047391	0	FALSE	pp	YWHAB (pp) MAPKAPK3
2204	0.104	0	0.495	0.42	123.074	0.108	0	0	pp	INSRR (pp) TGFB1I1	0	9913.ENSBTAP00000003973	2039962	9913.ENSBTAP00000003094	2039587	0	FALSE	pp	INSRR (pp) TGFB1I1
2205	0.33	0	0.495	0	76.3836	0.278	0	0	pp	RHOJ (pp) LMO7	0	9913.ENSBTAP00000022858	2047772	9913.ENSBTAP00000014167	2044174	0	FALSE	pp	RHOJ (pp) LMO7
2207	0.495	0	0.495	0	944	0	0	0	pp	SLC11A1 (pp) CYBRD1	0	9913.ENSBTAP00000020627	2046839	9913.ENSBTAP00000010387	2042639	0	FALSE	pp	SLC11A1 (pp) CYBRD1
2208	0.33	0	0.495	0	219.191	0.278	0	0	pp	RHOBTB1 (pp) PRICKLE1	0	9913.ENSBTAP00000025506	2048852	9913.ENSBTAP00000011340	2043026	0	FALSE	pp	RHOBTB1 (pp) PRICKLE1
2209	0.397	0	0.495	0	53.6609	0.197	0	0	pp	ACTA2 (pp) MYO1F	0	9913.ENSBTAP00000019461	2046305	9913.ENSBTAP00000010081	2042516	0	FALSE	pp	ACTA2 (pp) MYO1F
2210	0.104	0	0.495	0.42	110.164	0.108	0	0	pp	INSR (pp) TGFB1I1	0	9913.ENSBTAP00000016858	2045216	9913.ENSBTAP00000003094	2039587	0	FALSE	pp	INSR (pp) TGFB1I1
2211	0.33	0	0.495	0	503.249	0.278	0	0	pp	LMO7 (pp) RAC1	0	9913.ENSBTAP00000014167	2044174	9913.ENSBTAP00000012170	2043376	0	FALSE	pp	LMO7 (pp) RAC1
2212	0.33	0	0.495	0	77.3177	0.278	0	0	pp	RHOJ (pp) FHL3	0	9913.ENSBTAP00000022858	2047772	9913.ENSBTAP00000009604	2042312	0	FALSE	pp	RHOJ (pp) FHL3
2213	0.33	0	0.495	0	201.949	0.278	0	0	pp	RHOJ (pp) PRICKLE1	0	9913.ENSBTAP00000022858	2047772	9913.ENSBTAP00000011340	2043026	0	FALSE	pp	RHOJ (pp) PRICKLE1
2214	0.494	0	0.494	0	262.52	0	0	0	pp	SCD (pp) UCP2	0	9913.ENSBTAP00000056263	2057922	9913.ENSBTAP00000004810	2040335	0	FALSE	pp	SCD (pp) UCP2
2215	0.232	0.178	0.494	0	241.617	0.113	0	0	pp	IRAK3 (pp) PPP3CC	0.203	9913.ENSBTAP00000033611	2051109	9913.ENSBTAP00000026818	2049420	0	FALSE	pp	IRAK3 (pp) PPP3CC
2216	0.129	0	0.494	0.481	113.994	0	0	0.71	pp	SYK (pp) FES	0	9913.ENSBTAP00000006260	2040928	9913.ENSBTAP00000003828	2039904	0	FALSE	pp	SYK (pp) FES
2217	0.493	0	0.493	0	366.139	0	0	0	pp	TSPO (pp) CDH1	0	9913.ENSBTAP00000024060	2048249	9913.ENSBTAP00000021272	2047106	0	FALSE	pp	TSPO (pp) CDH1
2218	0.494	0	0.493	0	261.864	0	0	0	pp	CXCL16 (pp) MSR1	0	9913.ENSBTAP00000024371	2048387	9913.ENSBTAP00000003751	2039866	0	FALSE	pp	CXCL16 (pp) MSR1
2219	0.493	0	0.493	0	718.936	0	0	0	pp	TOP2A (pp) TPI1	0	9913.ENSBTAP00000053858	2056021	9913.ENSBTAP00000026358	2049223	0	FALSE	pp	TOP2A (pp) TPI1
2220	0.493	0	0.493	0	371.23	0	0	0	pp	STK11IP (pp) IGFBP5	0	9913.ENSBTAP00000049746	2054519	9913.ENSBTAP00000009285	2042181	0	FALSE	pp	STK11IP (pp) IGFBP5
2223	0.449	0	0.493	0	1888	0.08	0	0	pp	C1R (pp) SERPINA14	0.081	9913.ENSBTAP00000011362	2043035	9913.ENSBTAP00000009718	2042363	0	FALSE	pp	C1R (pp) SERPINA14
2224	0.494	0	0.493	0	839.624	0	0	0	pp	ST3GAL4 (pp) ASGR1	0	9913.ENSBTAP00000044614	2053332	9913.ENSBTAP00000016010	2044908	0	FALSE	pp	ST3GAL4 (pp) ASGR1
2226	0.494	0	0.493	0	946	0	0	0	pp	SUCP1 (pp) CDH1	0	9913.ENSBTAP00000030740	2050676	9913.ENSBTAP00000021272	2047106	0	FALSE	pp	SUCP1 (pp) CDH1
2227	0.493	0	0.493	0	525.726	0	0	0	pp	FSCN1 (pp) ANGPTL4	0	9913.ENSBTAP00000004145	2040043	9913.ENSBTAP00000003204	2039629	0	FALSE	pp	FSCN1 (pp) ANGPTL4
2228	0.493	0	0.493	0	433.534	0	0	0	pp	TGFB1 (pp) IL1B	0	9913.ENSBTAP00000027261	2049607	9913.ENSBTAP00000001745	2038997	0	FALSE	pp	TGFB1 (pp) IL1B
2229	0.494	0	0.493	0	157.477	0	0	0	pp	B2M (pp) FCGR1A	0	9913.ENSBTAP00000016359	2045041	9913.ENSBTAP00000011333	2043024	0	FALSE	pp	B2M (pp) FCGR1A
2230	0.493	0	0.493	0	37.5404	0	0	0	pp	SPN (pp) CD5	0	9913.ENSBTAP00000037201	2051690	9913.ENSBTAP00000018258	2045832	0	FALSE	pp	SPN (pp) CD5
2231	0.493	0	0.493	0	1105.41	0	0	0	pp	ABAT (pp) PTPRE	0	9913.ENSBTAP00000005280	2040524	9913.ENSBTAP00000003163	2039608	0	FALSE	pp	ABAT (pp) PTPRE
2233	0.207	0	0.493	0	946	0.388	0	0	pp	GRN (pp) SORT1	0	9913.ENSBTAP00000047776	2053934	9913.ENSBTAP00000011652	2043158	0	FALSE	pp	GRN (pp) SORT1
2234	0.391	0.119	0.492	0	57.4476	0.13	0	0	pp	TPM2 (pp) TAGLN	0	9913.ENSBTAP00000043502	2053059	9913.ENSBTAP00000009469	2042260	0	FALSE	pp	TPM2 (pp) TAGLN
2235	0.469	0.082	0.492	0	620.493	0	0	0	pp	SPI1 (pp) FGR	0	9913.ENSBTAP00000028937	2050274	9913.ENSBTAP00000015646	2044738	0	FALSE	pp	SPI1 (pp) FGR
2236	0.313	0.221	0.492	0	279.81	0.125	0	0	pp	S100A11 (pp) ANXA2	0	9913.ENSBTAP00000020148	2046629	9913.ENSBTAP00000012655	2043576	0	FALSE	pp	S100A11 (pp) ANXA2
2237	0.492	0	0.492	0	102.927	0	0	0	pp	BTK (pp) ARHGDIB	0	9913.ENSBTAP00000030121	2050578	9913.ENSBTAP00000007933	2041633	0	FALSE	pp	BTK (pp) ARHGDIB
2238	0.492	0	0.492	0	269.146	0	0	0	pp	LYN (pp) ARHGDIB	0	9913.ENSBTAP00000026686	2049366	9913.ENSBTAP00000007933	2041633	0	FALSE	pp	LYN (pp) ARHGDIB
2239	0.492	0	0.491	0	1261.43	0	0	0	pp	TOP2A (pp) GALK2	0	9913.ENSBTAP00000053858	2056021	9913.ENSBTAP00000005236	2040508	0	FALSE	pp	TOP2A (pp) GALK2
2240	0.491	0	0.491	0	71.2969	0	0	0	pp	TRPM2 (pp) TRPV2	0	9913.ENSBTAP00000029198	2050386	9913.ENSBTAP00000003922	2039940	0	FALSE	pp	TRPM2 (pp) TRPV2
2241	0.492	0	0.491	0	327.528	0	0	0	pp	TOP2A (pp) PHEX	0	9913.ENSBTAP00000053858	2056021	9913.ENSBTAP00000000540	2038468	0	FALSE	pp	TOP2A (pp) PHEX
2242	0.076	0	0.491	0.472	247.78	0	0	0	pp	ITGB7 (pp) SDC2	0	9913.ENSBTAP00000025279	2048748	9913.ENSBTAP00000019090	2046154	0	FALSE	pp	ITGB7 (pp) SDC2
2243	0.337	0	0.491	0	117.016	0.264	0	0	pp	CNN2 (pp) EHBP1L1	0	9913.ENSBTAP00000027670	2049773	9913.ENSBTAP00000008891	2042034	0	FALSE	pp	CNN2 (pp) EHBP1L1
2244	0.491	0	0.491	0	547.265	0	0	0	pp	SCD (pp) CPT1A	0	9913.ENSBTAP00000056263	2057922	9913.ENSBTAP00000029336	2050452	0	FALSE	pp	SCD (pp) CPT1A
2245	0.358	0	0.491	0	195.041	0.239	0	0	pp	ACTN1 (pp) ACTA2	0	9913.ENSBTAP00000024301	2048347	9913.ENSBTAP00000019461	2046305	0	FALSE	pp	ACTN1 (pp) ACTA2
2247	0.491	0	0.491	0	946	0	0	0	pp	TOP2A (pp) SQRDL	0	9913.ENSBTAP00000053858	2056021	9913.ENSBTAP00000013690	2043985	0	FALSE	pp	TOP2A (pp) SQRDL
2249	0.492	0	0.491	0	946	0	0	0	pp	FBXL20 (pp) MSMO1	0	9913.ENSBTAP00000011020	2042901	9913.ENSBTAP00000003991	2039972	0	FALSE	pp	FBXL20 (pp) MSMO1
2251	0.491	0	0.491	0	616.44	0	0	0	pp	ARHGAP4 (pp) K1AA1217	0	9913.ENSBTAP00000056202	2057870	9913.ENSBTAP00000053249	2055603	0	FALSE	pp	ARHGAP4 (pp) K1AA1217
2252	0.337	0	0.491	0	371.061	0.264	0	0	pp	TAGLN (pp) EHBP1L1	0	9913.ENSBTAP00000009469	2042260	9913.ENSBTAP00000008891	2042034	0	FALSE	pp	TAGLN (pp) EHBP1L1
2253	0.492	0.109	0.491	0	346.454	0.327	0	0.742	pp	RAB20 (pp) RAB7A	0	9913.ENSBTAP00000042718	2052859	9913.ENSBTAP00000013451	2043890	0	FALSE	pp	RAB20 (pp) RAB7A
2255	0.491	0	0.491	0	367.534	0	0	0	pp	NANS (pp) ST6GAL1	0	9913.ENSBTAP00000025318	2048762	9913.ENSBTAP00000012565	2043546	0	FALSE	pp	NANS (pp) ST6GAL1
2257	0.491	0	0.491	0	946	0	0	0	pp	NAV3 (pp) NCKIPSD	0	9913.ENSBTAP00000053437	2055729	9913.ENSBTAP00000029131	2050358	0	FALSE	pp	NAV3 (pp) NCKIPSD
2258	0.491	0	0.491	0	600.718	0	0	0	pp	TOP2A (pp) PGM2	0	9913.ENSBTAP00000053858	2056021	9913.ENSBTAP00000007589	2041480	0	FALSE	pp	TOP2A (pp) PGM2
2259	0.08	0.47	0.491	0	398.845	0	0	0	pp	MXRA5 (pp) COL1A1	0	9913.ENSBTAP00000029877	2050533	9913.ENSBTAP00000017420	2045473	0	FALSE	pp	MXRA5 (pp) COL1A1
2260	0.491	0	0.491	0	321.376	0	0	0	pp	TSPO (pp) PTPRC	0	9913.ENSBTAP00000024060	2048249	9913.ENSBTAP00000013320	2043835	0	FALSE	pp	TSPO (pp) PTPRC
2262	0.492	0	0.491	0	946	0	0	0	pp	FILIP1L (pp) GLG1	0	9913.ENSBTAP00000018161	2045792	9913.ENSBTAP00000002972	2039545	0	FALSE	pp	FILIP1L (pp) GLG1
2263	0.736	0.47	0.49	0	264.716	0	0	0.949	pp	ANXA1 (pp) ANXA2	0	9913.ENSBTAP00000021256	2047095	9913.ENSBTAP00000012655	2043576	0	FALSE	pp	ANXA1 (pp) ANXA2
2264	0.49	0	0.49	0	521.496	0	0	0	pp	RAB3IL1 (pp) FTH1	0	9913.ENSBTAP00000020909	2046968	9913.ENSBTAP00000014853	2044423	0	FALSE	pp	RAB3IL1 (pp) FTH1
2265	0.442	0	0.489	0	844.56	0.121	0	0	pp	HCK (pp) ADAM19	0	9913.ENSBTAP00000051020	2054865	9913.ENSBTAP00000005003	2040415	0	FALSE	pp	HCK (pp) ADAM19
2266	0.084	0	0.489	0.466	291.445	0	0	0	pp	NCKAP1L (pp) FYN	0	9913.ENSBTAP00000044656	2053343	9913.ENSBTAP00000015730	2044776	0	FALSE	pp	NCKAP1L (pp) FYN
2267	0.223	0	0.489	0.354	225.304	0.065	0	0	pp	CDH2 (pp) FGR	0	9913.ENSBTAP00000028238	2050004	9913.ENSBTAP00000015646	2044738	0	FALSE	pp	CDH2 (pp) FGR
2268	0.414	0	0.489	0	182.138	0.164	0	0	pp	RALB (pp) LRRK1	0	9913.ENSBTAP00000026694	2049369	9913.ENSBTAP00000002052	2039123	0	FALSE	pp	RALB (pp) LRRK1
2269	0.084	0	0.489	0.466	252.979	0	0	0	pp	NCKAP1L (pp) FGR	0	9913.ENSBTAP00000044656	2053343	9913.ENSBTAP00000015646	2044738	0	FALSE	pp	NCKAP1L (pp) FGR
2270	0.414	0	0.489	0	179.517	0.164	0	0	pp	RASL11B (pp) LRRK1	0	9913.ENSBTAP00000027515	2049714	9913.ENSBTAP00000002052	2039123	0	FALSE	pp	RASL11B (pp) LRRK1
2271	0.909	0.31	0.488	0	72.1748	0	0	0.714	pp	CD37 (pp) CD53	0	9913.ENSBTAP00000015173	2044546	9913.ENSBTAP00000008479	2041868	0	FALSE	pp	CD37 (pp) CD53
2272	0.384	0.129	0.487	0	770.549	0.121	0	0	pp	PTPRC (pp) RAC1	0	9913.ENSBTAP00000013320	2043835	9913.ENSBTAP00000012170	2043376	0	FALSE	pp	PTPRC (pp) RAC1
2273	0.327	0.268	0.487	0	283.901	0	0	0	pp	TOP2A (pp) CHTF18	0	9913.ENSBTAP00000053858	2056021	9913.ENSBTAP00000026311	2049203	0	FALSE	pp	TOP2A (pp) CHTF18
2274	0.448	0	0.486	0	110.977	0.107	0	0	pp	RAB5C (pp) SH3KBP1	0	9913.ENSBTAP00000015581	2044711	9913.ENSBTAP00000004853	2040356	0	FALSE	pp	RAB5C (pp) SH3KBP1
2276	0.456	0.095	0.486	0	371.089	0	0	0	pp	IFI30 (pp) LYZ	0	9913.ENSBTAP00000045061	2053427	9913.ENSBTAP00000038081	2051833	0	FALSE	pp	IFI30 (pp) LYZ
2277	0.431	0	0.486	0	330.456	0.134	0	0	pp	MAP2K1 (pp) MEF2C	0	9913.ENSBTAP00000045293	2053466	9913.ENSBTAP00000034894	2051330	0	FALSE	pp	MAP2K1 (pp) MEF2C
2278	0.414	0.071	0.485	0	9.21936	0.13	0	0	pp	TPM2 (pp) LCP1	0	9913.ENSBTAP00000043502	2053059	9913.ENSBTAP00000009308	2042193	0	FALSE	pp	TPM2 (pp) LCP1
2279	0.083	0.461	0.485	0	248.592	0	0	0	pp	IL1B (pp) BCL2A1	0	9913.ENSBTAP00000001745	2038997	9913.ENSBTAP00000000977	2038652	0	FALSE	pp	IL1B (pp) BCL2A1
2280	0.414	0.071	0.485	0	40.2903	0.13	0	0	pp	LCP1 (pp) TPM4	0	9913.ENSBTAP00000009308	2042193	9913.ENSBTAP00000005982	2040805	0	FALSE	pp	LCP1 (pp) TPM4
2281	0.485	0	0.485	0	455.693	0	0	0	pp	TSPO (pp) TF	0	9913.ENSBTAP00000024060	2048249	9913.ENSBTAP00000009564	2042301	0	FALSE	pp	TSPO (pp) TF
2282	0.077	0.465	0.485	0	53.5706	0	0	0	pp	BUB1B (pp) MKI67	0	9913.ENSBTAP00000009521	2042280	9913.ENSBTAP00000003173	2039612	0	FALSE	pp	BUB1B (pp) MKI67
2283	0.333	0	0.485	0	191.747	0.26	0	0	pp	SHANK1 (pp) LRRK1	0	9913.ENSBTAP00000046968	2053771	9913.ENSBTAP00000002052	2039123	0	FALSE	pp	SHANK1 (pp) LRRK1
2284	0.342	0	0.484	0	79.4947	0.249	0	0	pp	RAB10 (pp) MYO18B	0	9913.ENSBTAP00000001303	2038799	9913.ENSBTAP00000000932	2038632	0	FALSE	pp	RAB10 (pp) MYO18B
2285	0.108	0	0.483	0	96.2523	0.445	0	0	pp	WAS (pp) MYO1F	0	9913.ENSBTAP00000056444	2058075	9913.ENSBTAP00000010081	2042516	0	FALSE	pp	WAS (pp) MYO1F
2286	0.446	0	0.483	0	852.353	0.105	0	0	pp	FCN2 (pp) C1R	0	9913.ENSBTAP00000055640	2057427	9913.ENSBTAP00000011362	2043035	0	FALSE	pp	FCN2 (pp) C1R
2287	0.338	0.101	0.482	0	146.061	0.201	0	0	pp	ZYX (pp) CTNNAL1	0	9913.ENSBTAP00000023912	2048188	9913.ENSBTAP00000006577	2041065	0	FALSE	pp	ZYX (pp) CTNNAL1
2288	0.43	0	0.482	0	266.887	0.128	0	0	pp	Bt.110063 (pp) FMOD	0	9913.ENSBTAP00000029300	2050434	9913.ENSBTAP00000019854	2046484	0	FALSE	pp	Bt.110063 (pp) FMOD
2289	0.344	0	0.482	0	138.455	0.243	0	0	pp	MAPK15 (pp) RHOBTB1	0	9913.ENSBTAP00000026467	2049271	9913.ENSBTAP00000025506	2048852	0	FALSE	pp	MAPK15 (pp) RHOBTB1
2290	0.345	0	0.482	0	112.044	0.242	0	0	pp	CAST (pp) CAPNS1	0	9913.ENSBTAP00000036917	2051642	9913.ENSBTAP00000019803	2046462	0	FALSE	pp	CAST (pp) CAPNS1
2291	0.344	0	0.482	0	251.443	0.243	0	0	pp	MAPK15 (pp) RAC1	0	9913.ENSBTAP00000026467	2049271	9913.ENSBTAP00000012170	2043376	0	FALSE	pp	MAPK15 (pp) RAC1
2292	0.344	0	0.482	0	197.474	0.243	0	0	pp	MAPK15 (pp) RHOJ	0	9913.ENSBTAP00000026467	2049271	9913.ENSBTAP00000022858	2047772	0	FALSE	pp	MAPK15 (pp) RHOJ
2293	0.084	0	0.481	0.457	331.987	0	0	0	pp	RAC1 (pp) CAPN3	0	9913.ENSBTAP00000012170	2043376	9913.ENSBTAP00000011677	2043170	0	FALSE	pp	RAC1 (pp) CAPN3
2294	0.481	0	0.481	0	636.412	0	0	0	pp	PTPRC (pp) BMP4	0	9913.ENSBTAP00000013320	2043835	9913.ENSBTAP00000004992	2040412	0	FALSE	pp	PTPRC (pp) BMP4
2295	0.402	0	0.48	0	254.464	0.167	0	0	pp	TRPM2 (pp) ITPR2	0	9913.ENSBTAP00000029198	2050386	9913.ENSBTAP00000002982	2039551	0	FALSE	pp	TRPM2 (pp) ITPR2
2296	0.402	0	0.48	0	237.205	0.167	0	0	pp	CDK6 (pp) SHANK1	0	9913.ENSBTAP00000053788	2055973	9913.ENSBTAP00000046968	2053771	0	FALSE	pp	CDK6 (pp) SHANK1
2297	0.335	0	0.48	0	158.995	0.251	0	0	pp	TRIB2 (pp) PRKAG2	0	9913.ENSBTAP00000021347	2047134	9913.ENSBTAP00000003789	2039886	0	FALSE	pp	TRIB2 (pp) PRKAG2
2298	0.402	0	0.48	0	254.464	0.167	0	0	pp	ITPR3 (pp) TRPM2	0	9913.ENSBTAP00000047648	2053899	9913.ENSBTAP00000029198	2050386	0	FALSE	pp	ITPR3 (pp) TRPM2
2299	0	0.479	0.479	0	216.95	0	0	0	pp	CIT (pp) BUB1	0	9913.ENSBTAP00000053674	2055893	9913.ENSBTAP00000028226	2049996	0	FALSE	pp	CIT (pp) BUB1
2300	0.361	0	0.479	0	916.93	0.218	0	0	pp	RAC1 (pp) MYO18B	0	9913.ENSBTAP00000012170	2043376	9913.ENSBTAP00000000932	2038632	0	FALSE	pp	RAC1 (pp) MYO18B
2301	0.423	0.07	0.479	0	368.577	0.107	0	0	pp	PTPRC (pp) SYK	0	9913.ENSBTAP00000013320	2043835	9913.ENSBTAP00000006260	2040928	0	FALSE	pp	PTPRC (pp) SYK
2303	0.478	0	0.478	0	452.834	0	0	0	pp	HCK (pp) CEACAM6	0	9913.ENSBTAP00000051020	2054865	9913.ENSBTAP00000007381	2041394	0	FALSE	pp	HCK (pp) CEACAM6
2304	0	0.433	0.478	0	463.799	0.118	0	0	pp	ARHGAP11A (pp) CDK1	0	9913.ENSBTAP00000035705	2051463	9913.ENSBTAP00000013337	2043840	0	FALSE	pp	ARHGAP11A (pp) CDK1
2306	0.193	0	0.478	0	946	0.38	0	0	pp	ARID5A (pp) JUNB	0	9913.ENSBTAP00000054489	2056515	9913.ENSBTAP00000015987	2044894	0	FALSE	pp	ARID5A (pp) JUNB
2307	0.439	0	0.478	0	451.062	0.107	0	0	pp	PTPN6 (pp) AXL	0	9913.ENSBTAP00000027046	2049505	9913.ENSBTAP00000004111	2040029	0	FALSE	pp	PTPN6 (pp) AXL
2308	0.183	0	0.478	0.387	495.741	0	0	0	pp	FYN (pp) RAB5C	0	9913.ENSBTAP00000015730	2044776	9913.ENSBTAP00000015581	2044711	0	FALSE	pp	FYN (pp) RAB5C
2309	0.308	0	0.477	0	169.157	0.276	0	0	pp	MAP2K1 (pp) PPP3CC	0	9913.ENSBTAP00000045293	2053466	9913.ENSBTAP00000026818	2049420	0	FALSE	pp	MAP2K1 (pp) PPP3CC
2310	0.15	0	0.477	0	84.8321	0.41	0	0	pp	BUB1B (pp) TUBB6	0	9913.ENSBTAP00000009521	2042280	9913.ENSBTAP00000000568	2038481	0	FALSE	pp	BUB1B (pp) TUBB6
2311	0.45	0	0.477	0	73.1765	0.089	0	0	pp	MYL12A (pp) CALD1	0	9913.ENSBTAP00000021328	2047123	9913.ENSBTAP00000018566	2045945	0	FALSE	pp	MYL12A (pp) CALD1
2312	0.435	0	0.477	0	537.634	0.112	0	0	pp	PSTPIP1 (pp) FYN	0	9913.ENSBTAP00000028179	2049978	9913.ENSBTAP00000015730	2044776	0	FALSE	pp	PSTPIP1 (pp) FYN
2313	0.475	0	0.476	0	300.558	0	0	0	pp	TIMP1 (pp) NTRK1	0	9913.ENSBTAP00000006653	2041094	9913.ENSBTAP00000003980	2039966	0	FALSE	pp	TIMP1 (pp) NTRK1
2314	0.071	0.459	0.475	0	422.294	0	0	0	pp	S100A11 (pp) TIMP1	0	9913.ENSBTAP00000020148	2046629	9913.ENSBTAP00000006653	2041094	0	FALSE	pp	S100A11 (pp) TIMP1
2315	0.475	0	0.475	0	181.839	0	0	0	pp	CASP3 (pp) MKI67	0	9913.ENSBTAP00000021099	2047037	9913.ENSBTAP00000003173	2039612	0	FALSE	pp	CASP3 (pp) MKI67
2316	0.435	0	0.475	0	1033.48	0.109	0	0	pp	ARL4C (pp) RAB20	0	9913.ENSBTAP00000054894	2056849	9913.ENSBTAP00000042718	2052859	0	FALSE	pp	ARL4C (pp) RAB20
2317	0.475	0	0.475	0	468.536	0	0	0	pp	MMP2 (pp) PTPRC	0	9913.ENSBTAP00000025657	2048918	9913.ENSBTAP00000013320	2043835	0	FALSE	pp	MMP2 (pp) PTPRC
2319	0.475	0	0.475	0	946	0	0	0	pp	EMILIN1 (pp) MEGF10	0	9913.ENSBTAP00000015049	2044495	9913.ENSBTAP00000000434	2038416	0	FALSE	pp	EMILIN1 (pp) MEGF10
2320	0.377	0	0.474	0	37.6828	0.191	0	0	pp	PDE9A (pp) LRRC8D	0	9913.ENSBTAP00000029195	2050385	9913.ENSBTAP00000027912	2049873	0	FALSE	pp	PDE9A (pp) LRRC8D
2321	0.474	0	0.474	0	340.173	0	0	0	pp	K1AA1217 (pp) LASP1	0	9913.ENSBTAP00000053249	2055603	9913.ENSBTAP00000040793	2052300	0	FALSE	pp	K1AA1217 (pp) LASP1
2322	0.377	0	0.474	0	231.138	0.191	0	0	pp	PDE9A (pp) FMOD	0	9913.ENSBTAP00000029195	2050385	9913.ENSBTAP00000019854	2046484	0	FALSE	pp	PDE9A (pp) FMOD
2323	0.377	0	0.474	0	37.6828	0.191	0	0	pp	PDE9A (pp) MFHAS1	0	9913.ENSBTAP00000029195	2050385	9913.ENSBTAP00000021162	2047058	0	FALSE	pp	PDE9A (pp) MFHAS1
2324	0	0.474	0.474	0	40.3445	0	0	0	pp	FSTL1 (pp) FBN1	0	9913.ENSBTAP00000029886	2050534	9913.ENSBTAP00000002944	2039529	0	FALSE	pp	FSTL1 (pp) FBN1
2325	0.377	0	0.474	0	37.6828	0.191	0	0	pp	LRRN2 (pp) PDE9A	0	9913.ENSBTAP00000034140	2051198	9913.ENSBTAP00000029195	2050385	0	FALSE	pp	LRRN2 (pp) PDE9A
2326	0.377	0	0.474	0	42.2482	0.191	0	0	pp	PDE9A (pp) ISLR	0	9913.ENSBTAP00000029195	2050385	9913.ENSBTAP00000007913	2041622	0	FALSE	pp	PDE9A (pp) ISLR
2327	0.377	0	0.474	0	37.6828	0.191	0	0	pp	PDE9A (pp) LRRC33	0	9913.ENSBTAP00000029195	2050385	9913.ENSBTAP00000012650	2043573	0	FALSE	pp	PDE9A (pp) LRRC33
2328	0.377	0	0.474	0	46.31	0.191	0	0	pp	MXRA5 (pp) PDE9A	0	9913.ENSBTAP00000029877	2050533	9913.ENSBTAP00000029195	2050385	0	FALSE	pp	MXRA5 (pp) PDE9A
2329	0.377	0	0.474	0	37.6828	0.191	0	0	pp	LRRC17 (pp) PDE9A	0	9913.ENSBTAP00000033684	2051118	9913.ENSBTAP00000029195	2050385	0	FALSE	pp	LRRC17 (pp) PDE9A
2330	0.434	0	0.473	0	576.289	0.108	0	0	pp	TOP2A (pp) TXN	0	9913.ENSBTAP00000053858	2056021	9913.ENSBTAP00000041860	2052601	0	FALSE	pp	TOP2A (pp) TXN
2332	0.473	0	0.473	0	182.743	0	0	0	pp	SORL1 (pp) PICALM	0	9913.ENSBTAP00000019457	2046303	9913.ENSBTAP00000002170	2039178	0	FALSE	pp	SORL1 (pp) PICALM
2334	0.425	0	0.473	0	946	0.121	0	0	pp	HCK (pp) ADAM28	0	9913.ENSBTAP00000051020	2054865	9913.ENSBTAP00000048880	2054255	0	FALSE	pp	HCK (pp) ADAM28
2335	0.342	0.177	0.473	0	149.415	0.106	0	0	pp	PPP3CC (pp) PRKAR2B	0	9913.ENSBTAP00000026818	2049420	9913.ENSBTAP00000019916	2046511	0	FALSE	pp	PPP3CC (pp) PRKAR2B
2336	0.251	0	0.472	0.412	74.304	0.065	0	0.639	pp	PDGFRA (pp) FES	0	9913.ENSBTAP00000009441	2042250	9913.ENSBTAP00000003828	2039904	0	FALSE	pp	PDGFRA (pp) FES
2337	0.105	0.093	0.472	0.35	238.827	0.118	0	0	pp	ITGB7 (pp) VAV1	0	9913.ENSBTAP00000025279	2048748	9913.ENSBTAP00000005560	2040635	0	FALSE	pp	ITGB7 (pp) VAV1
2338	0.472	0	0.472	0	330.529	0	0	0	pp	RBPMS (pp) RIPK3	0	9913.ENSBTAP00000045054	2053424	9913.ENSBTAP00000024511	2048446	0	FALSE	pp	RBPMS (pp) RIPK3
2339	0.427	0.115	0.471	0	721.945	0	0	0	pp	CD37 (pp) PTPRC	0	9913.ENSBTAP00000015173	2044546	9913.ENSBTAP00000013320	2043835	0	FALSE	pp	CD37 (pp) PTPRC
2342	0.47	0	0.47	0	2	0	0	0	pp	IER5L (pp) SASH3	0	9913.ENSBTAP00000040665	2052251	9913.ENSBTAP00000002645	2039398	0	FALSE	pp	IER5L (pp) SASH3
2343	0.337	0.069	0.47	0	30.2395	0.211	0	0	pp	TPM2 (pp) MYO1F	0	9913.ENSBTAP00000043502	2053059	9913.ENSBTAP00000010081	2042516	0	FALSE	pp	TPM2 (pp) MYO1F
2344	0.337	0.069	0.47	0	44.9032	0.211	0	0	pp	MYO1F (pp) TPM4	0	9913.ENSBTAP00000010081	2042516	9913.ENSBTAP00000005982	2040805	0	FALSE	pp	MYO1F (pp) TPM4
2345	0.43	0	0.469	0	558.714	0.107	0	0	pp	SPN (pp) FGR	0	9913.ENSBTAP00000037201	2051690	9913.ENSBTAP00000015646	2044738	0	FALSE	pp	SPN (pp) FGR
2346	0	0.469	0.469	0	770.693	0	0	0	pp	TXN (pp) DEGS1	0	9913.ENSBTAP00000041860	2052601	9913.ENSBTAP00000016887	2045230	0	FALSE	pp	TXN (pp) DEGS1
2347	0.468	0	0.468	0	514.904	0	0	0	pp	ARF6 (pp) CDH1	0	9913.ENSBTAP00000056536	2058142	9913.ENSBTAP00000021272	2047106	0	FALSE	pp	ARF6 (pp) CDH1
2348	0	0.468	0.468	0	113.603	0	0	0	pp	IFI30 (pp) PYCARD	0	9913.ENSBTAP00000045061	2053427	9913.ENSBTAP00000027359	2049643	0	FALSE	pp	IFI30 (pp) PYCARD
2349	0.337	0	0.468	0	129.241	0.231	0	0	pp	MAP2K1 (pp) RHOBTB1	0	9913.ENSBTAP00000045293	2053466	9913.ENSBTAP00000025506	2048852	0	FALSE	pp	MAP2K1 (pp) RHOBTB1
2350	0.091	0	0.468	0.416	928.273	0.08	0	0	pp	ITGB7 (pp) COL4A4	0	9913.ENSBTAP00000025279	2048748	9913.ENSBTAP00000018302	2045848	0	FALSE	pp	ITGB7 (pp) COL4A4
2351	0.337	0	0.468	0	193.932	0.231	0	0	pp	MAP2K1 (pp) RHOJ	0	9913.ENSBTAP00000045293	2053466	9913.ENSBTAP00000022858	2047772	0	FALSE	pp	MAP2K1 (pp) RHOJ
2352	0.429	0	0.468	0	167.057	0.107	0	0	pp	TRPM2 (pp) ANXA1	0	9913.ENSBTAP00000029198	2050386	9913.ENSBTAP00000021256	2047095	0	FALSE	pp	TRPM2 (pp) ANXA1
2353	0.129	0	0.468	0.387	576.081	0.084	0	0	pp	SHF (pp) FYN	0	9913.ENSBTAP00000027883	2049860	9913.ENSBTAP00000015730	2044776	0	FALSE	pp	SHF (pp) FYN
2354	0.076	0.433	0.467	0	43.8573	0.065	0	0	pp	KIF14 (pp) MKI67	0	9913.ENSBTAP00000029161	2050374	9913.ENSBTAP00000003173	2039612	0	FALSE	pp	KIF14 (pp) MKI67
2355	0.343	0	0.467	0	272.157	0.222	0	0	pp	GNAI2 (pp) PRKAR2B	0	9913.ENSBTAP00000027511	2049712	9913.ENSBTAP00000019916	2046511	0	FALSE	pp	GNAI2 (pp) PRKAR2B
2356	0.428	0	0.467	0	329.667	0.107	0	0	pp	TRIB2 (pp) PTPRE	0	9913.ENSBTAP00000021347	2047134	9913.ENSBTAP00000003163	2039608	0	FALSE	pp	TRIB2 (pp) PTPRE
2357	0.4	0.149	0.467	0	1531.22	0	0	0	pp	TXN (pp) NANS	0	9913.ENSBTAP00000041860	2052601	9913.ENSBTAP00000025318	2048762	0	FALSE	pp	TXN (pp) NANS
2358	0.466	0	0.467	0	178.791	0	0	0	pp	TGFBI (pp) BMP2	0	9913.ENSBTAP00000012519	2043522	9913.ENSBTAP00000006739	2041128	0	FALSE	pp	TGFBI (pp) BMP2
2359	0.387	0	0.466	0	779.661	0.164	0	0	pp	MYL12A (pp) ACTG2	0	9913.ENSBTAP00000021328	2047123	9913.ENSBTAP00000007504	2041444	0	FALSE	pp	MYL12A (pp) ACTG2
2361	0.453	0	0.466	0	504.287	0.064	0	0	pp	CASP3 (pp) HTRA1	0	9913.ENSBTAP00000021099	2047037	9913.ENSBTAP00000011042	2042914	0	FALSE	pp	CASP3 (pp) HTRA1
2362	0.451	0	0.465	0	222.251	0.065	0	0	pp	ITGB7 (pp) TIMP1	0	9913.ENSBTAP00000025279	2048748	9913.ENSBTAP00000006653	2041094	0	FALSE	pp	ITGB7 (pp) TIMP1
2363	0.465	0	0.465	0	159.971	0	0	0	pp	TINAGL1 (pp) TNKS	0	9913.ENSBTAP00000037841	2051791	9913.ENSBTAP00000001917	2039064	0	FALSE	pp	TINAGL1 (pp) TNKS
2364	0	0.465	0.465	0	52.3588	0	0	0	pp	CDH11 (pp) FSTL1	0	9913.ENSBTAP00000042902	2052910	9913.ENSBTAP00000029886	2050534	0	FALSE	pp	CDH11 (pp) FSTL1
2365	0.465	0	0.465	0	334.855	0	0	0	pp	PRICKLE1 (pp) CSTB	0	9913.ENSBTAP00000011340	2043026	9913.ENSBTAP00000000683	2038525	0	FALSE	pp	PRICKLE1 (pp) CSTB
2366	0	0.466	0.465	0	942	0	0	0	pp	TMEM156 (pp) CD53	0	9913.ENSBTAP00000020782	2046911	9913.ENSBTAP00000008479	2041868	0	FALSE	pp	TMEM156 (pp) CD53
2368	0.465	0	0.465	0	4	0	0	0	pp	LUC7L (pp) RHBDF2	0	9913.ENSBTAP00000022041	2047417	9913.ENSBTAP00000004463	2040186	0	FALSE	pp	LUC7L (pp) RHBDF2
2369	0.425	0	0.464	0	119.236	0.107	0	0	pp	YWHAB (pp) TUBB6	0	9913.ENSBTAP00000022411	2047577	9913.ENSBTAP00000000568	2038481	0	FALSE	pp	YWHAB (pp) TUBB6
2370	0.45	0.066	0.464	0	210.019	0	0	0	pp	CLEC7A (pp) MSR1	0	9913.ENSBTAP00000019331	2046263	9913.ENSBTAP00000003751	2039866	0	FALSE	pp	CLEC7A (pp) MSR1
2371	0.464	0	0.464	0	508.99	0	0	0	pp	LGALS3 (pp) PDGFRA	0	9913.ENSBTAP00000041298	2052441	9913.ENSBTAP00000009441	2042250	0	FALSE	pp	LGALS3 (pp) PDGFRA
2372	0.343	0	0.464	0	383.713	0.218	0	0	pp	LRRN2 (pp) GNAI2	0	9913.ENSBTAP00000034140	2051198	9913.ENSBTAP00000027511	2049712	0	FALSE	pp	LRRN2 (pp) GNAI2
2373	0.41	0	0.464	0	29.6238	0.129	0	0	pp	MYO1F (pp) LCP1	0	9913.ENSBTAP00000010081	2042516	9913.ENSBTAP00000009308	2042193	0	FALSE	pp	MYO1F (pp) LCP1
2374	0.343	0	0.464	0	383.713	0.218	0	0	pp	LRRC8D (pp) GNAI2	0	9913.ENSBTAP00000027912	2049873	9913.ENSBTAP00000027511	2049712	0	FALSE	pp	LRRC8D (pp) GNAI2
2375	0.432	0	0.464	0	245.714	0.095	0	0	pp	SIRPA (pp) INSRR	0	9913.ENSBTAP00000009488	2042270	9913.ENSBTAP00000003973	2039962	0	FALSE	pp	SIRPA (pp) INSRR
2376	0.343	0	0.464	0	383.713	0.218	0	0	pp	GNAI2 (pp) LRRC33	0	9913.ENSBTAP00000027511	2049712	9913.ENSBTAP00000012650	2043573	0	FALSE	pp	GNAI2 (pp) LRRC33
2377	0.343	0	0.464	0	383.713	0.218	0	0	pp	LRRC17 (pp) GNAI2	0	9913.ENSBTAP00000033684	2051118	9913.ENSBTAP00000027511	2049712	0	FALSE	pp	LRRC17 (pp) GNAI2
2378	0.343	0	0.464	0	506.872	0.218	0	0	pp	GNAI2 (pp) FMOD	0	9913.ENSBTAP00000027511	2049712	9913.ENSBTAP00000019854	2046484	0	FALSE	pp	GNAI2 (pp) FMOD
2379	0.343	0	0.464	0	277.308	0.218	0	0	pp	MXRA5 (pp) GNAI2	0	9913.ENSBTAP00000029877	2050533	9913.ENSBTAP00000027511	2049712	0	FALSE	pp	MXRA5 (pp) GNAI2
2380	0.343	0	0.464	0	297.621	0.218	0	0	pp	GNAI2 (pp) ISLR	0	9913.ENSBTAP00000027511	2049712	9913.ENSBTAP00000007913	2041622	0	FALSE	pp	GNAI2 (pp) ISLR
2381	0.343	0	0.464	0	383.713	0.218	0	0	pp	GNAI2 (pp) MFHAS1	0	9913.ENSBTAP00000027511	2049712	9913.ENSBTAP00000021162	2047058	0	FALSE	pp	GNAI2 (pp) MFHAS1
2382	0.357	0	0.463	0	546.279	0.199	0	0	pp	CDK6 (pp) PRKAR2B	0	9913.ENSBTAP00000053788	2055973	9913.ENSBTAP00000019916	2046511	0	FALSE	pp	CDK6 (pp) PRKAR2B
2383	0.065	0.386	0.463	0	728.705	0.14	0	0	pp	CDCA2 (pp) CDK1	0	9913.ENSBTAP00000054520	2056540	9913.ENSBTAP00000013337	2043840	0	FALSE	pp	CDCA2 (pp) CDK1
2385	0.447	0	0.463	0	946	0.07	0	0	pp	LRRC16A (pp) SH3KBP1	0	9913.ENSBTAP00000022015	2047401	9913.ENSBTAP00000004853	2040356	0	FALSE	pp	LRRC16A (pp) SH3KBP1
2386	0.428	0	0.463	0	69.1072	0.1	0	0	pp	CIT (pp) PFN1	0	9913.ENSBTAP00000053674	2055893	9913.ENSBTAP00000006465	2041016	0	FALSE	pp	CIT (pp) PFN1
2388	0.421	0	0.463	0	946	0	0	0	pp	OXCT1 (pp) LIPA	0.111	9913.ENSBTAP00000044368	2053268	9913.ENSBTAP00000014997	2044479	0	FALSE	pp	OXCT1 (pp) LIPA
2389	0.418	0	0.463	0	61.9436	0.114	0	0	pp	KCNMA1 (pp) BTK	0	9913.ENSBTAP00000047743	2053926	9913.ENSBTAP00000030121	2050578	0	FALSE	pp	KCNMA1 (pp) BTK
2390	0.418	0	0.463	0	111.825	0.114	0	0	pp	HCK (pp) KCNMA1	0	9913.ENSBTAP00000051020	2054865	9913.ENSBTAP00000047743	2053926	0	FALSE	pp	HCK (pp) KCNMA1
2391	0.417	0.07	0.463	0	45.7575	0.09	0	0	pp	LCP1 (pp) PFN1	0	9913.ENSBTAP00000009308	2042193	9913.ENSBTAP00000006465	2041016	0	FALSE	pp	LCP1 (pp) PFN1
2392	0.463	0	0.463	0	384.008	0	0	0	pp	BCL2L14 (pp) ITGB7	0	9913.ENSBTAP00000054020	2056146	9913.ENSBTAP00000025279	2048748	0	FALSE	pp	BCL2L14 (pp) ITGB7
2394	0.694	0.246	0.462	0	946	0	0	0.734	pp	SERPINA11 (pp) SERPINA14	0	9913.ENSBTAP00000025090	2048664	9913.ENSBTAP00000009718	2042363	0	FALSE	pp	SERPINA11 (pp) SERPINA14
2395	0.419	0	0.462	0	155.955	0.113	0	0	pp	MAPK15 (pp) VAV1	0	9913.ENSBTAP00000026467	2049271	9913.ENSBTAP00000005560	2040635	0	FALSE	pp	MAPK15 (pp) VAV1
2396	0.339	0.069	0.461	0	342.758	0.195	0	0	pp	EHBP1L1 (pp) MYO18B	0	9913.ENSBTAP00000008891	2042034	9913.ENSBTAP00000000932	2038632	0	FALSE	pp	EHBP1L1 (pp) MYO18B
2397	0.339	0.069	0.461	0	388.886	0.195	0	0	pp	ACTN1 (pp) MYO18B	0	9913.ENSBTAP00000024301	2048347	9913.ENSBTAP00000000932	2038632	0	FALSE	pp	ACTN1 (pp) MYO18B
2398	0.461	0	0.461	0	55.5493	0	0	0	pp	ICAM1 (pp) TIMP1	0	9913.ENSBTAP00000013608	2043944	9913.ENSBTAP00000006653	2041094	0	FALSE	pp	ICAM1 (pp) TIMP1
2399	0.404	0	0.461	0	322.222	0.133	0	0	pp	HK3 (pp) GALK2	0	9913.ENSBTAP00000019834	2046475	9913.ENSBTAP00000005236	2040508	0	FALSE	pp	HK3 (pp) GALK2
2400	0.461	0	0.461	0	648.241	0	0	0	pp	DLG2 (pp) PPP1R9A	0	9913.ENSBTAP00000027163	2049555	9913.ENSBTAP00000020761	2046901	0	FALSE	pp	DLG2 (pp) PPP1R9A
2401	0.404	0	0.461	0	371.033	0.133	0	0	pp	HKDC1 (pp) GALK2	0	9913.ENSBTAP00000044680	2053350	9913.ENSBTAP00000005236	2040508	0	FALSE	pp	HKDC1 (pp) GALK2
2402	0.125	0	0.46	0.409	368.338	0	0	0	pp	MMP2 (pp) FGR	0	9913.ENSBTAP00000025657	2048918	9913.ENSBTAP00000015646	2044738	0	FALSE	pp	MMP2 (pp) FGR
2403	0.332	0.111	0.46	0	239.628	0.164	0	0	pp	INHA (pp) FST	0	9913.ENSBTAP00000013154	2043769	9913.ENSBTAP00000004318	2040123	0	FALSE	pp	INHA (pp) FST
2404	0.423	0	0.46	0	438.741	0.102	0	0	pp	NEDD9 (pp) SAMSN1	0	9913.ENSBTAP00000055362	2057208	9913.ENSBTAP00000003394	2039708	0	FALSE	pp	NEDD9 (pp) SAMSN1
2405	0.446	0.064	0.459	0	88.3308	0	0	0	pp	ICAM3 (pp) TLR2	0	9913.ENSBTAP00000020903	2046965	9913.ENSBTAP00000010530	2042696	0	FALSE	pp	ICAM3 (pp) TLR2
2406	0	0	0.459	0.436	398.908	0.081	0	0	pp	PLAUR (pp) INSRR	0	9913.ENSBTAP00000017446	2045485	9913.ENSBTAP00000003973	2039962	0	FALSE	pp	PLAUR (pp) INSRR
2407	0.422	0.102	0.458	0	1512.81	0	0	0	pp	EFHD2 (pp) ACTN1	0	9913.ENSBTAP00000042244	2052704	9913.ENSBTAP00000024301	2048347	0	FALSE	pp	EFHD2 (pp) ACTN1
2408	0.218	0	0.458	0	861.582	0.109	0	0	pp	RAB20 (pp) RALB	0	9913.ENSBTAP00000042718	2052859	9913.ENSBTAP00000026694	2049369	0	FALSE	pp	RAB20 (pp) RALB
2410	0.458	0	0.458	0	6	0	0	0	pp	IFT88 (pp) ZPR1	0	9913.ENSBTAP00000018980	2046115	9913.ENSBTAP00000003433	2039730	0	FALSE	pp	IFT88 (pp) ZPR1
2411	0.094	0	0.457	0.426	432.648	0	0	0	pp	ITGAV (pp) BMPR1A	0	9913.ENSBTAP00000026553	2049312	9913.ENSBTAP00000000282	2038361	0	FALSE	pp	ITGAV (pp) BMPR1A
2412	0.333	0.068	0.457	0	106.169	0.196	0	0	pp	PTPN6 (pp) DOK2	0	9913.ENSBTAP00000027046	2049505	9913.ENSBTAP00000004337	2040133	0	FALSE	pp	PTPN6 (pp) DOK2
2413	0.335	0	0.457	0	180.177	0.218	0	0	pp	RHOBTB1 (pp) MYO18B	0	9913.ENSBTAP00000025506	2048852	9913.ENSBTAP00000000932	2038632	0	FALSE	pp	RHOBTB1 (pp) MYO18B
2414	0.335	0	0.457	0	163.331	0.218	0	0	pp	RHOJ (pp) MYO18B	0	9913.ENSBTAP00000022858	2047772	9913.ENSBTAP00000000932	2038632	0	FALSE	pp	RHOJ (pp) MYO18B
2415	0.433	0	0.457	0	151.1	0.081	0	0	pp	ACTA2 (pp) HSPA2	0	9913.ENSBTAP00000019461	2046305	9913.ENSBTAP00000017500	2045507	0	FALSE	pp	ACTA2 (pp) HSPA2
2417	0	0	0.457	0	946	0.457	0	0	pp	GLB1L (pp) NOSTRIN	0	9913.ENSBTAP00000027467	2049692	9913.ENSBTAP00000013682	2043979	0	FALSE	pp	GLB1L (pp) NOSTRIN
2418	0.457	0	0.457	0	189.325	0	0	0	pp	IRF5 (pp) TMEM173	0	9913.ENSBTAP00000006567	2041058	9913.ENSBTAP00000002962	2039539	0	FALSE	pp	IRF5 (pp) TMEM173
2419	0.225	0	0.456	0	160.099	0.327	0	0	pp	FGF13 (pp) PIK3AP1	0	9913.ENSBTAP00000045393	2053481	9913.ENSBTAP00000026477	2049276	0	FALSE	pp	FGF13 (pp) PIK3AP1
2420	0.404	0.125	0.456	0	29.6199	0	0	0	pp	PFN1 (pp) TPM4	0	9913.ENSBTAP00000006465	2041016	9913.ENSBTAP00000005982	2040805	0	FALSE	pp	PFN1 (pp) TPM4
2421	0.403	0	0.456	0	310.027	0.126	0	0	pp	DOK3 (pp) FGR	0	9913.ENSBTAP00000035549	2051437	9913.ENSBTAP00000015646	2044738	0	FALSE	pp	DOK3 (pp) FGR
2422	0.226	0	0.456	0	233.676	0.327	0	0	pp	CTSB (pp) CSTB	0	9913.ENSBTAP00000036650	2051603	9913.ENSBTAP00000000683	2038525	0	FALSE	pp	CTSB (pp) CSTB
2423	0.415	0	0.456	0	294.353	0.109	0	0	pp	PTPN6 (pp) NTRK1	0	9913.ENSBTAP00000027046	2049505	9913.ENSBTAP00000003980	2039966	0	FALSE	pp	PTPN6 (pp) NTRK1
2424	0	0.456	0.456	0	687.583	0	0	0	pp	HKDC1 (pp) TINAGL1	0	9913.ENSBTAP00000044680	2053350	9913.ENSBTAP00000037841	2051791	0	FALSE	pp	HKDC1 (pp) TINAGL1
2425	0	0	0.456	0.419	221.566	0.103	0	0	pp	SDC2 (pp) RASAL3	0	9913.ENSBTAP00000019090	2046154	9913.ENSBTAP00000015416	2044646	0	FALSE	pp	SDC2 (pp) RASAL3
2426	0.456	0	0.456	0	154.856	0	0	0	pp	ANXA11 (pp) TMEM173	0	9913.ENSBTAP00000027893	2049867	9913.ENSBTAP00000002962	2039539	0	FALSE	pp	ANXA11 (pp) TMEM173
2427	0.189	0.262	0.455	0	375.113	0.164	0	0	pp	RAC1 (pp) TPM4	0	9913.ENSBTAP00000012170	2043376	9913.ENSBTAP00000005982	2040805	0	FALSE	pp	RAC1 (pp) TPM4
2428	0.418	0.103	0.455	0	325.691	0	0	0	pp	ITGB7 (pp) BCL2A1	0	9913.ENSBTAP00000025279	2048748	9913.ENSBTAP00000000977	2038652	0	FALSE	pp	ITGB7 (pp) BCL2A1
2430	0.454	0	0.454	0	946	0	0	0	pp	OBSL1 (pp) MEF2C	0	9913.ENSBTAP00000053524	2055794	9913.ENSBTAP00000034894	2051330	0	FALSE	pp	OBSL1 (pp) MEF2C
2431	0.412	0	0.454	0.36	107.439	0	0	0.62	pp	ITGAV (pp) ITGAL	0	9913.ENSBTAP00000026553	2049312	9913.ENSBTAP00000009348	2042209	0	FALSE	pp	ITGAV (pp) ITGAL
2432	0.364	0.106	0.454	0	200.166	0.116	0	0	pp	PTPRC (pp) VAV1	0	9913.ENSBTAP00000013320	2043835	9913.ENSBTAP00000005560	2040635	0	FALSE	pp	PTPRC (pp) VAV1
2433	0.186	0.127	0.454	0	28.802	0.294	0	0	pp	TPM2 (pp) CNN2	0	9913.ENSBTAP00000043502	2053059	9913.ENSBTAP00000027670	2049773	0	FALSE	pp	TPM2 (pp) CNN2
2434	0.24	0	0.454	0	61.886	0.311	0	0	pp	ACTA2 (pp) ARPC2	0	9913.ENSBTAP00000019461	2046305	9913.ENSBTAP00000013707	2043997	0	FALSE	pp	ACTA2 (pp) ARPC2
2435	0.454	0	0.454	0	943.284	0	0	0	pp	MYL12A (pp) ARFGEF1	0	9913.ENSBTAP00000021328	2047123	9913.ENSBTAP00000019553	2046350	0	FALSE	pp	MYL12A (pp) ARFGEF1
2436	0.133	0.094	0.453	0.36	281.829	0	0	0	pp	COLEC12 (pp) COL1A2	0	9913.ENSBTAP00000044662	2053345	9913.ENSBTAP00000033771	2051135	0	FALSE	pp	COLEC12 (pp) COL1A2
2437	0.121	0	0.453	0	477.216	0.404	0	0	pp	CD5 (pp) FYN	0	9913.ENSBTAP00000018258	2045832	9913.ENSBTAP00000015730	2044776	0	FALSE	pp	CD5 (pp) FYN
2439	0.453	0	0.453	0	946	0	0	0	pp	RALB (pp) UPP1	0	9913.ENSBTAP00000026694	2049369	9913.ENSBTAP00000011088	2042933	0	FALSE	pp	RALB (pp) UPP1
2440	0.282	0.269	0.453	0	246.934	0	0	0	pp	CDH11 (pp) COL1A1	0	9913.ENSBTAP00000042902	2052910	9913.ENSBTAP00000017420	2045473	0	FALSE	pp	CDH11 (pp) COL1A1
2441	0.341	0	0.453	0	894.431	0.205	0	0	pp	ARL4C (pp) ARFGEF1	0	9913.ENSBTAP00000054894	2056849	9913.ENSBTAP00000019553	2046350	0	FALSE	pp	ARL4C (pp) ARFGEF1
2442	0.415	0	0.453	0	221.971	0.103	0	0	pp	SHF (pp) SYK	0	9913.ENSBTAP00000027883	2049860	9913.ENSBTAP00000006260	2040928	0	FALSE	pp	SHF (pp) SYK
2443	0.173	0.365	0.452	0	25.2522	0	0	0	pp	COL6A1 (pp) FBN1	0	9913.ENSBTAP00000015668	2044747	9913.ENSBTAP00000002944	2039529	0	FALSE	pp	COL6A1 (pp) FBN1
2444	0.233	0	0.452	0	99.2133	0.315	0	0	pp	PRICKLE1 (pp) NCF4	0	9913.ENSBTAP00000011340	2043026	9913.ENSBTAP00000009911	2042449	0	FALSE	pp	PRICKLE1 (pp) NCF4
2445	0.452	0	0.452	0	263.699	0	0	0	pp	ADM (pp) JUNB	0	9913.ENSBTAP00000028036	2049922	9913.ENSBTAP00000015987	2044894	0	FALSE	pp	ADM (pp) JUNB
2446	0.233	0	0.452	0	60.6437	0.315	0	0	pp	LMO7 (pp) NCF4	0	9913.ENSBTAP00000014167	2044174	9913.ENSBTAP00000009911	2042449	0	FALSE	pp	LMO7 (pp) NCF4
2447	0.233	0	0.452	0	64.3599	0.315	0	0	pp	NCF4 (pp) FHL3	0	9913.ENSBTAP00000009911	2042449	9913.ENSBTAP00000009604	2042312	0	FALSE	pp	NCF4 (pp) FHL3
2448	0.452	0	0.452	0	941.83	0	0	0	pp	TOP2A (pp) FTH1	0	9913.ENSBTAP00000053858	2056021	9913.ENSBTAP00000014853	2044423	0	FALSE	pp	TOP2A (pp) FTH1
2449	0	0	0.452	0	132.149	0.452	0	0	pp	ARF6 (pp) PFN1	0	9913.ENSBTAP00000056536	2058142	9913.ENSBTAP00000006465	2041016	0	FALSE	pp	ARF6 (pp) PFN1
2450	0.437	0	0.452	0	147.491	0.066	0	0	pp	PTPRG (pp) MAGI1	0	9913.ENSBTAP00000054347	2056404	9913.ENSBTAP00000013997	2044105	0	FALSE	pp	PTPRG (pp) MAGI1
2451	0.08	0	0.452	0.405	606.31	0.08	0	0	pp	TNFRSF1B (pp) LRRK1	0	9913.ENSBTAP00000034614	2051288	9913.ENSBTAP00000002052	2039123	0	FALSE	pp	TNFRSF1B (pp) LRRK1
2453	0.451	0	0.451	0	946	0	0	0	pp	CDCP1 (pp) CBR3	0	9913.ENSBTAP00000055250	2057123	9913.ENSBTAP00000024873	2048584	0	FALSE	pp	CDCP1 (pp) CBR3
2456	0.451	0	0.451	0	2	0	0	0	pp	WDFY4 (pp) ADAMTS14	0	9913.ENSBTAP00000031248	2050758	9913.ENSBTAP00000028224	2049995	0	FALSE	pp	WDFY4 (pp) ADAMTS14
2457	0.451	0	0.451	0	221.122	0	0	0	pp	PTPRC (pp) NFATC1	0	9913.ENSBTAP00000013320	2043835	9913.ENSBTAP00000000859	2038602	0	FALSE	pp	PTPRC (pp) NFATC1
2458	0.417	0	0.451	0	861.019	0.096	0	0	pp	42614 (pp) RAC1	0	9913.ENSBTAP00000028271	2050020	9913.ENSBTAP00000012170	2043376	0	FALSE	pp	42614 (pp) RAC1
2459	0.451	0	0.451	0	163.938	0	0	0	pp	SHANK1 (pp) PPP1R9A	0	9913.ENSBTAP00000046968	2053771	9913.ENSBTAP00000020761	2046901	0	FALSE	pp	SHANK1 (pp) PPP1R9A
2460	0.451	0	0.451	0	457.809	0	0	0	pp	CIITA (pp) PSMB8	0	9913.ENSBTAP00000027518	2049716	9913.ENSBTAP00000003955	2039954	0	FALSE	pp	CIITA (pp) PSMB8
2461	0	0	0.451	0	389.31	0.451	0	0	pp	SAT1 (pp) ANAPC5	0	9913.ENSBTAP00000023087	2047858	9913.ENSBTAP00000004025	2039989	0	FALSE	pp	SAT1 (pp) ANAPC5
2462	0.451	0	0.451	0	809.86	0	0	0	pp	TLR2 (pp) UNC93B1	0	9913.ENSBTAP00000010530	2042696	9913.ENSBTAP00000001581	2038932	0	FALSE	pp	TLR2 (pp) UNC93B1
2463	0.182	0	0.451	0.306	600.459	0.11	0	0	pp	GNAI2 (pp) PTPN6	0	9913.ENSBTAP00000027511	2049712	9913.ENSBTAP00000027046	2049505	0	FALSE	pp	GNAI2 (pp) PTPN6
2464	0.45	0	0.45	0	540.364	0	0	0	pp	GRN (pp) LYZ	0	9913.ENSBTAP00000047776	2053934	9913.ENSBTAP00000038081	2051833	0	FALSE	pp	GRN (pp) LYZ
2465	0.436	0	0.45	0	308.297	0.065	0	0	pp	CHTF18 (pp) TUBA4A	0	9913.ENSBTAP00000026311	2049203	9913.ENSBTAP00000003192	2039622	0	FALSE	pp	CHTF18 (pp) TUBA4A
2466	0.45	0	0.45	0	227.512	0	0	0	pp	COLEC12 (pp) PPP1R16B	0	9913.ENSBTAP00000044662	2053345	9913.ENSBTAP00000000858	2038601	0	FALSE	pp	COLEC12 (pp) PPP1R16B
2467	0.097	0	0.45	0.416	490.481	0	0	0	pp	CASP8 (pp) ITGB7	0	9913.ENSBTAP00000038128	2051840	9913.ENSBTAP00000025279	2048748	0	FALSE	pp	CASP8 (pp) ITGB7
2468	0.45	0	0.45	0	366.901	0	0	0	pp	FOS (pp) PHEX	0	9913.ENSBTAP00000005660	2040679	9913.ENSBTAP00000000540	2038468	0	FALSE	pp	FOS (pp) PHEX
2470	0.45	0	0.45	0	607.663	0	0	0	pp	QPCT (pp) SC1N	0	9913.ENSBTAP00000018493	2045920	9913.ENSBTAP00000012910	2043673	0	FALSE	pp	QPCT (pp) SC1N
2472	0.45	0	0.45	0	4	0	0	0	pp	NUP205 (pp) RIN3	0	9913.ENSBTAP00000042092	2052660	9913.ENSBTAP00000013748	2044015	0	FALSE	pp	NUP205 (pp) RIN3
2473	0.28	0	0.449	0	144.568	0.266	0	0	pp	CASP3 (pp) BCL2A1	0	9913.ENSBTAP00000021099	2047037	9913.ENSBTAP00000000977	2038652	0	FALSE	pp	CASP3 (pp) BCL2A1
2474	0.449	0	0.449	0	132.916	0	0	0	pp	ICAM1 (pp) BMP2	0	9913.ENSBTAP00000013608	2043944	9913.ENSBTAP00000006739	2041128	0	FALSE	pp	ICAM1 (pp) BMP2
2475	0.449	0	0.449	0	110.279	0	0	0	pp	ICAM3 (pp) BMP2	0	9913.ENSBTAP00000020903	2046965	9913.ENSBTAP00000006739	2041128	0	FALSE	pp	ICAM3 (pp) BMP2
2477	0.449	0	0.449	0	577.66	0	0	0	pp	FTL (pp) ACO1	0	9913.ENSBTAP00000009965	2042472	9913.ENSBTAP00000000731	2038544	0	FALSE	pp	FTL (pp) ACO1
2478	0.371	0	0.449	0	214.68	0.16	0	0	pp	CDH1 (pp) FOS	0	9913.ENSBTAP00000021272	2047106	9913.ENSBTAP00000005660	2040679	0	FALSE	pp	CDH1 (pp) FOS
2480	0.436	0	0.449	0	946	0.064	0	0	pp	HTRA3 (pp) CASP3	0	9913.ENSBTAP00000054781	2056753	9913.ENSBTAP00000021099	2047037	0	FALSE	pp	HTRA3 (pp) CASP3
2481	0.339	0	0.449	0	126.421	0.202	0	0	pp	SORL1 (pp) CLU	0	9913.ENSBTAP00000019457	2046303	9913.ENSBTAP00000007324	2041371	0	FALSE	pp	SORL1 (pp) CLU
2482	0.341	0	0.448	0	198.22	0.198	0	0	pp	RASL11B (pp) MAPK15	0	9913.ENSBTAP00000027515	2049714	9913.ENSBTAP00000026467	2049271	0	FALSE	pp	RASL11B (pp) MAPK15
2483	0.243	0.07	0.448	0	464.646	0.279	0	0	pp	ARPC1B (pp) ACTG2	0	9913.ENSBTAP00000056302	2057953	9913.ENSBTAP00000007504	2041444	0	FALSE	pp	ARPC1B (pp) ACTG2
2484	0	0	0.448	0.416	97.3936	0.095	0	0	pp	SPP1 (pp) ITGAL	0	9913.ENSBTAP00000044782	2053375	9913.ENSBTAP00000009348	2042209	0	FALSE	pp	SPP1 (pp) ITGAL
2485	0.448	0	0.448	0	524.378	0	0	0	pp	CAPN1 (pp) CSTB	0	9913.ENSBTAP00000011678	2043171	9913.ENSBTAP00000000683	2038525	0	FALSE	pp	CAPN1 (pp) CSTB
2486	0.341	0	0.448	0	239.283	0.198	0	0	pp	RALB (pp) MAPK15	0	9913.ENSBTAP00000026694	2049369	9913.ENSBTAP00000026467	2049271	0	FALSE	pp	RALB (pp) MAPK15
2487	0.124	0.094	0.447	0.36	511.308	0	0	0	pp	COLEC12 (pp) COL1A1	0	9913.ENSBTAP00000044662	2053345	9913.ENSBTAP00000017420	2045473	0	FALSE	pp	COLEC12 (pp) COL1A1
2488	0	0.433	0.447	0	44.1328	0.065	0	0	pp	CENPE (pp) MKI67	0	9913.ENSBTAP00000011898	2043260	9913.ENSBTAP00000003173	2039612	0	FALSE	pp	CENPE (pp) MKI67
2489	0.397	0	0.447	0	210.853	0.121	0	0	pp	FNBP1 (pp) LYN	0	9913.ENSBTAP00000027072	2049518	9913.ENSBTAP00000026686	2049366	0	FALSE	pp	FNBP1 (pp) LYN
2490	0.447	0	0.447	0	547.068	0	0	0	pp	IFI30 (pp) FTH1	0	9913.ENSBTAP00000045061	2053427	9913.ENSBTAP00000014853	2044423	0	FALSE	pp	IFI30 (pp) FTH1
2491	0.221	0.32	0.447	0	104.933	0	0	0	pp	COL1A2 (pp) SERPINF1	0	9913.ENSBTAP00000033771	2051135	9913.ENSBTAP00000012804	2043630	0	FALSE	pp	COL1A2 (pp) SERPINF1
2492	0.123	0	0.446	0.306	432.366	0.164	0	0	pp	CASP8 (pp) IL1B	0	9913.ENSBTAP00000038128	2051840	9913.ENSBTAP00000001745	2038997	0	FALSE	pp	CASP8 (pp) IL1B
2493	0.123	0	0.446	0.306	304.922	0.164	0	0	pp	CASP3 (pp) IL1B	0	9913.ENSBTAP00000021099	2047037	9913.ENSBTAP00000001745	2038997	0	FALSE	pp	CASP3 (pp) IL1B
2494	0.446	0	0.446	0	335.679	0	0	0	pp	RASL11B (pp) OLFML3	0	9913.ENSBTAP00000027515	2049714	9913.ENSBTAP00000015056	2044498	0	FALSE	pp	RASL11B (pp) OLFML3
2495	0.333	0	0.446	0	232.877	0.204	0	0	pp	RALB (pp) PRKAR2B	0	9913.ENSBTAP00000026694	2049369	9913.ENSBTAP00000019916	2046511	0	FALSE	pp	RALB (pp) PRKAR2B
2496	0.333	0	0.446	0	172.511	0.204	0	0	pp	RASL11B (pp) PRKAR2B	0	9913.ENSBTAP00000027515	2049714	9913.ENSBTAP00000019916	2046511	0	FALSE	pp	RASL11B (pp) PRKAR2B
2497	0.09	0	0.445	0.416	528.939	0	0	0	pp	EDIL3 (pp) ITGB7	0	9913.ENSBTAP00000053325	2055654	9913.ENSBTAP00000025279	2048748	0	FALSE	pp	EDIL3 (pp) ITGB7
2498	0.379	0.143	0.445	0	101.772	0	0	0	pp	COL1A1 (pp) TIMP2	0	9913.ENSBTAP00000017420	2045473	9913.ENSBTAP00000014476	2044271	0	FALSE	pp	COL1A1 (pp) TIMP2
2499	0.4	0	0.445	0	136.367	0.114	0	0	pp	KCNMA1 (pp) LYN	0	9913.ENSBTAP00000047743	2053926	9913.ENSBTAP00000026686	2049366	0	FALSE	pp	KCNMA1 (pp) LYN
2500	0.444	0	0.444	0	351.517	0	0	0	pp	ARHGAP4 (pp) TSPO	0	9913.ENSBTAP00000056202	2057870	9913.ENSBTAP00000024060	2048249	0	FALSE	pp	ARHGAP4 (pp) TSPO
2501	0.444	0	0.444	0	323.602	0	0	0	pp	CDH1 (pp) BMP2	0	9913.ENSBTAP00000021272	2047106	9913.ENSBTAP00000006739	2041128	0	FALSE	pp	CDH1 (pp) BMP2
2502	0.444	0	0.444	0	154.123	0	0	0	pp	WNT2B (pp) SH3KBP1	0	9913.ENSBTAP00000018985	2046117	9913.ENSBTAP00000004853	2040356	0	FALSE	pp	WNT2B (pp) SH3KBP1
2503	0.103	0	0.443	0.405	228.941	0	0	0	pp	TWF2 (pp) IRAK3	0	9913.ENSBTAP00000043205	2052980	9913.ENSBTAP00000033611	2051109	0	FALSE	pp	TWF2 (pp) IRAK3
2504	0.159	0	0.443	0.365	148.833	0	0	0	pp	GJA4 (pp) CTNNAL1	0	9913.ENSBTAP00000018428	2045899	9913.ENSBTAP00000006577	2041065	0	FALSE	pp	GJA4 (pp) CTNNAL1
2505	0.358	0	0.443	0	168.792	0.167	0	0	pp	CDK6 (pp) NFKB1	0	9913.ENSBTAP00000053788	2055973	9913.ENSBTAP00000027016	2049494	0	FALSE	pp	CDK6 (pp) NFKB1
2508	0.442	0	0.442	0	4	0	0	0	pp	DENND2D (pp) SNX10	0	9913.ENSBTAP00000026865	2049443	9913.ENSBTAP00000002383	2039280	0	FALSE	pp	DENND2D (pp) SNX10
2509	0.337	0	0.442	0	298.76	0.194	0	0	pp	CD44 (pp) PTPRC	0	9913.ENSBTAP00000048925	2054273	9913.ENSBTAP00000013320	2043835	0	FALSE	pp	CD44 (pp) PTPRC
2510	0.2	0.13	0.442	0	344.105	0.113	0	0	pp	PPP3CC (pp) TRIB2	0.203	9913.ENSBTAP00000026818	2049420	9913.ENSBTAP00000021347	2047134	0	FALSE	pp	PPP3CC (pp) TRIB2
2511	0.225	0	0.442	0	229.37	0.31	0	0	pp	PTPRG (pp) INSRR	0	9913.ENSBTAP00000054347	2056404	9913.ENSBTAP00000003973	2039962	0	FALSE	pp	PTPRG (pp) INSRR
2512	0.441	0	0.442	0	116.652	0	0	0	pp	TIMP2 (pp) NTRK1	0	9913.ENSBTAP00000014476	2044271	9913.ENSBTAP00000003980	2039966	0	FALSE	pp	TIMP2 (pp) NTRK1
2514	0.425	0	0.442	0	946	0	0	0	pp	TOP2A (pp) GPT	0.071	9913.ENSBTAP00000053858	2056021	9913.ENSBTAP00000010309	2042606	0	FALSE	pp	TOP2A (pp) GPT
2515	0.441	0	0.442	0	669.044	0	0	0	pp	INSR (pp) UCP2	0	9913.ENSBTAP00000016858	2045216	9913.ENSBTAP00000004810	2040335	0	FALSE	pp	INSR (pp) UCP2
2516	0.287	0	0.442	0	1990.96	0.249	0	0	pp	TOP2A (pp) ACTG2	0	9913.ENSBTAP00000053858	2056021	9913.ENSBTAP00000007504	2041444	0	FALSE	pp	TOP2A (pp) ACTG2
2517	0.246	0.144	0.442	0	387.753	0.205	0	0	pp	ITGB7 (pp) PTPRC	0	9913.ENSBTAP00000025279	2048748	9913.ENSBTAP00000013320	2043835	0	FALSE	pp	ITGB7 (pp) PTPRC
2518	0.403	0	0.441	0	379.687	0.102	0	0	pp	MAGI1 (pp) CDK1	0	9913.ENSBTAP00000013997	2044105	9913.ENSBTAP00000013337	2043840	0	FALSE	pp	MAGI1 (pp) CDK1
2519	0.399	0.107	0.441	0	164.58	0	0	0	pp	COL1A2 (pp) ADAMTS2	0	9913.ENSBTAP00000033771	2051135	9913.ENSBTAP00000019526	2046335	0	FALSE	pp	COL1A2 (pp) ADAMTS2
2520	0.307	0.169	0.441	0	350.163	0.107	0	0	pp	KLF4 (pp) FOS	0	9913.ENSBTAP00000027125	2049540	9913.ENSBTAP00000005660	2040679	0	FALSE	pp	KLF4 (pp) FOS
2521	0.403	0	0.441	0	222.697	0.102	0	0	pp	CDK6 (pp) MAGI1	0	9913.ENSBTAP00000053788	2055973	9913.ENSBTAP00000013997	2044105	0	FALSE	pp	CDK6 (pp) MAGI1
2522	0.403	0	0.441	0	349.536	0.102	0	0	pp	CDK6 (pp) WWC1	0	9913.ENSBTAP00000053788	2055973	9913.ENSBTAP00000019472	2046311	0	FALSE	pp	CDK6 (pp) WWC1
2523	0	0.389	0.441	0	169.674	0.124	0	0	pp	PDE9A (pp) PPP3CC	0	9913.ENSBTAP00000029195	2050385	9913.ENSBTAP00000026818	2049420	0	FALSE	pp	PDE9A (pp) PPP3CC
2524	0.441	0	0.441	0	186.164	0	0	0	pp	CASP3 (pp) FOS	0	9913.ENSBTAP00000021099	2047037	9913.ENSBTAP00000005660	2040679	0	FALSE	pp	CASP3 (pp) FOS
2525	0.441	0	0.441	0	852.254	0	0	0	pp	QPCT (pp) ARHGDIB	0	9913.ENSBTAP00000018493	2045920	9913.ENSBTAP00000007933	2041633	0	FALSE	pp	QPCT (pp) ARHGDIB
2526	0.441	0	0.441	0	1190.77	0	0	0	pp	PTPRC (pp) ACTG2	0	9913.ENSBTAP00000013320	2043835	9913.ENSBTAP00000007504	2041444	0	FALSE	pp	PTPRC (pp) ACTG2
2527	0.399	0	0.441	0	207.042	0.108	0	0	pp	PTPRG (pp) DLG2	0	9913.ENSBTAP00000054347	2056404	9913.ENSBTAP00000027163	2049555	0	FALSE	pp	PTPRG (pp) DLG2
2528	0.222	0.311	0.441	0	72.4852	0	0	0	pp	CDH11 (pp) COL6A1	0	9913.ENSBTAP00000042902	2052910	9913.ENSBTAP00000015668	2044747	0	FALSE	pp	CDH11 (pp) COL6A1
2529	0.441	0	0.441	0	942	0	0	0	pp	DENND2D (pp) SERPINB8	0	9913.ENSBTAP00000026865	2049443	9913.ENSBTAP00000001597	2038938	0	FALSE	pp	DENND2D (pp) SERPINB8
2530	0.441	0	0.441	0	154.603	0	0	0	pp	RAB7A (pp) NTRK1	0	9913.ENSBTAP00000013451	2043890	9913.ENSBTAP00000003980	2039966	0	FALSE	pp	RAB7A (pp) NTRK1
2531	0.441	0	0.441	0	382.32	0	0	0	pp	PGM2 (pp) FST	0	9913.ENSBTAP00000007589	2041480	9913.ENSBTAP00000004318	2040123	0	FALSE	pp	PGM2 (pp) FST
2532	0.44	0	0.44	0	1240.67	0	0	0	pp	PTPRC (pp) ST6GAL1	0	9913.ENSBTAP00000013320	2043835	9913.ENSBTAP00000012565	2043546	0	FALSE	pp	PTPRC (pp) ST6GAL1
2533	0.439	0	0.44	0	149.565	0	0	0	pp	ACTN1 (pp) ICAM1	0	9913.ENSBTAP00000024301	2048347	9913.ENSBTAP00000013608	2043944	0	FALSE	pp	ACTN1 (pp) ICAM1
2535	0.44	0	0.44	0	946	0	0	0	pp	NPNT (pp) FMNL3	0	9913.ENSBTAP00000029938	2050543	9913.ENSBTAP00000022075	2047433	0	FALSE	pp	NPNT (pp) FMNL3
2536	0.439	0	0.439	0	30.6766	0	0	0	pp	PPP1R9A (pp) GRIK2	0	9913.ENSBTAP00000020761	2046901	9913.ENSBTAP00000015563	2044704	0	FALSE	pp	PPP1R9A (pp) GRIK2
2537	0.332	0	0.439	0.342	268.402	0.108	0	0.72	pp	INSR (pp) FGR	0	9913.ENSBTAP00000016858	2045216	9913.ENSBTAP00000015646	2044738	0	FALSE	pp	INSR (pp) FGR
2538	0.438	0	0.438	0	505.843	0	0	0	pp	MMP2 (pp) RARG	0	9913.ENSBTAP00000025657	2048918	9913.ENSBTAP00000009984	2042480	0	FALSE	pp	MMP2 (pp) RARG
2540	0.413	0	0.438	0	946	0.082	0	0	pp	FNBP1 (pp) INF2	0	9913.ENSBTAP00000027072	2049518	9913.ENSBTAP00000012349	2043449	0	FALSE	pp	FNBP1 (pp) INF2
2541	0.438	0	0.438	0	123.794	0	0	0	pp	TIMP2 (pp) IL1B	0	9913.ENSBTAP00000014476	2044271	9913.ENSBTAP00000001745	2038997	0	FALSE	pp	TIMP2 (pp) IL1B
2542	0.355	0	0.438	0	443.737	0.164	0	0	pp	CASP3 (pp) FYN	0	9913.ENSBTAP00000021099	2047037	9913.ENSBTAP00000015730	2044776	0	FALSE	pp	CASP3 (pp) FYN
2543	0.345	0	0.437	0	150.559	0.176	0	0	pp	LRRK1 (pp) RAB10	0	9913.ENSBTAP00000002052	2039123	9913.ENSBTAP00000001303	2038799	0	FALSE	pp	LRRK1 (pp) RAB10
2544	0.437	0	0.437	0	95.2519	0	0	0	pp	CD4 (pp) CD86	0	9913.ENSBTAP00000037566	2051750	9913.ENSBTAP00000032224	2050894	0	FALSE	pp	CD4 (pp) CD86
2545	0.437	0	0.437	0	365.456	0	0	0	pp	SLC11A1 (pp) ACO1	0	9913.ENSBTAP00000020627	2046839	9913.ENSBTAP00000000731	2038544	0	FALSE	pp	SLC11A1 (pp) ACO1
2547	0.422	0	0.437	0	946	0.065	0	0	pp	USH1C (pp) MYO7A	0	9913.ENSBTAP00000053819	2055994	9913.ENSBTAP00000005191	2040489	0	FALSE	pp	USH1C (pp) MYO7A
2550	0.388	0.117	0.436	0	2	0	0	0	pp	NPC2 (pp) GM2A	0	9913.ENSBTAP00000029271	2050419	9913.ENSBTAP00000029099	2050347	0	FALSE	pp	NPC2 (pp) GM2A
2552	0.436	0	0.436	0	946	0	0	0	pp	SCD (pp) FADS3	0	9913.ENSBTAP00000056263	2057922	9913.ENSBTAP00000020612	2046832	0	FALSE	pp	SCD (pp) FADS3
2553	0.436	0	0.436	0	1707.61	0	0	0	pp	APP (pp) SEMA4A	0	9913.ENSBTAP00000045951	2053589	9913.ENSBTAP00000016223	2044991	0	FALSE	pp	APP (pp) SEMA4A
2554	0.436	0	0.436	0	352.515	0	0	0	pp	RNF128 (pp) ARHGDIB	0	9913.ENSBTAP00000031108	2050738	9913.ENSBTAP00000007933	2041633	0	FALSE	pp	RNF128 (pp) ARHGDIB
2555	0.436	0	0.436	0	1884	0	0	0	pp	SNX10 (pp) SERPINB8	0	9913.ENSBTAP00000002383	2039280	9913.ENSBTAP00000001597	2038938	0	FALSE	pp	SNX10 (pp) SERPINB8
2556	0.263	0	0.436	0	147.171	0.266	0	0	pp	CASP8 (pp) BCL2A1	0	9913.ENSBTAP00000038128	2051840	9913.ENSBTAP00000000977	2038652	0	FALSE	pp	CASP8 (pp) BCL2A1
2557	0	0.435	0.435	0	181.049	0	0	0	pp	CDCA2 (pp) TOP2A	0	9913.ENSBTAP00000054520	2056540	9913.ENSBTAP00000053858	2056021	0	FALSE	pp	CDCA2 (pp) TOP2A
2558	0.497	0	0.435	0	441.571	0.327	0	0.661	pp	MAPK15 (pp) MAPKAPK3	0	9913.ENSBTAP00000026467	2049271	9913.ENSBTAP00000021983	2047391	0	FALSE	pp	MAPK15 (pp) MAPKAPK3
2559	0.435	0	0.435	0	455.208	0	0	0	pp	SPI1 (pp) HTRA1	0	9913.ENSBTAP00000028937	2050274	9913.ENSBTAP00000011042	2042914	0	FALSE	pp	SPI1 (pp) HTRA1
2560	0.358	0.092	0.435	0	135.12	0.108	0	0	pp	BTK (pp) PTPRC	0	9913.ENSBTAP00000030121	2050578	9913.ENSBTAP00000013320	2043835	0	FALSE	pp	BTK (pp) PTPRC
2561	0.42	0	0.435	0	195.65	0.067	0	0	pp	CMKLR1 (pp) ANXA11	0	9913.ENSBTAP00000029488	2050485	9913.ENSBTAP00000027893	2049867	0	FALSE	pp	CMKLR1 (pp) ANXA11
2562	0.435	0	0.435	0	253.133	0	0	0	pp	TGFB1 (pp) PHEX	0	9913.ENSBTAP00000027261	2049607	9913.ENSBTAP00000000540	2038468	0	FALSE	pp	TGFB1 (pp) PHEX
2563	0.09	0.202	0.434	0	861.483	0.284	0	0	pp	CDK1 (pp) ESCO2	0	9913.ENSBTAP00000013337	2043840	9913.ENSBTAP00000008606	2041915	0	FALSE	pp	CDK1 (pp) ESCO2
2564	0	0.434	0.434	0	131.878	0	0	0	pp	MYO7A (pp) MEGF10	0	9913.ENSBTAP00000005191	2040489	9913.ENSBTAP00000000434	2038416	0	FALSE	pp	MYO7A (pp) MEGF10
2565	0.434	0	0.434	0	1089.02	0	0	0	pp	ACTG2 (pp) BMP2	0	9913.ENSBTAP00000007504	2041444	9913.ENSBTAP00000006739	2041128	0	FALSE	pp	ACTG2 (pp) BMP2
2566	0.434	0	0.434	0	57.1196	0	0	0	pp	CFL1 (pp) WIPF1	0	9913.ENSBTAP00000028602	2050129	9913.ENSBTAP00000002076	2039134	0	FALSE	pp	CFL1 (pp) WIPF1
2567	0.433	0	0.433	0	359.774	0	0	0	pp	DLL4 (pp) PDGFRA	0	9913.ENSBTAP00000013680	2043978	9913.ENSBTAP00000009441	2042250	0	FALSE	pp	DLL4 (pp) PDGFRA
2568	0.34	0	0.433	0	1917.01	0.177	0	0	pp	HKDC1 (pp) ACTG2	0	9913.ENSBTAP00000044680	2053350	9913.ENSBTAP00000007504	2041444	0	FALSE	pp	HKDC1 (pp) ACTG2
2569	0.34	0	0.433	0	919.674	0.177	0	0	pp	HK3 (pp) ACTG2	0	9913.ENSBTAP00000019834	2046475	9913.ENSBTAP00000007504	2041444	0	FALSE	pp	HK3 (pp) ACTG2
2570	0.433	0	0.433	0	764.856	0	0	0	pp	NCKIPSD (pp) FGR	0	9913.ENSBTAP00000029131	2050358	9913.ENSBTAP00000015646	2044738	0	FALSE	pp	NCKIPSD (pp) FGR
2571	0.24	0.069	0.433	0	560.036	0.264	0	0	pp	YWHAB (pp) ACTG2	0	9913.ENSBTAP00000022411	2047577	9913.ENSBTAP00000007504	2041444	0	FALSE	pp	YWHAB (pp) ACTG2
2572	0.338	0.084	0.432	0	185.817	0.325	0	0.612	pp	MAP4K1 (pp) LRRK1	0	9913.ENSBTAP00000028180	2049979	9913.ENSBTAP00000002052	2039123	0	FALSE	pp	MAP4K1 (pp) LRRK1
2573	0.179	0.077	0.432	0	126.553	0.311	0	0	pp	TRRAP (pp) LRRK1	0	9913.ENSBTAP00000009365	2042219	9913.ENSBTAP00000002052	2039123	0	FALSE	pp	TRRAP (pp) LRRK1
2574	0.432	0	0.432	0	79.8143	0	0	0	pp	SPP1 (pp) TIMP2	0	9913.ENSBTAP00000044782	2053375	9913.ENSBTAP00000014476	2044271	0	FALSE	pp	SPP1 (pp) TIMP2
2575	0.432	0	0.432	0	236.125	0	0	0	pp	MMP2 (pp) INSRR	0	9913.ENSBTAP00000025657	2048918	9913.ENSBTAP00000003973	2039962	0	FALSE	pp	MMP2 (pp) INSRR
2576	0.432	0	0.432	0	424.007	0	0	0	pp	FGR (pp) LY9	0	9913.ENSBTAP00000015646	2044738	9913.ENSBTAP00000003840	2039909	0	FALSE	pp	FGR (pp) LY9
2577	0.39	0	0.431	0	237.25	0.106	0	0	pp	ARRB1 (pp) ISLR	0	9913.ENSBTAP00000027296	2049618	9913.ENSBTAP00000007913	2041622	0	FALSE	pp	ARRB1 (pp) ISLR
2578	0.238	0	0.431	0	228.017	0.284	0	0	pp	THBS2 (pp) TGFB1	0	9913.ENSBTAP00000042078	2052656	9913.ENSBTAP00000027261	2049607	0	FALSE	pp	THBS2 (pp) TGFB1
2579	0.333	0	0.431	0	129.493	0.182	0	0	pp	PGR (pp) INSRR	0	9913.ENSBTAP00000010545	2042702	9913.ENSBTAP00000003973	2039962	0	FALSE	pp	PGR (pp) INSRR
2580	0.333	0	0.431	0	320.591	0.182	0	0	pp	RARG (pp) INSRR	0	9913.ENSBTAP00000009984	2042480	9913.ENSBTAP00000003973	2039962	0	FALSE	pp	RARG (pp) INSRR
[truncated: 192 more rows]
