# Supplementary material for: Analysis of protein-protein interaction network based on transcriptome profiling of ovine granulosa cells identifies candidate genes in cyclic recruitment of ovarian follicles
Source: J Anim Sci Technol. 2018 Jun 11;60:11. doi: 10.1186/s40781-018-0171-y (PMC5994657; doi:10.1186/s40781-018-0171-y)
Supplement: Supplementary file 4 — The list of hub genes/proteins from the directed PPI network. The criteria of Indegree and Outdegree have been used for the identification of downstream and upstream regulators in directed PPI network, respectively. (XLS 31 kb) [file 40781_2018_171_MOESM4_ESM.xls]

## Sheet: directed graph-node
SUID	AverageShortestPathLength	BetweennessCentrality	ClosenessCentrality	ClusteringCoefficient	Eccentricity	EdgeCount	Indegree	IsSingleNode	name	NeighborhoodConnectivity	Outdegree	PartnerOfMultiEdgedNodePairs	selected	SelfLoops	shared name	Stress
106	1.28571	0.0843215	0.777778	0.0892857	2	10	3	FALSE	"FYN"	4.5	7	2	FALSE	0	"FYN"	47
146	1.84615	0	0.541667	0.133333	4	6	0	FALSE	"NFKB1"	4.83333	6	0	FALSE	0	"NFKB1"	0
115	1.7	0.0879447	0.588235	0.138889	3	9	5	FALSE	"FOS"	4.77778	4	0	FALSE	0	"FOS"	53
100	1.875	0.0158103	0.533333	0.25	3	5	1	FALSE	"CDH1"	4.5	4	1	FALSE	0	"CDH1"	9
108	2.1875	0	0.457143	0.416667	4	4	0	FALSE	"TIMP1"	5.5	4	0	FALSE	0	"TIMP1"	0
122	1.625	0	0.615385	0.333333	2	4	0	FALSE	"BTK"	5.66667	4	1	FALSE	0	"BTK"	0
109	2.30769	0.00790514	0.433333	0.15	4	5	2	FALSE	"TGFB1"	4	3	0	FALSE	0	"TGFB1"	4
129	1	0.00494071	1	0.25	1	5	2	FALSE	"SYK"	5.2	3	0	FALSE	0	"SYK"	7
111	2.26667	0	0.441176	0.416667	4	4	1	FALSE	"MMP2"	5.5	3	0	FALSE	0	"MMP2"	0
123	1.5	0.0237154	0.666667	0.0666667	2	12	10	FALSE	"PTPN6"	3.5	2	6	FALSE	0	"PTPN6"	12
103	1	0.00461133	1	0.2	1	6	4	FALSE	"RAC1"	5	2	1	FALSE	0	"RAC1"	4
127	2	0.00592885	0.5	0.166667	3	5	3	FALSE	"FGR"	3.66667	2	2	FALSE	0	"FGR"	3
141	2.5	0.0177866	0.4	0	4	4	2	FALSE	"PTPRC"	5.5	2	2	FALSE	0	"PTPRC"	9
136	2.5	0	0.4	0	4	2	0	FALSE	"BMP4"	3	2	0	FALSE	0	"BMP4"	0
158	2	0	0.5	0	3	2	0	FALSE	"INSRR"	6	2	1	FALSE	0	"INSRR"	0
162	2	0	0.5	0	3	2	0	FALSE	"HCK"	6	2	1	FALSE	0	"HCK"	0
134	1	0.013834	1	0.2	1	6	5	FALSE	"LYN"	6	1	1	FALSE	0	"LYN"	11
113	2.54545	0	0.392857	0.333333	4	4	3	FALSE	"IL1B"	5.75	1	0	FALSE	0	"IL1B"	0
178	1	0	1	0	1	1	0	FALSE	"COL1A1"	1	1	0	FALSE	0	"COL1A1"	0
132	0	0	0	0.166667	0	4	4	FALSE	"VAV1"	5.75	0	0	FALSE	0	"VAV1"	0
101	0	0	0	0.5	0	3	3	FALSE	"ACTN1"	5.66667	0	0	FALSE	0	"ACTN1"	0
117	0	0	0	0	0	2	2	FALSE	"BMP2"	3.5	0	0	FALSE	0	"BMP2"	0
130	0	0	0	0.5	0	2	2	FALSE	"CDK1"	7	0	0	FALSE	0	"CDK1"	0
119	0	0	0	0	0	1	1	FALSE	"PDGFRA"	5	0	0	FALSE	0	"PDGFRA"	0
151	0	0	0	0	0	1	1	FALSE	"APP"	6	0	0	FALSE	0	"APP"	0
179	0	0	0	0	0	1	1	FALSE	"ITGB7"	1	0	0	FALSE	0	"ITGB7"	0
